# Supplementary material for: Small RNAs and Gene Network in a Durable Disease Resistance Gene—Mediated Defense Responses in Rice
Source: PLoS One. 2015 Sep 3;10(9):e0137360. doi: 10.1371/journal.pone.0137360 (PMC4559425; doi:10.1371/journal.pone.0137360)
Supplement: S4 Table — (XLS) [file pone.0137360.s006.xls]

## Sheet: Rb49
S4 Table. Normalized reads of rice miRNAs before and after PXO61 inoculation in rice lines Rb49 and Mudanjiang 8 (MDJ8)
	miRNA	sequence	length	Rb49-mock-2h	Rb49-mock-4h	Rb49-mock-24h	Rb49-CK	Rb49-PXO61-2h	Rb49-PXO61-4h	Rb49-PXO61-24h
annotated miRNA	osa-miR166a-3p,osa-miR166b-3p,osa-miR166c-3p,osa-miR166d-3p,osa-miR166f,osa-miR166j-3p	TCGGACCAGGCTTCATTCCCC	21	6225.53	7920.61	4858.63	7288.75	6966.42	5372.69	6229.08
	osa-miR396e-5p,osa-miR396f-new	TCCACAGGCTTTCTTGAACTG	21	4454.59	4387.46	2828.83	5579.84	4658.07	3349.7	3523.39
	osa-miR168a-5p	TCGCTTGGTGCAGATCGGGAC	21	1138.43	1663.6	1068.35	1478	1152.66	1006.13	874.845
	osa-miR159a.1,osa-miR159b	TTTGGATTGAAGGGAGCTCTG	21	948.917	1472.27	589.118	1987.31	893.199	793.523	697.576
	osa-miR168a-3p	GATCCCGCCTTGCACCAAGTGAAT	24	783.289	768.627	913.225	919.072	890.732	841.95	714.612
	osa-miR1425-5p	TAGGATTCAATCCTTGCTGCT	21	701.542	673.656	398.286	1089.84	696.642	500.742	742.791
	osa-miR398b	TGTGTTCTCAGGTCGCCCCTG	21	737.561	277.124	421.473	345.837	497.057	342.724	455.466
	osa-miR529b	AGAAGAGAGAGAGTACAGCTT	21	387.664	290.036	272.295	463.487	552.783	386.399	395.945
	osa-miR408-3p	CTGCACTGCCTCTTCCCTGGC	21	505.138	191.116	232.282	295.002	330.885	270.54	256.415
	osa-miR166k-3p,osa-miR166l-3p	TCGGACCAGGCTTCAATCCCT	21	216.016	286.941	169.8	315.898	252.284	206.646	215.297
	osa-miR444b.2,osa-miR444c.2	TGCAGTTGTTGTCTCAAGCTT	21	247.569	262.825	139.636	310.982	244.996	198.457	203.579
	osa-miR166g-3p,osa-miR166h-3p	TCGGACCAGGCTTCATTCCTC	21	181.551	207.55	120.142	263.57	196.67	142.65	211.846
	osa-miR528-3p	CCTGTGCTTGCCTCTTCCATT	21	286.306	159.637	65.6627	232.139	414.756	168.734	53.5546
	osa-miR528-5p	TGGAAGGGGCATGCAGAGGAG	21	310.286	142.777	151.845	133.366	237.82	159.938	164.042
	osa-miR399d	TGCCAAAGGAGAGTTGCCCTG	21	191.647	278.938	54.377	290.437	132.197	68.646	173.028
	osa-miR396f-5p	TCTCCACAGGCTTTCTTGAACT	22	184.56	147.259	87.2083	223.622	168.19	119.094	133.922
	osa-miR393b-5p	TCCAAAGGGATCGCATTGATCT	22	163.298	149.82	83.0018	204.131	147.558	108.681	125.512
	osa-miR393a,osa-miR393b-new	TCCAAAGGGATCGCATTGATC	21	161.939	148.006	81.668	202.375	144.979	107.771	124.29
	osa-miR166m	TCGGACCAGGCTTCATTCCCT	21	138.444	137.655	72.6394	160.671	144.082	93.4152	124.146
	osa-miR167a-5p,osa-miR167b,osa-miR167c-5p	TGAAGCTGCCAGCATGATCTA	21	175.24	51.2205	42.373	145.833	176.039	67.3317	52.6201
	osa-miR2873a	AAGTTTGGACTTAAATTTGGTAAC	24	66.9892	121.115	72.742	118.001	62.6787	55.6043	90.6474
	osa-miR162a	TCGATAAACCTCTGCATCCAG	21	88.3481	129.118	78.5901	76.2089	82.4129	84.2152	61.6058
	osa-miR167d-5p,osa-miR167e-5p,osa-miR167f,osa-miR167g,osa-miR167h-5p,osa-miR167i-5p,osa-miR167j	TGAAGCTGCCAGCATGATCTG	21	88.6394	78.7515	38.2691	126.605	89.7012	53.1779	83.6027
	osa-miR396c-5p	TTCCACAGCTTTCTTGAACTT	21	94.5616	83.34	43.1938	112.294	100.241	69.657	64.9844
	osa-miR1862d	ACTAGGTTTGTTTATTTTGGGACG	24	64.9504	91.4499	79.3083	82.9694	81.9644	70.668	81.2305
	osa-miR444b.1,osa-miR444c.1	TGTTGTCTCAAGCTTGCTGCC	21	78.8337	56.9828	36.0119	130.732	67.1637	51.0548	66.5658
	osa-miR5794	TGAGGAATCACTAGTAGTCGT	21	86.1151	65.1994	39.7054	69.9752	68.6214	42.9669	84.8966
	osa-miR2877	TTGCATCCTCTGCACTTTGGGCCT	24	59.2224	94.4378	72.742	44.6893	66.491	66.624	43.6344
	osa-miR393b-3p	TCAGTGCAATCCCTTTGGAAT	21	55.2418	57.1962	43.2964	77.4381	61.1089	45.2922	46.7974
	osa-miR5827	TTTGTTGCAATTTGGACTACC	21	51.3584	68.294	36.5249	72.0824	49.3356	41.1472	60.0962
	osa-miR156a,osa-miR156b-5p,osa-miR156c-5p,osa-miR156d,osa-miR156e,osa-miR156f-5p,osa-miR156g-5p,osa-miR156h-5p,osa-miR156i,osa-miR156j-5p	TGACAGAAGAGAGTGAGCAC	20	56.504	57.3029	30.6768	66.1999	57.9694	38.1142	41.8373
	osa-miR827	TTAGATGACCATCAGCAAACA	21	45.242	49.5131	31.0872	80.3354	32.2924	26.0835	37.1647
	osa-miR396d,osa-miR396g,osa-miR396h	TCCACAGGCTTTCTTGAACGG	21	47.2808	45.885	24.8287	54.0837	39.5806	35.7889	31.5577
	osa-miR1876	ATAAGTGGGTTTGTGGGCTGGCCC	24	26.6015	39.0556	32.8314	42.3188	31.956	28.8131	29.1855
	osa-miR444a-3p.2,osa-miR444d.2,osa-miR444e	TGCAGTTGCTGCCTCAAGCTT	21	32.2325	29.3451	18.5702	53.9959	30.8348	25.2747	31.342
	osa-miR166j-5p	GAATGACGTCCGGTCTGAAGA	21	30.7762	41.7234	15.6975	46.7087	33.7501	19.2087	30.12
	osa-miR5150-3p	AGAAGCTGCAGCTGTCAGAAGCTC	24	28.4462	36.708	23.495	27.3931	31.1712	25.0725	26.6695
	osa-miR408-5p	CAGGGATGAGGCAGAGCATGG	21	33.98	18.1406	8.72083	66.7267	53.1479	12.4351	7.83551
	osa-miR167h-3p	AGGTCATGCTGTAGTTTCATC	21	26.019	27.6377	11.2858	61.81	30.8348	22.2417	15.9586
	osa-miR1862a,osa-miR1862b,osa-miR1862c	ACGAGGTTGGTTTATTTTGGGACG	24	25.6307	29.9853	19.5962	22.1252	30.162	18.9055	31.8452
	osa-miR169h,osa-miR169i-5p.1,osa-miR169j,osa-miR169k,osa-miR169l,osa-miR169m	TAGCCAAGGATGACTTGCCTG	21	30.3879	27.6377	12.8248	24.6713	21.4162	10.7165	33.4267
	osa-miR394	TTGGCATTCTGTCCACCTCC	20	20.9705	18.6741	11.0806	46.3575	21.0798	16.9846	23.9378
	osa-miR160a-5p,osa-miR160b-5p,osa-miR160c-5p,osa-miR160d-5p	TGCCTGGCTCCCTGTATGCCA	21	22.9123	28.9182	16.9287	30.6416	20.407	17.5912	22.5001
	osa-miR164a,osa-miR164b,osa-miR164f	TGGAGAAGCAGGGCACGTGCA	21	22.5239	18.6741	13.8507	31.6952	19.6221	14.7604	18.4027
	osa-miR399j	TGCCAAAGGAGAGTTGCCCTA	21	21.7472	33.1866	4.82211	37.3143	12.2218	8.59339	19.2653
	osa-miR2871a-3p,osa-miR2871b	TATTTTAGTTTCTATGGTCAC	21	24.6598	19.2077	12.6196	21.8618	24.2193	17.9956	18.0432
	osa-miR1871	ATGGCTCTGATATCATGTTGGTTT	24	12.3299	25.3968	18.9806	19.579	16.3705	16.1758	16.6774
	osa-miR159f	CTTGGATTGAAGGGAGCTCTA	21	10.6794	22.1955	5.64289	28.5344	8.52161	10.5143	3.16296
	osa-miR160e-5p	TGCCTGGCTCCCTGTATGCCG	21	15.2425	12.6984	6.87407	16.0671	9.755	9.60437	12.2924
	osa-miR162b	TCGATAAGCCTCTGCATCCAG	21	13.1066	16.1131	10.3624	11.1504	10.9884	10.9187	10.064
	osa-miR2871a-5p	GACCGTAGAAACTAGCATAGAAAA	24	22.3297	13.8722	6.15588	10.0968	12.3339	5.76262	6.46968
	osa-miR2878-5p	TACATGTATAAAATTCTGAGGATG	24	7.28144	13.3387	8.82343	13.6087	10.7641	7.7846	9.12944
	osa-miR169f.1,osa-miR169g	TAGCCAAGGATGACTTGCCTA	21	12.427	10.2441	5.3351	10.2724	8.40948	6.16702	11.1422
	osa-miR1423-5p	AGGCAACTACACGTTGGGCGCTCG	24	12.0386	10.6709	9.54162	8.77983	9.08224	8.29009	6.32591
	osa-miR395b,osa-miR395d,osa-miR395e,osa-miR395g,osa-miR395h,osa-miR395i,osa-miR395j,osa-miR395k,osa-miR395l,osa-miR395m,osa-miR395n,osa-miR395p,osa-miR395q,osa-miR395r,osa-miR395s,osa-miR395y	GTGAAGTGTTTGGGGGAACTC	21	3.398	7.46965	3.07794	24.4079	5.9427	8.99778	5.17575
	osa-miR1428e-3p	TAAGATAATGCCATGAATTTG	21	8.83481	16.3265	7.79745	2.28276	5.9427	14.2549	3.23484
	osa-miR171b,osa-miR171c-3p,osa-miR171d-3p,osa-miR171e-3p,osa-miR171f-3p	TGATTGAGCCGTGCCAATATC	21	7.96104	7.04282	5.2325	11.326	6.83971	6.36922	7.54796
	osa-miR5072	CGATTCCCCAGCGGAGTCGCCA	22	7.28144	4.90863	1.94936	14.4867	8.0731	6.67251	5.96649
	osa-miR535-5p	TGACAACGAGAGAGAGCACGC	21	4.75721	11.6313	6.46368	9.48221	7.06397	5.56043	3.9537
	osa-miR530-3p	AGGTGCAGAGGCAGATGCAAC	21	9.51441	10.6709	4.20652	3.33633	7.84885	6.16702	6.68534
	osa-miR2880	ACGGTATCCCGTTCGGACAGGATG	24	4.46595	6.40256	6.56627	8.95542	5.60632	5.25713	6.75722
	osa-miR172a,osa-miR172d-3p	AGAATCTTGATGATGCTGCAT	21	5.33972	8.85688	3.18054	8.77983	6.50333	5.56043	5.75083
	osa-miR1432-5p	ATCAGGAGAGATGACACCGAC	21	5.43681	6.8294	3.89873	9.13102	5.15782	5.96482	6.54157
	osa-miR1878	ACTTAATCTGGACACTATAAAAGA	24	3.78635	11.2045	6.87407	4.47771	6.61546	4.95383	4.8882
	osa-miR1862e	CTAGATTTGTTTATTTTGGGACGG	24	4.36886	6.61598	6.87407	4.30212	7.73672	4.65054	4.60066
	osa-miR396a-5p,osa-miR396b-5p	TTCCACAGCTTTCTTGAACTG	21	5.92224	4.80192	2.46235	10.3602	5.38207	2.62857	4.16935
	osa-miR167a-3p	ATCATGCATGACAGCCTCATTT	22	4.95138	3.20128	2.66755	6.67267	5.04569	3.43735	7.69173
	osa-miR166d-5p	GGAATGTTGTCTGGCTCGAGG	21	5.63098	4.5885	2.77015	7.11166	4.70931	3.53845	4.52878
	osa-miR166e-3p	TCGAACCAGGCTTCATTCCCC	21	2.7184	5.01534	2.05196	8.51643	3.36379	3.03296	6.82911
	osa-miR820a,osa-miR820b,osa-miR820c	TCGGCCTCGTGGATGGACCAG	21	4.66012	3.52141	1.84676	8.07744	4.14868	2.62857	4.8882
	osa-miR444d.3	TTGTGGCTTTCTTGCAAGTTG	21	5.63098	5.33547	2.56495	5.70689	3.47592	3.74065	3.88181
	osa-miR535-3p	GTGCTTTCTCCCGTTGTCACT	21	3.88343	4.48179	3.18054	5.1801	3.47592	3.33626	5.75083
	osa-miR160f-5p	TGCCTGGCTCCCTGAATGCCA	21	4.75721	4.80192	3.69353	5.0045	4.03655	4.04395	3.66615
	osa-miR159c	ATTGGATTGAAGGGAGCTCCA	21	3.88343	3.30799	1.02598	5.53129	3.92443	2.02197	4.8882
	osa-miR159d	ATTGGATTGAAGGGAGCTCCG	21	3.88343	3.30799	1.02598	5.44349	3.92443	2.02197	4.8882
	osa-miR159e	ATTGGATTGAAGGGAGCTCCT	21	3.88343	3.30799	1.02598	5.44349	3.92443	2.02197	4.8882
	osa-miR169n,osa-miR169o	TAGCCAAGAATGACTTGCCTA	21	5.63098	2.2409	0.923382	5.0923	3.92443	1.01099	3.37861
	osa-miR399a,osa-miR399b,osa-miR399c	TGCCAAAGGAGAATTGCCCTG	21	5.04846	3.30799	1.23118	7.11166	1.56977	0.707691	2.51599
	osa-miR5144-5p	TTCTTGTGCTGCTGAAGAGAC	21	1.94172	2.98786	2.56495	3.95092	3.02741	2.93186	3.4505
	osa-miR2118b,osa-miR2118n	TTCCCGATGCCTCCCATTCCTA	22	1.94172	0.853675	6.87407	1.05358	5.71845	1.31428	3.09107
	osa-miR5150-5p	AGCTTCTGACAGCTGCAGTTTCTC	24	2.13589	3.94825	2.05196	4.74111	3.13954	2.42637	2.01279
	osa-miR169i-3p	TGAGTCGCTCTTATCACTCATG	22	3.59218	3.4147	0.51299	2.45835	3.13954	1.81978	3.73804
	osa-miR5788	TGGATGTGACATACTCTAGTA	21	3.68926	4.05495	1.64157	1.58037	4.14868	1.51648	2.73164
	osa-miR2118o	CTCCTGATGCCTCCCAAGCCTA	22	2.52423	2.2409	4.41172	1.75597	5.04569	2.12307	1.65336
	osa-miR1873	TCAACATGGTATCAGAGCTGGAAG	24	3.00966	2.13419	1.43637	3.51193	2.46678	2.32527	3.4505
	osa-miR390-5p	AAGCTCAGGAGGGATAGCGCC	21	4.46595	2.66773	1.43637	3.42413	2.80316	2.22417	1.79713
	osa-miR444f	TGCAGTTGTTGCCTCAAGCTT	21	2.0388	3.52141	1.33377	4.03872	2.91529	2.12307	2.22845
	osa-miR810b.1	TGAACACCGATATGCGTCATC	21	2.23297	2.66773	0.923382	6.23368	2.69103	1.92087	1.43771
	osa-miR5814	AATCAAGTTAGGAACCATGCAAGT	24	2.7184	4.69521	2.15456	2.98514	1.56977	1.81978	2.22845
	osa-miR812p	GACGGACGATTAAAGTTGGGCATG	24	1.3592	3.62812	1.74417	3.68753	2.1304	2.02197	2.87541
	osa-miR1428e-5p,osa-miR1428f-5p,osa-miR1428g-5p	AATTCACAGGCCCTATCTTGTG	22	2.33006	3.4147	3.18054	1.58037	1.90615	4.14505	1.36582
	osa-miR1865-3p	CGAAGAATCGCAGTCACTAGTTGT	24	2.52423	3.73483	1.84676	3.51193	1.90615	0.909888	2.37222
	osa-miR5542	TTTGAGAAGGTATCATGAGAT	21	2.91258	2.56102	1.23118	2.98514	1.79402	1.21318	2.58787
	osa-miR2863c	TTAGTAGGACTAGAATGGGCCAAA	24	2.0388	2.13419	1.84676	2.98514	1.90615	1.31428	2.87541
	osa-miR5159	AACTAGAGTGGGTCAACGGGTACC	24	2.7184	2.88115	2.87275	1.05358	2.46678	1.92087	1.86902
	osa-miR1427	TGCGGAACCGTGCGGTGGCGC	21	4.46595	2.77444	2.05196	1.14138	2.57891	2.02197	0.790739
	osa-miR397a	TCATTGAGTGCAGCGTTGATG	21	3.398	1.60064	1.12858	1.75597	2.1304	1.81978	2.4441
	osa-miR166a-5p,osa-miR166e-5p	GGAATGTTGTCTGGTTCAAGG	21	2.62132	1.70735	1.53897	2.01936	2.69103	1.11209	2.37222
	osa-miR6251	TGTGTAGCCACATTGTAAGGG	21	2.52423	1.81406	1.12858	1.93156	2.1304	1.81978	1.50959
	osa-miR159a.2	TTGCATGCCCCAGGAGCTGCA	21	1.16503	1.70735	0.718186	2.98514	2.46678	1.41538	2.01279
	osa-miR167e-3p,osa-miR167i-3p	AGATCATGTTGCAGCTTCACT	21	1.74755	1.60064	0.410392	2.80954	2.35466	1.51648	1.07828
	osa-miR2864.2	TTGTTTTGCATTGTATAGGTA	21	1.45629	1.06709	2.15456	2.28276	2.01828	1.01099	1.43771
	osa-miR1863a	AGCTCTGATACCATGTTAGATTAG	24	1.65046	2.45431	1.02598	1.66817	2.24253	1.51648	0.862624
	osa-miR169r-3p	TGGCAAGTCTCCTCGGCTACC	21	1.55337	1.49393	1.12858	0.614588	0.897012	0.303296	3.4505
	osa-miR5513	TAACAAAGGACAACAGACTGA	21	1.94172	1.06709	0.615588	2.28276	0.897012	0.909888	0.93451
	osa-miR169b,osa-miR169c	CAGCCAAGGATGACTTGCCGG	21	1.06794	1.1738	1.33377	1.40477	1.34552	0.909888	1.29394
	osa-miR812n-5p	AAGTGCAGCCATGAGTTTCCGTGC	24	1.06794	2.2409	0.718186	1.75597	1.23339	0.808789	0.790739
	osa-miR1850.1	TGGAAAGTTGGGAGATTGGGG	21	1.06794	2.34761	1.02598	0.790185	1.45764	0.606592	1.0064
	osa-miR169i-5p.2	TGGTGATAAGGGTGTAGCTCTG	22	1.65046	1.38722	0.51299	0.614588	0.897012	0	1.86902
	osa-miR2864.1	TTTTGCTGCCCTTGTTTTGCA	21	0.679601	1.70735	1.33377	0.965781	0.336379	1.01099	0.93451
	osa-miR1863b	AGCTCTGATACCATGTTAACTGTT	24	0.970858	1.70735	0.820784	1.22918	0.897012	0.303296	0.790739
	osa-miR2879	GCCAGATGTGTTAAAATAATGACC	24	0.582515	0.853675	0.820784	0.877983	1.34552	1.21318	0.93451
	osa-miR1859	TTTCCTATGACGTCCATTCCAA	22	1.55337	0.960384	0.615588	1.40477	0.448506	0.606592	0.503198
	osa-miR169f.2	TGAGGACAAGAGCTGATTCGG	21	0.485429	0.960384	0.102598	0.790185	1.34552	1.41538	0.93451
	osa-miR1849	TATCGTATCCTAGGTTGGTTT	21	0.679601	0.640256	0.51299	1.84376	0.672759	0.303296	1.0064
	osa-miR1425-3p	CAGCAAGAACTGGATCTTAAT	21	0.776687	0.640256	0.820784	1.49257	0.784885	0.202197	0.862624
	osa-miR166b-5p	GGAATGTTGTCTGGCTCGGGG	21	0.679601	0.746965	0.102598	1.31697	1.45764	0.808789	0.646968
	osa-miR166h-5p	GGAATGTTGGCTGGCTCGAGG	21	1.3592	0.426837	0.718186	1.22918	0.784885	0.303296	0.790739
	osa-miR1883a,osa-miR1883b	ACCTGTGACGGGCCGAGAATGGAA	24	0.970858	0.960384	0.51299	1.14138	0.672759	0.505493	0.503198
	osa-miR160a-3p,osa-miR160b-3p	GCGTGCAAGGAGCCAAGCATG	21	0.582515	0.960384	0.410392	1.05358	0.560632	0.404395	0.93451
	osa-miR164d	TGGAGAAGCAGGGCACGTGCT	21	0.970858	0.746965	0.820784	0.965781	0.897012	0.303296	0.359427
	osa-miR5804	TGCGAAGTAGAGATGCCGACT	21	0.485429	0.960384	0.51299	1.31697	0.560632	0.303296	0.646968
	osa-miR1870-5p	TGCTGAATTAGACCTAGTGGGCAT	24	0.873773	0.640256	0.307794	0.877983	0.897012	0.202197	0.862624
	osa-miR2863b	TTCGTTTATTTGGACTAGAGT	21	0.679601	0.853675	0.307794	0.52679	1.12126	0.606592	0.431312
	osa-miR156c-3p,osa-miR156g-3p	GCTCACTTCTCTCTCTGTCAGC	22	0.679601	0.853675	0.718186	1.05358	0.448506	0.303296	0.287541
	osa-miR319a-3p.2-3p,osa-miR319b	TTGGACTGAAGGGTGCTCCC	20	0.970858	0.533547	0.205196	0.877983	0.560632	0.404395	0.646968
	osa-miR156j-3p	GCTCGCTCCTCTTTCTGTCAGC	22	0.873773	0.426837	0.102598	1.05358	0.897012	0.404395	0.431312
	osa-miR5805	ACGAGTGATGGCGGCGTATACCTG	24	0.485429	1.06709	0.718186	0.263395	0.560632	0.707691	0.503198
	osa-miR1857-3p	TCATGCTCCAAGAAAACCAGG	21	0.194172	0.960384	0.51299	0.52679	0.672759	0.707691	0.359427
	osa-miR1860-3p	ATCTGGAAGCTAGGTTTTCTCT	22	0.388343	1.06709	0.51299	0.702386	0.336379	0.404395	0.431312
	osa-miR2055	TTTCCTTGGGAAGGTGGTTTC	21	0.970858	0.426837	0.307794	0.877983	0.448506	0.202197	0.503198
	osa-miR444a-5p	GCTAGAGGTGGCAACTGCATA	21	0.485429	0.320128	0.205196	1.22918	0	0.303296	0.93451
	osa-miR435	TTATCCGGTATTGGAGTTGA	20	0.873773	0.320128	0.205196	0.263395	1.34552	0.606592	0.287541
	osa-miR5083	AGACTACAATTATCTGATCA	20	0.388343	0.533547	0	1.22918	0.560632	0.505493	0.431312
	osa-miR5540	TTGTGCGAGATCGACGGTATA	21	0.679601	0.746965	0.205196	0.790185	0.784885	0.101099	0.431312
	osa-miR1880	TTCCAAGCGGGCCACTTAAGCATT	24	0.582515	0.960384	0.102598	0.438991	0.784885	0.606592	0.287541
	osa-miR5143a,osa-miR5143b	TGTGGTATGTTGGCAATGTAGGAA	24	0.776687	0.746965	0.307794	0.877983	0.336379	0.202197	0.359427
	osa-miR2873b	TTGGACTTGAGATTTGGTATG	21	0.582515	0.533547	0.205196	0.790185	0.672759	0.303296	0.431312
	osa-miR440	AGTGTCTCCTGATGATCGGGACAA	24	0.485429	0.426837	0.410392	0.175597	0.784885	0.303296	0.718854
	osa-miR1870-3p	TTTAGGGCTAATTCAGCATGAACA	24	0.0970858	0.853675	0.615588	0.877983	0.224253	0.303296	0.287541
	osa-miR2867-3p	CCAGGACGTGTGGGATGGCA	20	0.388343	0.533547	0.205196	0.263395	0.448506	0.909888	0.503198
	osa-miR396f-3p	ATAGTTCAAGAAAGTCCTTGGAAA	24	0.485429	0.213419	0.307794	0.52679	0.784885	0.101099	0.718854
	osa-miR1437a	TCCGGCGCCGCACTAGGCACTG	22	0.485429	0.960384	0.307794	0.790185	0.336379	0.202197	0.143771
	osa-miR2869	TCCCGACATTAAATTCTGGGC	21	0.388343	0.960384	0.307794	0.263395	0.336379	0.707691	0.287541
	osa-miR2878-3p	CAGGATTTTATACATGTAAAGAAT	24	0.388343	1.06709	0.102598	0.614588	0.672759	0.303296	0.0718854
	osa-miR399k	TGCCAAAGGAAATTTGCCCCG	21	0.291258	0.640256	0.307794	0.614588	0.224253	0.202197	0.646968
	osa-miR5160	CGAGATCGATGGTATATTTCTG	22	0.485429	0.960384	0	0.263395	0.448506	0.606592	0.359427
	osa-miR166k-5p	GGTTTGTTGTCTGGCTCGAGG	21	0.485429	0.426837	0.102598	0.702386	0.448506	0.202197	0.503198
	osa-miR2876-3p	TTCCTATATGAACACTGTTGC	21	0.485429	0.213419	0.205196	0.52679	0.560632	0.202197	0.646968
	osa-miR1879	GTGTTTGGTTTAGGGATGAGGTGG	24	0.194172	0.320128	0.307794	0.614588	0.224253	0.707691	0.431312
	osa-miR2874	ATGTGAACAGTGTCAAACAGTGTC	24	0.291258	0.853675	0.615588	0.263395	0.224253	0.101099	0.503198
	osa-miR396c-3p	GGTCAAGAAAGCTGTGGGAAG	21	0.679601	0.426837	0.410392	0.438991	0.336379	0.303296	0.215656
	osa-miR530-5p	TGCATTTGCACCTGCACCTA	20	0.485429	0.426837	0.102598	0.52679	0.336379	0.404395	0.431312
	osa-miR167d-3p	GATCATGCTGTGCAGTTTCATC	22	0.388343	0.640256	0	1.05358	0.336379	0	0.215656
	osa-miR1846e	CAACGAGGAGGCCGGGACCA	20	0.194172	0.533547	0.205196	0.0877983	1.12126	0.404395	0.287541
	osa-miR1437b-3p	GTGCTGGCGAGCTCCGGTGCCGCA	24	0.679601	0.640256	0.205196	0.351193	0.448506	0.202197	0.143771
	osa-miR1846a-5p,osa-miR1846b-5p,osa-miR1846c-5p	AGTGAGGAGGCCGGGGCCGCT	21	0.388343	0.426837	0.205196	0.877983	0.448506	0	0.143771
	osa-miR399i	TGCCAAAGGAGAGCTGCCCTG	21	0.776687	0.746965	0	0.52679	0	0	0.287541
	osa-miR1846d-5p	TCCCACCGAGCAGCCGGATCTC	22	0.0970858	0.533547	0.205196	0.263395	0.448506	0.404395	0.359427
	osa-miR1431	TTTGCGAGTTGGCCCGCTTGC	21	0.291258	0.213419	0	0.702386	0.224253	0	0.575083
	osa-miR2118e,osa-miR2118r	TTCCCAATGCCTCCCATGCCTA	22	0.194172	0.640256	0	0.438991	0.224253	0.202197	0.431312
	osa-miR2103	TTTCCCTCTCCGTGCGCGCTCG	22	0.291258	0.106709	0.205196	0.351193	0.336379	0.404395	0.359427
	osa-miR2867-5p	TGTGCCATCCCACACATCCCGA	22	0.291258	0.213419	0.410392	0.351193	0.224253	0.303296	0.287541
	osa-miR1863c	TAGAAACTTGGCTGATGCATTACT	24	0.0970858	0.640256	0.307794	0.351193	0	0.202197	0.287541
	osa-miR398a	TGTGTTCTCAGGTCACCCCTT	21	0	0.106709	0	1.58037	0	0	0.0718854
	osa-miR396e-3p	ATGGTTCAAGAAAGCCCATGGAAA	24	0.194172	0.320128	0.615588	0.263395	0.112126	0.202197	0.143771
	osa-miR6248	TATTTGAGGATGGAGGTAGTA	21	0.194172	0.213419	0.307794	0.263395	0.560632	0.101099	0.215656
	osa-miR166i-5p	AATGCAGTTTGATCCAAGATC	21	0	0.426837	0.307794	0.438991	0.112126	0.202197	0.215656
	osa-miR169e	TAGCCAAGGATGACTTGCCGG	21	0.194172	0.746965	0.307794	0.175597	0	0	0.287541
	osa-miR169r-5p	TAGCCAAGGATGATTTGCCTG	21	0.0970858	0.320128	0.102598	0.175597	0	0.202197	0.646968
	osa-miR1865-5p	TGCTAGTGATGGTGATTCTTCGAC	24	0.194172	0.320128	0.307794	0.438991	0.112126	0	0.287541
	osa-miR2121a,osa-miR2121b	AAAACGGAGCGGTCCATTAGCGCG	24	0.291258	0.106709	0.205196	0.263395	0.112126	0.505493	0.215656
	osa-miR2863a	TTGTCCCATTCTAGTTTAGCT	21	0.0970858	0.426837	0.410392	0.438991	0.112126	0.101099	0.0718854
	osa-miR395a	GTGAAGTGCTTGGGGGAACTC	21	0.291258	0.746965	0	0.0877983	0	0.404395	0.143771
	osa-miR3982-3p	AGTTGCCTACATGGAGCGCCA	21	0.291258	0.213419	0.102598	0.438991	0.224253	0.202197	0.143771
	osa-miR444a-3p.1,osa-miR444d.1	TTGCTGCCTCAAGCTTGCTGC	21	0.194172	0	0	0.263395	0.336379	0.404395	0.359427
	osa-miR156f-3p,osa-miR156h-3p,osa-miR156l-3p	GCTCACTTCTCTTTCTGTCAGC	22	0.194172	0.106709	0.307794	0.0877983	0	0.707691	0.143771
	osa-miR3980a-5p,osa-miR3980b-5p	AATCGACGGCCTCAGTCAGGG	21	0.194172	0.533547	0.102598	0.0877983	0.224253	0.202197	0.215656
	osa-miR5508	TAGATGGCTGATCTGGTGTGG	21	0.291258	0.106709	0.102598	0.351193	0.224253	0.303296	0.143771
	osa-miR5807	AGGAGGTCTGGAGAGTTATGTGGC	24	0.388343	0.320128	0.410392	0.0877983	0.112126	0.202197	0.0718854
	osa-miR1847.1	TGCAGTTTGCAGTTGTGGCAC	21	0.388343	0.106709	0.102598	0.263395	0.112126	0.202197	0.215656
	osa-miR7693-5p	GTTTCCGCTCTTCATCGATGGCTG	24	0.388343	0.533547	0.102598	0.175597	0.224253	0	0.0718854
	osa-miR166i-3p	TCGGATCAGGCTTCATTCCTC	21	0.0970858	0	0.102598	0.614588	0.224253	0	0.215656
	osa-miR2870	TAATCAGTTTGGGGAGACAAA	21	0	0	0.51299	0.175597	0.336379	0	0.287541
	osa-miR5504	AGTGACGGGAGGACTGCAAGG	21	0.291258	0	0	0.438991	0.112126	0.202197	0.215656
	osa-miR810a	TCATAAGCCCACCACATGTGG	21	0.194172	0.320128	0.410392	0.0877983	0.336379	0	0.0718854
	osa-miR812n-3p,osa-miR812t,osa-miR812u	ACGGAAAATCATGGCTGCACTTAA	24	0.194172	0.213419	0.410392	0.0877983	0.336379	0.101099	0.0718854
	osa-miR169a	CAGCCAAGGATGACTTGCCGA	21	0.0970858	0	0	0.263395	0.224253	0	0.503198
	osa-miR2905	TACATGTCAGTGACAAAGGCA	21	0.0970858	0.106709	0.205196	0.175597	0.448506	0.101099	0.143771
	osa-miR7694-5p	AACCTAGTACTGGATTAGTCACCA	24	0	0	0.205196	0.175597	0.336379	0.101099	0.215656
	osa-miR1320-5p	TGGAACGGAGGAATTTTATAG	21	0	0.106709	0.307794	0.263395	0.224253	0	0.0718854
	osa-miR395c	GTGAAGTGTTTGGAGGAACTC	21	0.0970858	0.426837	0	0.0877983	0.112126	0.101099	0.143771
	osa-miR395o	ATGAAGTGTTTGGAGGAACTC	21	0.0970858	0.426837	0	0.0877983	0.112126	0.101099	0.143771
	osa-miR3980a-3p,osa-miR3980b-3p	CTGGCCGAGGCCGTCGATTCT	21	0.291258	0.213419	0.102598	0.0877983	0.224253	0	0.0718854
	osa-miR5813	AAGCAGCGACTCTGGTCATGGA	22	0.0970858	0.106709	0.205196	0.438991	0	0	0.0718854
	osa-miR1320-3p	TGTAAAATTCATTCGTTCCAA	21	0.0970858	0.106709	0.102598	0.175597	0	0.202197	0.143771
	osa-miR1846a-3p,osa-miR1846b-3p	TGACCCCGTTCTCCTCGCCGG	21	0.0970858	0.213419	0.102598	0.0877983	0.112126	0.202197	0.0718854
	osa-miR1863b.2	AGAGACTTGGCTGATGCATTACT	23	0	0.426837	0.307794	0	0.112126	0.101099	0
	osa-miR1868	TCACGGAAAACGAGGGAGCAGCCA	24	0	0.106709	0.205196	0.175597	0.112126	0.202197	0.0718854
	osa-miR5156	AGCCTGTAAAACTGCAAAAAGGAA	24	0.0970858	0.213419	0.102598	0.0877983	0.224253	0	0.143771
	osa-miR1860-5p	AGAAAACCAGCTTCCAGATCT	21	0.0970858	0.106709	0	0.175597	0.112126	0.202197	0.0718854
	osa-miR1874-3p	TATGGATGGAGGTGTAACCCGATG	24	0.194172	0.106709	0.205196	0	0	0.303296	0
	osa-miR437	AAAGTTAGAGAAGTTTGACTT	21	0.0970858	0.213419	0	0.0877983	0.224253	0	0.143771
	osa-miR5146	TTTAACTAATGAACCGGCACCTAT	24	0.194172	0.213419	0	0	0.112126	0.202197	0.0718854
	osa-miR5811	CCTAACCTAGGAGTTCGATGGGAC	24	0.194172	0.320128	0.102598	0	0	0.202197	0
	osa-miR5825	AAAACATCTGATAACCTGAAACGG	24	0.0970858	0.106709	0	0	0.112126	0.101099	0.287541
	osa-miR6254	TGCTCCGGATATTATGGCATG	21	0.194172	0.213419	0	0	0.224253	0	0.143771
	osa-miR812v	ATGGCTGCACTTAAAATGGGACGG	24	0.291258	0.106709	0.205196	0	0	0	0.143771
	osa-miR1432-3p	CAGGTGTCATCTCCCCTGAAC	21	0	0	0.102598	0	0.112126	0.404395	0.0718854
	osa-miR1853-5p	AGCATTCAAACATTCCCAATTACC	24	0	0.426837	0	0.175597	0	0	0.0718854
	osa-miR1875	ACAATGGAGTGAAGTGCAACAGAA	24	0	0	0.102598	0.351193	0.112126	0.101099	0
	osa-miR2865	CTCAGCAGTCGACTGTACCGTG	22	0	0.106709	0	0.351193	0	0	0.143771
	osa-miR397b	TTATTGAGTGCAGCGTTGATG	21	0.0970858	0	0	0.351193	0	0	0.143771
	osa-miR5828	TTACGGCATTAAAAGTAAATC	21	0	0.106709	0.410392	0.0877983	0.112126	0	0
	osa-miR1848	CCTCGCCGGCGCGCGCGTGCA	21	0	0	0.205196	0.175597	0	0.202197	0
	osa-miR5073	GTTTGGTGAATCGGAAACTATTT	23	0	0	0	0.175597	0	0.101099	0.215656
	osa-miR5082	TGCGATGATGGCCGCGCGGGTTCA	24	0	0.106709	0	0	0.224253	0.101099	0.143771
	osa-miR5144-3p	TCTCCTCAGCAGCACAAGAAG	21	0.0970858	0.106709	0	0.175597	0	0.202197	0
	osa-miR5152-3p	AGACCATGCCTATACCTACCA	21	0	0	0.102598	0	0.224253	0.101099	0.143771
	osa-miR810b.2	AAGTGATTTAATTATGCCGTT	21	0	0.106709	0	0.263395	0	0.101099	0.0718854
	osa-miR171d-5p	TGTTGGCCCGGCTCACTCAGA	21	0.0970858	0	0	0.0877983	0.112126	0	0.143771
	osa-miR172d-5p	GCAGCACCATCAAGATTCAC	20	0	0	0	0.263395	0	0	0.143771
	osa-miR1853-3p	TAATTGGGGATGTTCGGTTGCT	22	0	0.213419	0	0.0877983	0	0	0.143771
	osa-miR1864	TTGTAGTAACGTGATGGTCAATGT	24	0.194172	0	0.102598	0.0877983	0.112126	0	0
	osa-miR1874-5p	TAGGGCTACTACACCATCCATAAG	24	0	0.213419	0	0.0877983	0	0	0.143771
	osa-miR5077	GTTCGCGTCGGGTTCACCA	19	0.0970858	0	0	0.175597	0.112126	0	0.0718854
	osa-miR5493	AGCCGGGCTCGGTCGCGCGTG	21	0.0970858	0	0	0.175597	0	0.101099	0.0718854
	osa-miR812f	ACGGATGATTAAAGTTGGACACGG	24	0.0970858	0.213419	0	0.0877983	0	0.101099	0
	osa-miR1428b,osa-miR1428c,osa-miR1428d	TAAGATAATGCCATGAATTCG	21	0	0.106709	0	0	0	0.303296	0
	osa-miR1846d-3p	TATCCGGCGCCGCAGGGAGG	20	0.0970858	0	0.102598	0	0	0	0.143771
	osa-miR1856	TATGCGTAAGACGGATTCGTA	21	0.0970858	0	0	0.0877983	0.112126	0	0.0718854
	osa-miR2275d	CTTGTTTTTCTCCAATATCTCA	22	0.0970858	0.106709	0.102598	0.0877983	0	0	0
	osa-miR5145	ACCTGTTTGGATTCTTGAGGGCTA	24	0	0.213419	0	0	0	0	0.143771
	osa-miR5810	ACGGAACCCTAATGGCGATGGCAT	24	0.0970858	0.320128	0	0	0	0	0
	osa-miR6246	TTGGGGATTTCCTGCCGGAGGAA	23	0	0.213419	0	0	0.112126	0	0.0718854
	osa-miR6250	GGGGATAGATCGACGCGTCAAG	22	0	0.106709	0	0	0.336379	0	0
	osa-miR164e	TGGAGAAGCAGGGCACGTGAG	21	0	0.106709	0.102598	0.0877983	0	0	0
	osa-miR166l-5p	GGATTGTTGTCTGGTTCAAGG	21	0	0	0.102598	0	0	0.202197	0
	osa-miR171e-5p	TGTTGGCTCGGCTCACTCAGA	21	0	0.106709	0	0.0877983	0	0	0.0718854
	osa-miR171f-5p	TGTTGGCATGGTTCAATCAAA	21	0	0	0	0.0877983	0.112126	0	0.0718854
	osa-miR171h	GTGAGCCGAACCAATATCACT	21	0	0	0	0.175597	0	0	0.0718854
	osa-miR172b	GGAATCTTGATGATGCTGCAT	21	0.0970858	0.106709	0	0.0877983	0	0	0
	osa-miR1851	CGTCTGGGATGGCATTTTGGC	21	0.194172	0	0	0.0877983	0	0	0
	osa-miR1857-5p	TGGTTTTTTTGGAGCATGAGG	21	0	0	0	0	0	0.101099	0.143771
	osa-miR2120	AAAGATCTTTAGTCCCGGTTGTTC	24	0.0970858	0	0	0	0.224253	0	0
	osa-miR2275c	AGAATTGGAGGAAAACAAACTGA	23	0	0.106709	0	0	0	0.202197	0
	osa-miR414	TCATCCTCATCATCATCGTCC	21	0	0.106709	0.102598	0	0	0	0.0718854
	osa-miR5151	TAATGATGTGGGTACGAATGAA	22	0	0.106709	0	0.0877983	0	0.101099	0
	osa-miR5161	TCTGGATCAGAGGGAGTATA	20	0	0	0.102598	0	0	0.101099	0.0718854
	osa-miR5510	AGGCTGATCCACTCCAGAGGA	21	0	0.106709	0	0	0.112126	0	0.0718854
	osa-miR5815	AATGTTATGGACACTAGATGACAT	24	0	0.106709	0	0.0877983	0.112126	0	0
	osa-miR7692-3p	TGACTTGGCATGCTTACGTGGCAC	24	0	0	0	0	0	0.101099	0.143771
	osa-miR812q	ACGTTGGGTACGAATATCTACGGC	24	0	0.106709	0	0	0.224253	0	0
	osa-miR1319a	AACCGGCATCTGTAATATATTATA	24	0	0.106709	0	0.0877983	0	0	0
	osa-miR156b-3p	GCTCACTCTCTATCTGTCAGC	21	0.0970858	0	0	0	0	0	0.0718854
	osa-miR167c-3p	GGTCATGCTGCGGCAGCCTCACT	23	0.0970858	0	0	0	0	0.101099	0
	osa-miR1861e,osa-miR1861k,osa-miR1861m	CGGTCTTGTGGCAAGAACTGAG	22	0.0970858	0	0	0	0	0	0.0718854
	osa-miR1872	GAACTGTAAGTCTGTGACGGGTAA	24	0	0	0	0	0.112126	0	0.0718854
	osa-miR1881	AATGTTATTGTAGCGTGGTGGTGT	24	0	0	0	0.0877983	0	0.101099	0
	osa-miR2875	ATTTACAGTCATATACAGTTTATA	24	0	0.106709	0.102598	0	0	0	0
	osa-miR390-3p	CGCTATCTATCCTGAGCTCC	20	0	0	0	0.0877983	0	0	0.0718854
	osa-miR399e,osa-miR399f,osa-miR399g	TGCCAAAGGAGATTTGCCCAG	21	0	0	0	0.0877983	0	0	0.0718854
	osa-miR5079a,osa-miR5079b	TTTGGATCTGTTATTTTGGTAT	22	0	0	0	0	0	0.101099	0.0718854
	osa-miR5147	ACAACTCTTGTGGATGGAGGG	21	0	0	0	0	0.112126	0	0.0718854
	osa-miR529a	CTGTACCCTCTCTCTTCTTC	20	0	0	0	0.175597	0	0	0
	osa-miR5512a,osa-miR5512b	TAGGATATGGTAATGCTAAAA	21	0.0970858	0	0	0	0	0.101099	0
	osa-miR5538	ACTGAACTCAATCACTTGCTGC	22	0	0.106709	0	0	0	0.101099	0
	osa-miR5802	ATGGACTGTACTTTGTAAAGCGGA	24	0	0.213419	0	0	0	0	0
	osa-miR5812	AGCAACGATTTTAAGATTGTGGCA	24	0	0	0	0.0877983	0	0.101099	0
	osa-miR5830	ATGTAGATGAGGTGATGTTACACA	24	0	0	0	0	0.112126	0.101099	0
	osa-miR6247	TGGCTGATTGACCTAATGGCA	21	0.0970858	0.106709	0	0	0	0	0
	osa-miR7695-5p	TGCCTATGTGGCACGCCACGTGAA	24	0.0970858	0	0	0.0877983	0	0	0
	osa-miR812g,osa-miR812h,osa-miR812i,osa-miR812j	AAGACGGATGATTAAAGTTGGACA	24	0	0	0.205196	0	0	0	0
	osa-miR812r	ACGTTAGACACGAATTTCTACGGC	24	0.0970858	0	0	0.0877983	0	0	0
	osa-miR1319b	CCTTTAATATATTATAGGTGTCGG	24	0	0	0	0	0	0.101099	0
	osa-miR1428a-5p	CGTTTTGCAAATTCGCAGGCC	21	0	0.106709	0	0	0	0	0
	osa-miR1429-3p	GTTGCACGGGTTTGTATGTTG	21	0	0	0	0.0877983	0	0	0
	osa-miR1429-5p	GTAATATACTAATCCGTGCAT	21	0	0	0	0.0877983	0	0	0
	osa-miR156l-5p	CGACAGAAGAGAGTGAGCATA	21	0	0	0	0	0	0	0.0718854
	osa-miR164c	TGGAGAAGCAGGGTACGTGCA	21	0	0	0	0.0877983	0	0	0
	osa-miR171i-3p	GGATTGAGCCGCGTCAATATC	21	0	0	0	0.0877983	0	0	0
	osa-miR172c	TGAATCTTGATGATGCTGCAC	21	0	0	0	0	0.112126	0	0
	osa-miR1861a,osa-miR1861o	TGATCTTGAGGCAGAAACTGAG	22	0	0	0	0	0.112126	0	0
	osa-miR1869	TGAGAACAATAGGCATGGGAGGTA	24	0	0.106709	0	0	0	0	0
	osa-miR2866	TCTAGTTTGTGTTCAGCATC	20	0	0	0	0	0	0.101099	0
	osa-miR395f	GTGAATTGTTTGGGGGAACTC	21	0	0	0	0	0	0.101099	0
	osa-miR395w	GTGAAGTGTTTGGGGGATTCTC	22	0	0.106709	0	0	0	0	0
	osa-miR399h	TGCCAAAGGAGACTTGCCCAG	21	0	0	0	0.0877983	0	0	0
	osa-miR5076	GAAATGGGAGCAGAGCAGGTTT	22	0	0	0	0.0877983	0	0	0
	osa-miR5148a,osa-miR5148b,osa-miR5148c	TGAGGGGTAGAAATGTCATATCAT	24	0.0970858	0	0	0	0	0	0
	osa-miR5149	GAGGAGCTGTGACGATTTGGGA	22	0.0970858	0	0	0	0	0	0
	osa-miR5152-5p	GTAGGGATAGGCATGATCTCT	21	0	0	0	0	0	0.101099	0
	osa-miR5155	ACTTTAATACCATTGGAAGATTGC	24	0	0	0.102598	0	0	0	0
	osa-miR5484	AACCGAGCGCGCTGTTGATTA	21	0	0	0	0	0	0	0.0718854
	osa-miR5503	TTCGGATCTTTCTAGAGGCATT	22	0	0	0	0.0877983	0	0	0
	osa-miR5505	GAGGATTCGGTATTGATCGCTA	22	0	0	0	0	0	0	0.0718854
	osa-miR5541	TCAAGTGGTGTACTCTAAAGA	21	0	0.106709	0	0	0	0	0
	osa-miR5792	GATGACAGCGGTGGTTCGGACATC	24	0	0	0	0	0	0	0.0718854
	osa-miR5803	ACCACTGTAGACGCTACGTGTGAG	24	0	0	0	0.0877983	0	0	0
	osa-miR5809	TCGTCGCCGGCGACCACAGC	20	0	0	0	0	0.112126	0	0
	osa-miR5821	TGGACGGAGCGATGGTGGGCG	21	0	0.106709	0	0	0	0	0
	osa-miR5823	AAGGAATTGGGTCTAATCTCTTCC	24	0	0	0	0.0877983	0	0	0
	osa-miR5824	AGTCTGATAAGAAGTCAATGGCGT	24	0	0	0	0.0877983	0	0	0
	osa-miR5831	TAGTCAAACTTAGAATAGTTGGAC	24	0	0	0	0	0	0	0.0718854
	osa-miR5833	TCCTCCTCGGGCTCATCGGGC	21	0.0970858	0	0	0	0	0	0
	osa-miR6249a,osa-miR6249b	CGTGAAGAGCTCGCCGGCGGC	21	0	0	0	0	0.112126	0	0
	osa-miR6252	ATTCGTTGTATTAAGAGAGGGTT	23	0	0	0	0.0877983	0	0	0
	osa-miR7695-3p	ACGTGATGTGCCACGTAGGCA	21	0.0970858	0	0	0	0	0	0
	osa-miR812k,osa-miR812l,osa-miR812m	ACGAACGGTTAAAGTTGGACGCGG	24	0	0.106709	0	0	0	0	0
	osa-miR812s	AAGACGGACAATCAAACGTTGGAC	24	0	0	0	0	0	0.101099	0
	osa-miR814a,osa-miR814b,osa-miR814c	CACTTCATAGTACAACGAATCT	22	0	0	0	0	0	0	0.0718854
	osa-miR815a,osa-miR815b,osa-miR815c	AAGGGGATTGAGGAGATTGGG	21	0	0	0	0.0877983	0	0	0
	osa-miR818a,osa-miR818b,osa-miR818c,osa-miR818d,osa-miR818e	AATCCCTTATATTATGGGACGG	22	0	0	0	0	0	0	0.0718854
novel miRNA from new loci	osa-miRn10-5p	TATGTTTGACCAAATTTATAG	21	0.776687	1.38722	0.615588	1.58037	1.00914	0.808789	2.87541
	osa-miRn11-5p	TTTTCCGCGTCTAACTTTGATC	22	13.2037	13.8722	7.90005	8.95542	14.0158	8.59339	13.4426
	osa-miRn12-new	GTTACGAGATGTAGAAATTGAATT	24	4.27178	6.61598	4.51431	6.76047	6.83971	3.53845	5.10386
	osa-miRn13-3p	TAGGTTTGTTTATTTTGGGACAGA	24	1.55337	1.49393	1.33377	1.31697	2.01828	1.01099	1.29394
	osa-miRn14-new	TTTCCGTGTTCAACTTTGACT	21	2.13589	0.746965	0.820784	1.66817	1.45764	0.707691	1.58148
	osa-miRn15-3p	TTAAAATAGTTTGACTTTGACTAA	24	0.679601	0.853675	0.51299	1.05358	1.23339	0.707691	0.143771
	osa-miRn15-new	ACTTAAAATAGTTTGACTTTGACT	24	7.86395	12.8051	12.6196	9.04322	10.9884	9.19998	8.19493
	osa-miRn16-5p	GAACAACCGGGACTAAAGATCTTA	24	1.55337	1.06709	0.718186	2.10716	1.34552	0.707691	1.07828
	osa-miRn17-new	AAAATAACTAATTACACAGATTGT	24	1.55337	3.4147	1.43637	1.75597	2.35466	1.41538	2.4441
	osa-miRn18-3p	TTTTGTTGCAACTTGTAGAAGTTG	24	4.46595	3.4147	1.74417	8.42863	5.4942	4.04395	4.96009
	osa-miRn19-new	AGCACCCTGTCGAACAACCGTGGT	24	8.15521	12.6984	6.97667	9.13102	9.41862	8.99778	7.69173
	osa-miRn1a-5p,osa-miRn1b-5p	ACTTTGGTCAAAATTAAACTGCTT	24	2.13589	2.34761	1.12858	1.66817	2.1304	1.01099	2.01279
	osa-miRn20a-new,osa-miRn20b-new	AAACGTCTTATAACCTGAAACGGA	24	1.55337	2.98786	1.53897	1.05358	2.01828	1.92087	1.65336
	osa-miRn21-5p	AAATATAGCAATCTAGTACTGGAT	24	10.2911	17.5003	13.3377	10.1846	10.8763	14.4571	9.05756
	osa-miRn22-new	AACCGGGACTAAAAATAGATCTTT	24	5.72806	8.10991	9.33642	5.53129	6.72759	5.05493	3.66615
	osa-miRn23-new	GGGTTACTGTAGCACTTATGGCTA	24	2.0388	3.20128	1.64157	2.89734	3.92443	2.12307	3.16296
	osa-miRn24-new	TTACGAGACGAATATTTTAAGCCT	24	1.65046	1.28051	0.615588	0.790185	1.56977	1.21318	1.07828
	osa-miRn2-5p	GTTTTCGCACCCAACTTTGATCGT	24	12.2328	22.8358	14.1585	14.3111	14.5764	12.6373	14.6646
	osa-miRn26a-3p,osa-miRn26b-3p	TTAGTCCCGGTTTGTAGTACC	21	3.98052	4.05495	2.77015	5.1801	3.8123	2.72966	4.24124
	osa-miRn27-new	TCGAGGTACTTTTTGCTGGAC	21	1.84463	1.60064	1.53897	1.14138	1.56977	1.61758	1.07828
	osa-miRn3-5p	TTGAAATAACCGGGACTAAAGATC	24	1.94172	3.73483	2.56495	3.42413	3.36379	1.61758	1.65336
	osa-miRn4a-new,osa-miRn4b-5p	TTTGGCTTGCAACGTTTGACC	21	78.5424	69.6812	45.1431	82.1792	83.9827	52.4702	73.1074
	osa-miRn5-new	TAGAATGACTTACATTGTGAA	21	13.4949	23.0492	10.6702	13.2575	15.1371	9.40218	13.155
	osa-miRn6-3p	AAACGATCGAGAATTGACGGAAGT	24	16.2133	25.5035	23.3924	16.5061	15.1371	16.9846	13.7301
	osa-miRn7-new	GCAAAAAGTCAACGGTGTCATACA	24	0.388343	1.38722	0.923382	0.702386	0.784885	1.11209	0.862624
	osa-miRn8-5p	TACCGGATGTGACATATTC	19	9.41733	7.04282	3.48833	8.34084	9.64287	4.24614	8.98567
	osa-miRn9-5p	TTATAAGTCGTTTGACTTTTTTCT	24	1.06794	0.746965	0.410392	0.790185	1.00914	0.606592	0.575083
	osa-miRn25-new	TTGGATTGAAGCCAAAATAGCCT	23	7.47561	8.75017	7.07926	5.97028	5.15782	5.66153	5.8946
	osa-miRn9-new	TTATAAGTCGTTTGACTTTT	20	0.582515	0.106709	0.307794	0.614588	0.897012	0.404395	0.431312
new miRNA from annotated precurser	osa-miR166g-new	TCTCGGACCAGGCTTCATTCC	21	4407.21	5527.33	2913.89	4978.34	5196.28	3525.51	4534.46
	osa-miR529b-new	GCTGTACGCTCCCTCTTCTTC	21	1152.21	800.533	1080.15	782.634	1615.29	1411.14	985.908
	osa-miR397b-new	TTGAGTGCAGCGTTGATGAACC	22	1064.06	472.189	515.042	692.289	664.237	533.498	632.447
	osa-miR167d-new,osa-miR167f-new,osa-miR167g-new,osa-miR167h-new,osa-miR167j-new	TGAAGCTGCCAGCATGATCTGA	22	760.765	821.555	492.984	726.092	813.141	545.933	532.599
	osa-miR156d-new,osa-miR156f-new,osa-miR156h-new,osa-miR156j-new	TTGACAGAAGAGAGTGAGCAC	21	548.923	596.612	317.849	665.072	614.004	428.254	466.464
	osa-miR444c-new	CGGCAAGCTAGAGACAGCAAC	21	525.623	425.023	334.88	620.909	544.935	271.046	459.419
	osa-miR166i-new	TCTCGGATCAGGCTTCATTCC	21	89.319	109.911	62.1744	120.02	104.502	72.2855	92.0133
	osa-miR530-new	TGCATTTGCACCTGCACCTAC	21	34.6596	45.0313	56.1211	34.2413	38.2351	41.7538	70.232
	osa-miR1883a-new	TGACGGGCCGAGAATGGAACC	21	56.7952	56.9828	32.3184	80.511	62.7908	39.2263	58.3709
	osa-miR7695-new	TTAGGGATCTCGATGTGCACT	21	40.0965	31.4793	19.1858	52.7668	32.9652	23.1516	41.5497
	osa-miR5083-new	CAATGGATCCTTCTGAGCCT	20	43.2032	26.5706	17.6469	55.4885	45.0748	34.1714	40.9747
	osa-miR529a-new	AGAAGAGAGAGAGTACAGCCT	21	29.5141	39.1623	15.8001	49.606	45.187	28.8131	40.3996
	osa-miR397a-new	TTGAGTGCAGCGTTGATGAAC	21	56.1156	22.409	24.5209	55.1373	34.6471	21.6351	39.6807
	osa-miR820a-new	TCGGCCTCGTGGATGGACCAGGAG	24	34.1742	40.9764	28.1119	51.1864	37.7866	29.3186	36.1583
	osa-miR2871a-new	TGACCGTAGAAACTAGCATAG	21	47.3779	38.0952	19.391	33.7145	41.9353	21.4329	26.5976
	osa-miR319b-new	CTTGGACTGAAGGGTGCTCCCT	22	23.8831	12.6984	9.02863	15.5403	20.7434	9.80657	21.4937
	osa-miR812m-new	GTTTCCGCGTCCAACTTTGATCGT	24	22.3297	22.9425	13.5429	19.4034	22.8738	14.4571	20.9905
	osa-miR820b-new,osa-miR820c-new	AGGTCGGAACGAACTGCCTTAAGG	24	19.1259	31.7994	24.8287	24.8469	21.304	19.3098	20.6311
	osa-miR166e-new	TCTCGAACCAGGCTTCATTCC	21	1.06794	1.81406	1.43637	17.2963	1.79402	0.808789	17.4681
	osa-miR1873-new	TCTAGCTCTGATACCATGTTGAGT	24	11.1649	15.046	11.9014	16.0671	11.9975	7.98679	15.5991
	osa-miR169a-new	ATCGGAGGCCATGGTGCAGCC	21	9.02898	5.44218	6.97667	6.58487	2.1304	1.41538	15.0959
	osa-miR437-new	AGAAGTTTGACTTAGGACAAAACT	24	10.194	17.8205	16.7235	15.1013	14.8007	11.5252	14.7365
	osa-miR1432-new	ATCAGGAGAGATGACACCGACA	22	12.5241	14.9393	8.92603	21.5106	10.3156	14.8615	13.2269
	osa-miR1851-new	ATCCTGCGCGTGAAGAGCTCG	21	16.1162	13.0185	6.56627	16.8573	13.0067	11.0198	11.2141
	osa-miR1870-new	TTGTGATCTATATATGCCCTTT	22	12.427	9.39042	7.07926	9.57001	10.7641	7.7846	9.99207
	osa-miR319a-new	TTGGACTGAAGGGTGCTCCCT	21	8.73773	6.08243	3.38574	6.67267	8.29736	4.65054	9.8483
	osa-miR818e-new	TTTTTGCTTGCACTGTTTGACC	22	10.2911	8.32333	5.54029	9.21882	10.0914	7.3802	9.63264
	osa-miR1437a-new	ACTAGGCACTGTTTCCTCCCT	21	10.8736	11.5246	7.59225	16.4183	15.2492	6.87471	8.55436
	osa-miR1862e-new	ACTAGATTTGTTTATTTTGGGACG	24	4.17469	11.5246	9.23382	6.93606	7.96098	6.06592	8.19493
	osa-miR169g-3p-new	TGAGTGGCTCTTGTCTGTCATG	22	27.0869	20.7016	9.54162	25.1981	6.05483	2.22417	7.47608
	osa-miR169f-new	TAGCCAAGGATGACTTGCCT	20	8.15521	8.32333	3.79613	8.69203	6.95184	5.25713	7.18854
	osa-miR2863a-new	TAGAATGGGTCAATGGGTACC	21	6.21349	7.14953	3.79613	7.63845	6.39121	5.05493	6.75722
	osa-miR5542-new	TTTGAGAAGGTATCATGAGATA	22	6.60184	7.57636	5.1299	7.90185	6.05483	4.44834	6.68534
	osa-miR5144-new	TCTTGTGCTGCTGAAGAGACT	21	9.22316	9.07029	5.1299	9.65781	8.52161	7.17801	6.46968
	osa-miR169g-5p-new	TGAGGGCTAGAGCCTGCCTCTGG	23	29.9995	30.092	17.0313	29.2368	4.59718	2.42637	6.03837
	osa-miR171i-new	TTGAGCCGCGTCAATATCTCT	21	9.12607	7.14953	6.87407	10.009	9.53075	8.69449	5.67894
	osa-miR1850-new	CCAAATTCCCAACTTTTCATC	21	3.398	9.81726	10.7728	3.86312	6.61546	7.17801	5.60706
	osa-miR1846e-new	AACGAGGAGGCCGGGACCACCGG	23	6.69892	10.0307	4.61691	4.30212	7.6246	5.86372	5.03198
	osa-miR1868-new	GCGTGCTCACGGAAAACGAGGGAG	24	6.50475	5.44218	3.69353	5.79469	6.95184	4.75164	4.96009
	osa-miR810a-new,osa-miR810b-new	CGACGTATATCGGTGTTCGCT	21	4.75721	7.36294	2.87275	10.6236	4.14868	5.25713	4.96009
	osa-miR2876-new	CCTATATGAACACTGTTGCCAG	22	4.07761	4.80192	4.00132	5.53129	5.15782	3.84175	4.67255
	osa-miR5078-new	AAGAGAAGATCCAAGGGCAATATT	24	4.56303	9.07029	7.59225	4.56551	4.93356	4.34724	3.9537
	osa-miR7693-new	ACGGACGTCCATCGATGAAGAGCG	24	3.00966	4.69521	2.35975	2.72175	2.24253	1.71868	3.66615
	osa-miR5510-new	CTCAGGAGTGGATTGGGCTTC	21	3.20383	4.16166	1.33377	2.89734	2.69103	2.22417	3.30673
	osa-miR169c-new,osa-miR169e-new	AGCCAAGGATGACTTGCCGGC	21	1.55337	2.45431	1.84676	1.93156	2.01828	1.71868	2.65976
	osa-miR1436-new	AGGACGTTTCATAGTACAATGACT	24	1.74755	4.80192	2.25716	2.98514	1.6819	3.03296	2.58787
	osa-miR2055-new	TTTTTCCTTGGGAAGGTGGTT	21	2.42715	1.60064	1.02598	4.30212	3.47592	0.909888	2.51599
	osa-miR439a-new,osa-miR439c-new,osa-miR439d-new,osa-miR439e-new,osa-miR439f-new,osa-miR439g-new,osa-miR439h-new	ACCTGTCGAACTGTGGTTGTTCGA	24	1.16503	2.45431	2.87275	2.72175	3.25167	1.92087	2.22845
	osa-miR1879-new	ACCTCGTCCCCAAACCAAACACAT	24	1.84463	3.09457	3.07794	0.790185	3.02741	3.03296	2.08468
	osa-miR2120-new	AACAACCGGGACTAAAGATATCTT	24	4.07761	3.09457	2.87275	2.10716	1.6819	2.12307	2.08468
	osa-miR2864-new	TTGCTGCCCTTGTTTTGCATT	21	1.65046	2.02748	1.23118	2.10716	1.23339	1.11209	2.08468
	osa-miR5079a-new,osa-miR5079b-new	ATTTGAGAACCCCTTGAACGCCT	23	1.55337	2.02748	4.41172	1.49257	2.1304	1.01099	2.01279
	osa-miR812j-new	ATTAAAGTTGGACACGGAAACTCA	24	1.45629	2.77444	2.35975	2.45835	1.34552	1.92087	2.01279
	osa-miR1865-new	TCGAAGAATCGCAGTCACTAG	21	2.62132	3.09457	1.53897	3.42413	2.80316	1.71868	1.9409
	osa-miR812r-new	AAGACGGACGGTCAAACGTTAGAC	24	2.23297	2.66773	1.53897	2.37055	3.47592	2.32527	1.9409
	osa-miR2873b-new	TTGGACTTGAGATTTGGTATGAAT	24	1.3592	2.45431	1.43637	2.37055	1.90615	1.41538	1.79713
	osa-miR1429-new	GTAATATACTAATCCGTGCATCCA	24	2.13589	3.09457	2.35975	1.75597	3.36379	2.62857	1.72525
	osa-miR812a-new	AAACGTTGGACACGGATTTTCACG	24	1.55337	2.45431	2.35975	0.877983	1.12126	1.81978	1.72525
	osa-miR1430-new	TGAGGAGATTGCCTCTGTTAGCC	23	3.398	13.9789	4.41172	4.03872	1.45764	2.52747	1.58148
	osa-miR3982-new	TAGTTGCCTACATGGAGCGCC	21	1.3592	1.92077	0.718186	2.01936	2.69103	1.11209	1.58148
	osa-miR812k-new	ATGAGATGATAAAACATGAATAGT	24	2.0388	3.62812	2.05196	2.19496	1.79402	1.41538	1.58148
	osa-miR2866-new	TGCTGAGCACAAACTAGAGAA	21	2.7184	2.98786	1.12858	2.72175	3.13954	1.71868	1.50959
	osa-miR1863b-new	TAGAGACTTGGCTGATGCATTACT	24	2.81549	3.52141	2.35975	1.84376	1.45764	1.92087	1.43771
	osa-miR5149-new	GAGGAGCTGTGACGATTTGGGACC	24	1.55337	1.49393	1.43637	1.75597	1.56977	1.31428	1.43771
	osa-miR1849-new	AATGCCCTATCGTATCCTAGGTTG	24	0.873773	1.81406	1.23118	2.10716	1.56977	1.61758	1.36582
	osa-miR6248-new	TTTGAGGATGGAGGTAGTATC	21	1.3592	1.06709	0.615588	1.40477	1.34552	1.41538	1.36582
	osa-miR818f-new	TTTATTTTATTTGTGACTTACT	22	1.74755	1.81406	1.33377	2.45835	1.34552	1.61758	1.36582
	osa-miR1862g-new	ATATCCAGATTCGTTGTATTAGGA	24	1.16503	1.1738	0.615588	0.614588	0.672759	0.909888	1.22205
	osa-miR2090-new	AACTCTGATTCTAGAATTTTTGCG	24	0.291258	3.20128	2.56495	1.84376	1.00914	1.71868	1.22205
	osa-miR812i-new	AAAGTTGGACACGAAAACTCAGGG	24	0.582515	2.02748	1.84676	1.49257	0.897012	0.808789	1.22205
	osa-miR2122-new	TGAACTTAGACACCTCAGCGCC	22	1.84463	1.38722	1.23118	1.22918	1.12126	1.81978	1.07828
	osa-miR5151-new	GTACGAATGAACAAAAATGTGACT	24	0.970858	2.88115	0.923382	1.49257	1.34552	1.21318	1.07828
	osa-miR812f-new	GATGATTAAAGTTGGACACGGAAA	24	1.55337	2.02748	1.94936	1.49257	1.79402	1.81978	1.0064
	osa-miR7692-new	GTGGGTCTAAGGACTATATTAACC	24	0.679601	1.38722	0.820784	0.877983	0.897012	1.51648	0.93451
	osa-miR1437b-new	CTCGTCCTCTGTGCGCCGGCC	21	1.26212	1.70735	1.12858	1.05358	3.13954	0.909888	0.862624
	osa-miR1857-new	TTTTTGGAGCATGAGGTTATC	21	0.485429	1.28051	0.820784	0.614588	0.336379	0.303296	0.862624
	osa-miR5504-new	AGTGACGGGAGGACTGCAAGGTTC	24	0.679601	0.106709	0.307794	1.49257	0.224253	0.303296	0.862624
	osa-miR812h-new	AAAGTTGGACACGAAAACTCATGG	24	0.970858	0.320128	1.33377	1.05358	0.672759	0.909888	0.790739
	osa-miR812o-new	TTTTCGTGTTCAACGTTTGACT	22	0.388343	0.320128	0.205196	0.52679	0.560632	0.606592	0.790739
	osa-miR2905-new	TTTGTCACTGACATGTGGGCC	21	1.94172	0.960384	0.615588	1.40477	0.672759	0.303296	0.718854
	osa-miR1847-new	CAACTGCAAACTACATAAAGT	21	0.194172	0.746965	0.51299	0.790185	0.672759	0.606592	0.646968
	osa-miR2865-new	AGCAGTCGACTGTACCGTGCCT	22	0.194172	0.320128	0.718186	0.965781	0.560632	0.505493	0.646968
	osa-miR2874-new	GCACTGTTTGGAACTGTTCAC	21	0.582515	1.28051	0.718186	1.14138	0.672759	0.606592	0.646968
	osa-miR814b-new	AGATTCGTTGTACTATAAAGTGTC	24	0.582515	0.640256	0.307794	0.263395	0.336379	0.808789	0.646968
	osa-miR1441-new	GGACGTTTAACCGGATGTCGGAAA	24	0.485429	0.960384	0.51299	0.614588	0.448506	0.303296	0.575083
	osa-miR2106-new	CGAGGTTTTCTGGATACATTC	21	0.485429	0.426837	0.615588	1.14138	0.784885	0.303296	0.575083
	osa-miR5828-new	TCTAATGTTGTGACAAGTTACT	22	0.291258	0.320128	0.307794	0.175597	0.560632	0.202197	0.575083
	osa-miR1848-new	CGCGCGGCCGTCGAGTGGCTC	21	0.679601	0.960384	0.102598	1.40477	0.784885	0.505493	0.503198
	osa-miR1864-new	GTAACGTGATGGTCAATGTGTAGT	24	0.485429	0.106709	0.102598	0.438991	0.672759	0.404395	0.503198
	osa-miR3980a-new,osa-miR3980b-new	TCGACGGCCTCAGTCAGGGGC	21	0.776687	0.853675	0.51299	0.614588	0.897012	0.404395	0.431312
	osa-miR5146-new	TTTTAACTAATGAACCGGCACCTA	24	0.776687	0.640256	0.307794	0.263395	0.336379	0.404395	0.431312
	osa-miR7694-new	TATTCGTAGTGCTAGGTGGTGTCT	24	0.679601	0.640256	0.615588	1.40477	1.45764	0.606592	0.431312
	osa-miR818d-new	ATATTATGGGACGGAGGGAGTA	22	0.388343	0.426837	0	0.614588	0.784885	0.404395	0.431312
	osa-miR171h-new	TGAGCCGAACCAATATCACTC	21	0.679601	0.533547	0	0.790185	0.448506	0.808789	0.287541
	osa-miR2872-new	TTTGTAGAATACCATCTTCGAGTT	24	0.582515	0.640256	0.615588	0.790185	0.560632	0.101099	0.287541
	osa-miR5339-new	TGGGAATATTCTTTATCTGTT	21	0.582515	0.533547	0.615588	0.790185	0.560632	0.707691	0.287541
	osa-miR1860-new	TTTCTCTTTACAAATAACACT	21	0.970858	0.533547	0.410392	0.702386	0.336379	0.202197	0.215656
	osa-miR2870-new	TTTGGGGAGACAAACTGAAAT	21	0.388343	0.426837	0.205196	0.438991	0.224253	0	0.215656
	osa-miR1882b-new,osa-miR1882c-new,osa-miR1882d-new,osa-miR1882g-new,osa-miR1882h-new	GAAATGATCTTGGACGCAATCTAG	24	0.0970858	0	0	0	0	0	0
	osa-miR398a-new	GGAGTGGTACTGAGAACACAGG	22	0	0	0.102598	10.7114	0	0.505493	0

## Sheet: MDJ8
	miRNA	sequence	length	MDJ8-mock-2h	MDJ8-mock-4h	MDJ8-mock-24h	MDJ8-CK	MDJ8-PXO61-2h	MDJ8-PXO61-4h	MDJ8-PXO61-24h
annotated miRNA	osa-miR166a-3p,osa-miR166b-3p,osa-miR166c-3p,osa-miR166d-3p,osa-miR166f,osa-miR166j-3p	TCGGACCAGGCTTCATTCCCC	21	9294.77	11947.7	11065.3	7255.55	10428.9	6955.49	12371.2
	osa-miR396e-5p,osa-miR396f-new	TCCACAGGCTTTCTTGAACTG	21	6499.73	5120.35	5877.02	4762.66	7027.46	5704.1	6196.36
	osa-miR168a-5p	TCGCTTGGTGCAGATCGGGAC	21	2603.31	1764.44	3044.57	1488.24	2926.59	2804.95	2398.98
	osa-miR159a.1,osa-miR159b	TTTGGATTGAAGGGAGCTCTG	21	2232.87	2220.64	1907.73	1478.81	2899.13	3024.21	1571.02
	osa-miR168a-3p	GATCCCGCCTTGCACCAAGTGAAT	24	1286.04	1011.6	1859.38	1186.37	1985.22	824.959	2055.03
	osa-miR1425-5p	TAGGATTCAATCCTTGCTGCT	21	1072.46	795.169	1034.17	724.976	1268.18	1074.28	1781.71
	osa-miR398b	TGTGTTCTCAGGTCGCCCCTG	21	245.101	445.934	681.089	125.852	231.165	425.293	447.227
	osa-miR444b.2,osa-miR444c.2	TGCAGTTGTTGTCTCAAGCTT	21	363.188	293.416	366.071	252.784	399.213	349.779	438.095
	osa-miR166k-3p,osa-miR166l-3p	TCGGACCAGGCTTCAATCCCT	21	317.813	306.281	392.501	265.35	369.707	251.03	365.679
	osa-miR408-3p	CTGCACTGCCTCTTCCCTGGC	21	228.178	357.951	449.202	148.235	263.895	340.895	404.524
	osa-miR399d	TGCCAAAGGAGAGTTGCCCTG	21	116.321	154.178	122.777	274.971	284.022	451.148	454.044
	osa-miR166g-3p,osa-miR166h-3p	TCGGACCAGGCTTCATTCCTC	21	256.166	244.133	265.207	212.044	298.091	200.346	288.762
	osa-miR393b-5p	TCCAAAGGGATCGCATTGATCT	22	193.775	167.459	180.607	157.07	273.958	169.935	245.93
	osa-miR393a,osa-miR393b-new	TCCAAAGGGATCGCATTGATC	21	190.613	165.28	178.009	154.223	270.05	167.543	242.586
	osa-miR528-5p	TGGAAGGGGCATGCAGAGGAG	21	175.457	208.649	323.602	72.5467	163.261	213.558	216.861
	osa-miR396f-5p	TCTCCACAGGCTTTCTTGAACT	22	198.052	156.046	161.519	152.063	206.348	221.872	221.105
	osa-miR528-3p	CCTGTGCTTGCCTCTTCCATT	21	183.547	222.448	89.2305	123.104	168.928	390.668	38.4587
	osa-miR166m	TCGGACCAGGCTTCATTCCCT	21	166.438	162.894	153.612	140.479	183.681	135.652	198.596
	osa-miR2873a	AAGTTTGGACTTAAATTTGGTAAC	24	107.487	105.518	132.603	117.115	192.572	116.062	210.172
	osa-miR162a	TCGATAAACCTCTGCATCCAG	21	143.936	92.9634	170.442	81.48	170.98	109	139.3
	osa-miR167a-5p,osa-miR167b,osa-miR167c-5p	TGAAGCTGCCAGCATGATCTA	21	106.465	67.2325	97.25	66.5584	119.197	230.984	189.721
	osa-miR396c-5p	TTCCACAGCTTTCTTGAACTT	21	132.314	109.875	115.096	68.6199	107.864	144.878	161.424
	osa-miR167d-5p,osa-miR167e-5p,osa-miR167f,osa-miR167g,osa-miR167h-5p,osa-miR167i-5p,osa-miR167j	TGAAGCTGCCAGCATGATCTG	21	109.44	99.4999	97.8147	66.8529	142.353	109.683	138.271
	osa-miR1862d	ACTAGGTTTGTTTATTTTGGGACG	24	104.14	105.725	137.799	103.862	118.123	93.6237	92.7382
	osa-miR444b.1,osa-miR444c.1	TGTTGTCTCAAGCTTGCTGCC	21	99.9558	81.5505	85.3902	58.5086	123.496	114.809	166.955
	osa-miR2877	TTGCATCCTCTGCACTTTGGGCCT	24	89.0769	120.873	135.766	77.8478	115.485	59.4545	113.318
	osa-miR5794	TGAGGAATCACTAGTAGTCGT	21	84.0558	71.0714	99.0572	48.0045	136.588	91.8014	148.819
	osa-miR156a,osa-miR156b-5p,osa-miR156c-5p,osa-miR156d,osa-miR156e,osa-miR156f-5p,osa-miR156g-5p,osa-miR156h-5p,osa-miR156i,osa-miR156j-5p	TGACAGAAGAGAGTGAGCAC	20	95.7716	72.6277	71.0456	55.7598	129.358	69.1358	96.7256
	osa-miR5827	TTTGTTGCAATTTGGACTACC	21	81.0804	80.7205	76.919	47.4155	109.916	78.817	122.965
	osa-miR393b-3p	TCAGTGCAATCCCTTTGGAAT	21	88.333	78.9567	89.0046	67.8346	92.7198	73.8056	101.356
	osa-miR827	TTAGATGACCATCAGCAAACA	21	54.3945	35.7951	42.1304	58.214	55.7882	92.143	111.003
	osa-miR396d,osa-miR396g,osa-miR396h	TCCACAGGCTTTCTTGAACGG	21	55.6963	43.6804	52.8606	44.0778	61.2596	55.4681	56.0803
	osa-miR1876	ATAAGTGGGTTTGTGGGCTGGCCC	24	52.5349	36.4176	57.7175	49.7715	59.4032	48.5203	49.3918
	osa-miR444a-3p.2,osa-miR444d.2,osa-miR444e	TGCAGTTGCTGCCTCAAGCTT	21	58.8577	42.1241	45.18	37.6968	61.6504	46.4702	55.9516
	osa-miR167h-3p	AGGTCATGCTGTAGTTTCATC	21	44.9104	40.6715	40.2102	43.3906	47.972	39.5224	48.3628
	osa-miR166j-5p	GAATGACGTCCGGTCTGAAGA	21	35.7981	47.0005	43.8246	28.6653	50.3169	44.6478	56.9806
	osa-miR5150-3p	AGAAGCTGCAGCTGTCAGAAGCTC	24	39.1455	44.8217	44.7282	21.6953	47.972	32.4608	41.1598
	osa-miR160a-5p,osa-miR160b-5p,osa-miR160c-5p,osa-miR160d-5p	TGCCTGGCTCCCTGTATGCCA	21	38.8665	36.5213	34.5627	28.4689	40.8397	39.1807	28.8119
	osa-miR399j	TGCCAAAGGAGAGTTGCCCTA	21	14.5982	16.4969	13.667	41.1327	32.6327	55.1264	60.5821
	osa-miR159f	CTTGGATTGAAGGGAGCTCTA	21	61.6471	31.2299	18.4109	12.0748	39.2765	26.9937	21.8662
	osa-miR394	TTGGCATTCTGTCCACCTCC	20	32.6367	21.7883	20.6699	21.4989	40.3512	33.4859	37.5583
	osa-miR1862a,osa-miR1862b,osa-miR1862c	ACGAGGTTGGTTTATTTTGGGACG	24	30.0332	30.6074	26.9951	23.3642	36.7362	23.6907	35.2431
	osa-miR169h,osa-miR169i-5p.1,osa-miR169j,osa-miR169k,osa-miR169l,osa-miR169m	TAGCCAAGGATGACTTGCCTG	21	15.2491	18.2607	25.1879	14.1363	23.5463	39.6363	49.1346
	osa-miR164a,osa-miR164b,osa-miR164f	TGGAGAAGCAGGGCACGTGCA	21	25.1982	23.7596	23.8325	23.1678	23.4486	19.1348	22.252
	osa-miR2871a-3p,osa-miR2871b	TATTTTAGTTTCTATGGTCAC	21	23.8964	18.9869	18.9756	16.9832	33.0235	19.9321	28.1688
	osa-miR1871	ATGGCTCTGATATCATGTTGGTTT	24	19.4333	20.9583	25.9785	22.677	22.8624	16.9707	25.4676
	osa-miR162b	TCGATAAGCCTCTGCATCCAG	21	23.3385	17.3269	25.3008	14.9216	28.3338	17.6541	21.0944
	osa-miR408-5p	CAGGGATGAGGCAGAGCATGG	21	24.5473	15.6668	8.5842	28.3708	11.5289	41.8004	2.44387
	osa-miR160e-5p	TGCCTGGCTCCCTGTATGCCG	21	20.3631	14.8368	14.2317	13.8418	21.1038	13.4399	17.3643
	osa-miR2871a-5p	GACCGTAGAAACTAGCATAGAAAA	24	22.6876	12.658	17.0555	9.03152	20.9084	14.465	16.9784
	osa-miR2878-5p	TACATGTATAAAATTCTGAGGATG	24	11.8087	13.2805	17.0555	16.0997	19.9313	13.4399	16.8498
	osa-miR535-5p	TGACAACGAGAGAGAGCACGC	21	26.221	10.1679	20.5569	4.81027	25.305	7.06164	10.0327
	osa-miR1423-5p	AGGCAACTACACGTTGGGCGCTCG	24	17.3877	10.0641	15.3612	9.22786	17.7819	11.162	15.8208
	osa-miR1432-5p	ATCAGGAGAGATGACACCGAC	21	19.2473	8.61157	9.9396	5.59562	15.3393	7.28944	20.9658
	osa-miR395b,osa-miR395d,osa-miR395e,osa-miR395g,osa-miR395h,osa-miR395i,osa-miR395j,osa-miR395k,osa-miR395l,osa-miR395m,osa-miR395n,osa-miR395p,osa-miR395q,osa-miR395r,osa-miR395s,osa-miR395y	GTGAAGTGTTTGGGGGAACTC	21	7.15962	10.3754	11.8598	7.16632	19.1497	18.1097	9.38959
	osa-miR169f.1,osa-miR169g	TAGCCAAGGATGACTTGCCTA	21	9.29821	7.57403	10.2785	5.59562	14.9485	14.0094	16.8498
	osa-miR171b,osa-miR171c-3p,osa-miR171d-3p,osa-miR171e-3p,osa-miR171f-3p	TGATTGAGCCGTGCCAATATC	21	10.7859	4.98018	12.1986	8.148	12.2128	9.45349	11.8335
	osa-miR1428e-3p	TAAGATAATGCCATGAATTTG	21	10.6929	12.0354	12.3116	2.84689	8.59783	18.6792	2.70111
	osa-miR2880	ACGGTATCCCGTTCGGACAGGATG	24	8.64734	10.0641	7.9065	7.06815	10.7473	6.03657	11.7048
	osa-miR396a-5p,osa-miR396b-5p	TTCCACAGCTTTCTTGAACTG	21	12.8315	7.57403	9.37485	6.18463	9.67256	8.7701	6.3026
	osa-miR167a-3p	ATCATGCATGACAGCCTCATTT	22	10.0421	7.05526	5.6475	8.34434	12.0174	7.97282	7.58884
	osa-miR172a,osa-miR172d-3p	AGAATCTTGATGATGCTGCAT	21	8.74032	4.15015	10.2785	7.46082	11.2358	7.17554	8.23197
	osa-miR530-3p	AGGTGCAGAGGCAGATGCAAC	21	9.48418	6.95151	6.3252	2.84689	5.76446	15.1484	7.58884
	osa-miR1862e	CTAGATTTGTTTATTTTGGGACGG	24	6.60173	5.29145	8.24535	8.34434	8.20702	7.85892	6.04535
	osa-miR160f-5p	TGCCTGGCTCCCTGAATGCCA	21	9.11225	6.22523	7.34175	5.49745	7.52311	6.83385	7.46022
	osa-miR1878	ACTTAATCTGGACACTATAAAAGA	24	5.95086	5.3952	12.9893	6.47913	5.47135	5.69487	6.43122
	osa-miR166d-5p	GGAATGTTGTCTGGCTCGAGG	21	6.2298	7.15901	6.3252	3.23957	7.91392	3.53082	8.10334
	osa-miR444d.3	TTGTGGCTTTCTTGCAAGTTG	21	8.74032	4.15015	5.30865	2.84689	8.40243	6.83385	5.53085
	osa-miR399a,osa-miR399b,osa-miR399c	TGCCAAAGGAGAATTGCCCTG	21	1.39473	1.76382	1.46835	6.2828	2.05176	16.629	14.6632
	osa-miR820a,osa-miR820b,osa-miR820c	TCGGCCTCGTGGATGGACCAG	21	5.57893	5.18769	4.7439	3.63224	8.59783	4.78369	7.58884
	osa-miR166e-3p	TCGAACCAGGCTTCATTCCCC	21	3.71928	5.49895	5.4216	2.74872	5.86216	2.50574	13.5056
	osa-miR159c	ATTGGATTGAAGGGAGCTCCA	21	5.11402	4.0464	3.1626	3.92675	8.89094	7.17554	4.11598
	osa-miR159d	ATTGGATTGAAGGGAGCTCCG	21	5.02103	4.0464	3.27555	3.92675	8.89094	7.06164	3.98736
	osa-miR159e	ATTGGATTGAAGGGAGCTCCT	21	5.02103	4.0464	3.1626	3.92675	8.89094	7.06164	4.11598
	osa-miR535-3p	GTGCTTTCTCCCGTTGTCACT	21	5.29998	4.15015	6.21225	3.73041	5.27594	4.6698	7.71747
	osa-miR5072	CGATTCCCCAGCGGAGTCGCCA	22	6.88068	4.46141	2.0331	3.82858	4.98284	7.06164	5.2736
	osa-miR5144-5p	TTCTTGTGCTGCTGAAGAGAC	21	5.85787	2.28258	3.95325	3.92675	4.10351	3.75862	3.98736
	osa-miR1865-3p	CGAAGAATCGCAGTCACTAGTTGT	24	3.6263	3.52763	5.1957	2.84689	4.88513	2.50574	5.40223
	osa-miR5150-5p	AGCTTCTGACAGCTGCAGTTTCTC	24	4.74209	2.28258	3.8403	3.82858	3.8104	4.6698	3.85873
	osa-miR5814	AATCAAGTTAGGAACCATGCAAGT	24	3.71928	3.52763	5.08275	2.55239	3.90811	4.21421	3.85873
	osa-miR2118b,osa-miR2118n	TTCCCGATGCCTCCCATTCCTA	22	2.04561	1.3488	11.295	1.66887	3.5173	2.61964	3.85873
	osa-miR444f	TGCAGTTGTTGCCTCAAGCTT	21	3.53332	2.80135	4.7439	2.25788	4.98284	4.10031	2.95836
	osa-miR166a-5p,osa-miR166e-5p	GGAATGTTGTCTGGTTCAAGG	21	3.71928	2.38634	3.3885	3.33774	4.59203	3.64472	3.98736
	osa-miR1428e-5p,osa-miR1428f-5p,osa-miR1428g-5p	AATTCACAGGCCCTATCTTGTG	22	4.55612	3.94265	3.72735	0.490844	4.39662	4.6698	1.41487
	osa-miR2118o	CTCCTGATGCCTCCCAAGCCTA	22	3.71928	0.726277	10.6173	0.687181	1.46554	3.53082	3.21561
	osa-miR169i-3p	TGAGTCGCTCTTATCACTCATG	22	0.929821	1.66006	2.9367	1.17802	3.41959	7.63113	6.55985
	osa-miR5542	TTTGAGAAGGTATCATGAGAT	21	4.37016	3.11261	3.3885	1.27619	4.39662	2.05015	4.24461
	osa-miR1427	TGCGGAACCGTGCGGTGGCGC	21	3.53332	3.83889	4.2921	1.07986	3.41959	3.75862	2.44387
	osa-miR1873	TCAACATGGTATCAGAGCTGGAAG	24	3.6263	2.49009	2.4849	2.74872	3.22419	3.64472	4.24461
	osa-miR169n,osa-miR169o	TAGCCAAGAATGACTTGCCTA	21	2.04561	2.49009	4.0662	2.35605	2.24716	4.78369	4.63048
	osa-miR812p	GACGGACGATTAAAGTTGGGCATG	24	2.32455	2.59385	3.1626	3.04323	4.10351	2.96133	3.34424
	osa-miR810b.1	TGAACACCGATATGCGTCATC	21	3.44034	1.76382	2.4849	1.66887	5.47135	3.41692	2.57249
	osa-miR5788	TGGATGTGACATACTCTAGTA	21	2.51052	4.0464	4.17915	2.06154	2.24716	2.61964	3.47286
	osa-miR390-5p	AAGCTCAGGAGGGATAGCGCC	21	2.97543	2.90511	2.14605	2.84689	2.54027	3.41692	3.21561
	osa-miR5159	AACTAGAGTGGGTCAACGGGTACC	24	3.16139	2.17883	2.7108	2.25788	4.39662	2.50574	1.92937
	osa-miR159a.2	TTGCATGCCCCAGGAGCTGCA	21	2.88245	1.55631	1.5813	2.25788	5.17824	2.27795	3.08699
	osa-miR6251	TGTGTAGCCACATTGTAAGGG	21	2.13859	1.97132	3.1626	2.15971	3.7127	3.53082	2.44387
	osa-miR2863c	TTAGTAGGACTAGAATGGGCCAAA	24	2.32455	2.59385	2.37195	1.5707	2.73567	2.61964	4.37323
	osa-miR397a	TCATTGAGTGCAGCGTTGATG	21	2.88245	2.80135	2.7108	1.07986	1.75865	2.05015	3.08699
	osa-miR1863a	AGCTCTGATACCATGTTAGATTAG	24	1.85964	2.28258	2.9367	1.96337	2.24716	1.13897	2.95836
	osa-miR167e-3p,osa-miR167i-3p	AGATCATGTTGCAGCTTCACT	21	2.04561	1.97132	1.92015	1.86521	2.73567	2.05015	1.15762
	osa-miR169b,osa-miR169c	CAGCCAAGGATGACTTGCCGG	21	2.6035	1.14129	3.50145	0.78535	1.85635	2.05015	1.67212
	osa-miR169r-3p	TGGCAAGTCTCCTCGGCTACC	21	0.371928	0.830031	4.40505	0.392675	0.586216	1.25287	7.07435
	osa-miR5513	TAACAAAGGACAACAGACTGA	21	1.76666	1.55631	1.01655	1.37436	2.14946	2.05015	2.57249
	osa-miR1850.1	TGGAAAGTTGGGAGATTGGGG	21	1.30175	1.24505	3.50145	0.589012	1.56324	1.82236	2.44387
	osa-miR812n-5p	AAGTGCAGCCATGAGTTTCCGTGC	24	1.5807	1.3488	2.0331	1.17802	1.46554	1.48067	1.41487
	osa-miR2879	GCCAGATGTGTTAAAATAATGACC	24	1.76666	0.830031	1.46835	1.37436	1.66095	1.48067	1.67212
	osa-miR160a-3p,osa-miR160b-3p	GCGTGCAAGGAGCCAAGCATG	21	1.30175	1.66006	0.79065	1.07986	2.54027	1.48067	1.15762
	osa-miR2864.1	TTTTGCTGCCCTTGTTTTGCA	21	1.39473	1.45255	2.37195	1.47253	1.27013	1.13897	0.900371
	osa-miR2864.2	TTGTTTTGCATTGTATAGGTA	21	0.743857	0.622523	2.37195	1.07986	1.07473	1.48067	2.95836
	osa-miR1863b	AGCTCTGATACCATGTTAACTGTT	24	1.85964	0.830031	1.46835	1.17802	0.879324	1.02508	1.92937
	osa-miR166h-5p	GGAATGTTGGCTGGCTCGAGG	21	1.5807	1.03754	1.8072	0.981687	1.07473	0.341692	1.92937
	osa-miR169i-5p.2	TGGTGATAAGGGTGTAGCTCTG	22	0.371928	0.830031	0.6777	0.294506	0.977027	2.16405	3.60149
	osa-miR1849	TATCGTATCCTAGGTTGGTTT	21	1.30175	0.933784	0.33885	0.687181	1.85635	1.13897	1.92937
	osa-miR1425-3p	CAGCAAGAACTGGATCTTAAT	21	1.0228	0.933784	1.5813	0.78535	1.27013	1.36677	0.900371
	osa-miR156c-3p,osa-miR156g-3p	GCTCACTTCTCTCTCTGTCAGC	22	1.0228	0.518769	1.46835	1.27619	1.27013	0.683385	1.54349
	osa-miR399k	TGCCAAAGGAAATTTGCCCCG	21	0.464911	0.103754	0.2259	1.07986	0.879324	2.84744	2.57249
	osa-miR1859	TTTCCTATGACGTCCATTCCAA	22	1.11579	1.14129	1.69425	1.07986	0.390811	1.36677	0.643122
	osa-miR169f.2	TGAGGACAAGAGCTGATTCGG	21	1.76666	0.726277	1.1295	0.196337	1.27013	1.48067	0.643122
	osa-miR166k-5p	GGTTTGTTGTCTGGCTCGAGG	21	1.30175	0.726277	1.46835	0.392675	1.27013	0.341692	1.80074
	osa-miR166b-5p	GGAATGTTGTCTGGCTCGGGG	21	1.0228	0.518769	1.01655	0.883518	1.27013	1.36677	0.771747
	osa-miR444a-5p	GCTAGAGGTGGCAACTGCATA	21	0.371928	0.830031	1.3554	1.27619	1.36784	0.797282	0.771747
	osa-miR529b	AGAAGAGAGAGAGTACAGCTT	21	0.464911	0.518769	0.56475	2.55239	0.0977027	2.39185	0
	osa-miR1883a,osa-miR1883b	ACCTGTGACGGGCCGAGAATGGAA	24	0.650875	1.03754	1.1295	1.37436	0.781621	0.569487	0.900371
	osa-miR1857-3p	TCATGCTCCAAGAAAACCAGG	21	0.371928	0.518769	1.24245	0.294506	1.75865	0.91118	1.41487
	osa-miR5805	ACGAGTGATGGCGGCGTATACCTG	24	0.650875	0.622523	1.24245	0.687181	1.17243	0.797282	1.28624
	osa-miR5804	TGCGAAGTAGAGATGCCGACT	21	0.464911	1.03754	0.6777	0.687181	1.07473	1.59456	0.643122
	osa-miR164d	TGGAGAAGCAGGGCACGTGCT	21	0.929821	1.14129	0.79065	0.392675	0.879324	1.13897	0.771747
	osa-miR2873b	TTGGACTTGAGATTTGGTATG	21	1.0228	0.726277	1.24245	0.392675	0.488513	1.02508	1.15762
	osa-miR399i	TGCCAAAGGAGAGCTGCCCTG	21	0.0929821	0.103754	0	0.589012	1.07473	1.59456	2.95836
	osa-miR1870-3p	TTTAGGGCTAATTCAGCATGAACA	24	0.929821	0.207508	1.01655	0.589012	0.781621	0.91118	1.54349
	osa-miR5160	CGAGATCGATGGTATATTTCTG	22	0.929821	0.726277	1.01655	0.490844	0.977027	0.797282	0.771747
	osa-miR2055	TTTCCTTGGGAAGGTGGTTTC	21	0.650875	0.830031	0.2259	0.78535	0.586216	1.02508	1.67212
	osa-miR1860-3p	ATCTGGAAGCTAGGTTTTCTCT	22	0.557893	1.14129	1.24245	0.589012	0.390811	0.45559	1.029
	osa-miR156j-3p	GCTCGCTCCTCTTTCTGTCAGC	22	0.650875	1.14129	0.79065	0.392675	0.488513	0.569487	1.28624
	osa-miR440	AGTGTCTCCTGATGATCGGGACAA	24	0.557893	0.622523	0.33885	0.981687	1.27013	0.45559	0.900371
	osa-miR396f-3p	ATAGTTCAAGAAAGTCCTTGGAAA	24	0.557893	0.311261	0.79065	0.78535	1.17243	0.797282	0.514498
	osa-miR5083	AGACTACAATTATCTGATCA	20	1.0228	0.622523	0.6777	0.490844	0.586216	0.683385	0.900371
	osa-miR5143a,osa-miR5143b	TGTGGTATGTTGGCAATGTAGGAA	24	1.0228	0.933784	1.01655	0.687181	0.293108	0.341692	0.385873
	osa-miR1880	TTCCAAGCGGGCCACTTAAGCATT	24	1.39473	0.415015	0.56475	0.687181	0.390811	0.45559	0.643122
	osa-miR1870-5p	TGCTGAATTAGACCTAGTGGGCAT	24	0.557893	0.311261	0.6777	0.589012	1.17243	0.569487	0.385873
	osa-miR5540	TTGTGCGAGATCGACGGTATA	21	0.557893	0.726277	0.33885	0.0981687	0.781621	0.797282	1.029
	osa-miR530-5p	TGCATTTGCACCTGCACCTA	20	1.11579	0.415015	0.4518	0.0981687	0.390811	0.683385	1.029
	osa-miR5508	TAGATGGCTGATCTGGTGTGG	21	0.743857	0.518769	0.56475	0.490844	0.683919	0.569487	0.385873
	osa-miR2863b	TTCGTTTATTTGGACTAGAGT	21	0.0929821	0.518769	0.79065	0.490844	0.781621	0.341692	1.029
	osa-miR2874	ATGTGAACAGTGTCAAACAGTGTC	24	0.464911	0.207508	0.56475	0.589012	0.488513	0.683385	1.029
	osa-miR396c-3p	GGTCAAGAAAGCTGTGGGAAG	21	0.836839	0.518769	0.4518	0.392675	0.683919	0.45559	0.514498
	osa-miR435	TTATCCGGTATTGGAGTTGA	20	0.557893	0.518769	0.56475	0.196337	1.07473	0.683385	0.257249
	osa-miR1437a	TCCGGCGCCGCACTAGGCACTG	22	0.929821	0.415015	0.33885	0.294506	0.488513	0.341692	1.029
	osa-miR2876-3p	TTCCTATATGAACACTGTTGC	21	0.650875	0.726277	0.2259	0.490844	0.683919	0.341692	0.643122
	osa-miR319a-3p.2-3p,osa-miR319b	TTGGACTGAAGGGTGCTCCC	20	0.464911	0.622523	0.4518	0.294506	0.586216	0.797282	0.643122
	osa-miR156f-3p,osa-miR156h-3p,osa-miR156l-3p	GCTCACTTCTCTTTCTGTCAGC	22	0.464911	0.726277	0.79065	0.196337	0.683919	0.45559	0.385873
	osa-miR1874-3p	TATGGATGGAGGTGTAACCCGATG	24	0.464911	0.415015	0.6777	0.392675	0.488513	0.341692	0.128624
	osa-miR1879	GTGTTTGGTTTAGGGATGAGGTGG	24	0.464911	0.103754	0.56475	0.589012	0.488513	0.45559	0.257249
	osa-miR2867-3p	CCAGGACGTGTGGGATGGCA	20	0.464911	0.207508	0.11295	0.490844	0.488513	0.91118	0.128624
	osa-miR2878-3p	CAGGATTTTATACATGTAAAGAAT	24	0.464911	0.103754	0.56475	0.392675	0.683919	0.45559	0.128624
	osa-miR3982-3p	AGTTGCCTACATGGAGCGCCA	21	0.185964	0.415015	1.01655	0.0981687	0.390811	0.227795	0.643122
	osa-miR1431	TTTGCGAGTTGGCCCGCTTGC	21	0.743857	0.622523	0.11295	0	0.488513	0.341692	0.385873
	osa-miR167d-3p	GATCATGCTGTGCAGTTTCATC	22	0	0.103754	0.2259	0.78535	0.683919	0.797282	0.128624
	osa-miR1865-5p	TGCTAGTGATGGTGATTCTTCGAC	24	0.371928	0.622523	0.11295	0.196337	0.488513	0.113897	0.771747
	osa-miR395c	GTGAAGTGTTTGGAGGAACTC	21	0.0929821	1.55631	0	0	0.293108	0.683385	0
	osa-miR395o	ATGAAGTGTTTGGAGGAACTC	21	0.0929821	1.55631	0	0	0.293108	0.683385	0
	osa-miR1437b-3p	GTGCTGGCGAGCTCCGGTGCCGCA	24	0.464911	0.415015	0.11295	0.294506	0.683919	0.113897	0.385873
	osa-miR169a	CAGCCAAGGATGACTTGCCGA	21	0.185964	0.103754	0.33885	0.392675	0.195405	0.683385	0.771747
	osa-miR2863a	TTGTCCCATTCTAGTTTAGCT	21	0.371928	0.207508	0.33885	0.392675	0.488513	0.569487	0.128624
	osa-miR2869	TCCCGACATTAAATTCTGGGC	21	0.278946	0.311261	0.4518	0.196337	0.781621	0.113897	0.385873
	osa-miR5811	CCTAACCTAGGAGTTCGATGGGAC	24	0.278946	0.415015	0.4518	0.0981687	0.683919	0.113897	0.514498
	osa-miR1320-5p	TGGAACGGAGGAATTTTATAG	21	0.278946	0.207508	0.79065	0.294506	0.293108	0.113897	0.514498
	osa-miR1847.1	TGCAGTTTGCAGTTGTGGCAC	21	0.371928	0.622523	0.11295	0.196337	0.390811	0.45559	0.257249
	osa-miR2118e,osa-miR2118r	TTCCCAATGCCTCCCATGCCTA	22	0.278946	0	0.9036	0.392675	0.390811	0.227795	0.257249
	osa-miR396e-3p	ATGGTTCAAGAAAGCCCATGGAAA	24	0.743857	0.311261	0.56475	0.294506	0.0977027	0.227795	0.128624
	osa-miR169e	TAGCCAAGGATGACTTGCCGG	21	0.464911	0.311261	0.33885	0.196337	0.293108	0.341692	0.385873
	osa-miR1846a-3p,osa-miR1846b-3p	TGACCCCGTTCTCCTCGCCGG	21	0.185964	0.311261	0.11295	0.589012	0.195405	0.45559	0.514498
	osa-miR1846e	CAACGAGGAGGCCGGGACCA	20	0.464911	0.311261	0.2259	0.196337	0.0977027	0.45559	0.643122
	osa-miR1863c	TAGAAACTTGGCTGATGCATTACT	24	0.371928	0.311261	0.2259	0	0.683919	0.45559	0.128624
	osa-miR2103	TTTCCCTCTCCGTGCGCGCTCG	22	0.464911	0.311261	0.11295	0.294506	0.293108	0.227795	0.514498
	osa-miR395a	GTGAAGTGCTTGGGGGAACTC	21	0.185964	0.830031	0.11295	0	0.293108	0.45559	0.385873
	osa-miR7693-5p	GTTTCCGCTCTTCATCGATGGCTG	24	0.371928	0.311261	0	0.0981687	0.683919	0.227795	0.514498
	osa-miR1846d-5p	TCCCACCGAGCAGCCGGATCTC	22	0.0929821	0.311261	0.33885	0.392675	0.293108	0.341692	0.385873
	osa-miR1868	TCACGGAAAACGAGGGAGCAGCCA	24	0.278946	0.207508	0.2259	0.490844	0.0977027	0.341692	0.514498
	osa-miR2867-5p	TGTGCCATCCCACACATCCCGA	22	0.464911	0.207508	0.33885	0	0.586216	0.45559	0
	osa-miR169r-5p	TAGCCAAGGATGATTTGCCTG	21	0.0929821	0.207508	0.6777	0	0.0977027	0.45559	0.643122
	osa-miR398a	TGTGTTCTCAGGTCACCCCTT	21	0	1.14129	0.11295	0	0	0.797282	0
	osa-miR444a-3p.1,osa-miR444d.1	TTGCTGCCTCAAGCTTGCTGC	21	0	0.415015	0.56475	0	0.195405	0.341692	0.643122
	osa-miR6248	TATTTGAGGATGGAGGTAGTA	21	0.278946	0.207508	0.11295	0.196337	0.293108	0.45559	0.514498
	osa-miR166i-5p	AATGCAGTTTGATCCAAGATC	21	0.0929821	0.311261	0.4518	0.196337	0.390811	0.341692	0.128624
	osa-miR5152-3p	AGACCATGCCTATACCTACCA	21	0.0929821	0.311261	0.2259	0.196337	0.293108	0.113897	0.771747
	osa-miR7694-5p	AACCTAGTACTGGATTAGTCACCA	24	0.278946	0.103754	0.2259	0.392675	0.390811	0.227795	0.257249
	osa-miR1846a-5p,osa-miR1846b-5p,osa-miR1846c-5p	AGTGAGGAGGCCGGGGCCGCT	21	0.278946	0.207508	0.33885	0.0981687	0.195405	0.341692	0.385873
	osa-miR1863b.2	AGAGACTTGGCTGATGCATTACT	23	0.557893	0.415015	0.4518	0.0981687	0.195405	0	0
	osa-miR3980a-5p,osa-miR3980b-5p	AATCGACGGCCTCAGTCAGGG	21	0.557893	0.103754	0.33885	0.294506	0.0977027	0	0.385873
	osa-miR5807	AGGAGGTCTGGAGAGTTATGTGGC	24	0.0929821	0.415015	0	0.490844	0.195405	0.341692	0.257249
	osa-miR6254	TGCTCCGGATATTATGGCATG	21	0.557893	0	0.11295	0	0.293108	0.569487	0.257249
	osa-miR2121a,osa-miR2121b	AAAACGGAGCGGTCCATTAGCGCG	24	0.185964	0.103754	0.11295	0.196337	0.488513	0.113897	0.514498
	osa-miR812n-3p,osa-miR812t,osa-miR812u	ACGGAAAATCATGGCTGCACTTAA	24	0.185964	0.311261	0.4518	0.294506	0	0.45559	0
	osa-miR810a	TCATAAGCCCACCACATGTGG	21	0	0.311261	0.2259	0.0981687	0.390811	0.569487	0
	osa-miR3980a-3p,osa-miR3980b-3p	CTGGCCGAGGCCGTCGATTCT	21	0.185964	0.415015	0.11295	0.0981687	0.293108	0.341692	0
	osa-miR1875	ACAATGGAGTGAAGTGCAACAGAA	24	0	0.311261	0	0	0.390811	0.341692	0.385873
	osa-miR5802	ATGGACTGTACTTTGTAAAGCGGA	24	0.557893	0	0.11295	0.0981687	0.0977027	0.227795	0.257249
	osa-miR1320-3p	TGTAAAATTCATTCGTTCCAA	21	0.185964	0.103754	0.11295	0.0981687	0.390811	0	0.385873
	osa-miR5146	TTTAACTAATGAACCGGCACCTAT	24	0.185964	0.311261	0.11295	0.196337	0.195405	0.227795	0
	osa-miR6246	TTGGGGATTTCCTGCCGGAGGAA	23	0.0929821	0.103754	0.56475	0.0981687	0.0977027	0.113897	0.257249
	osa-miR810b.2	AAGTGATTTAATTATGCCGTT	21	0	0.207508	0.33885	0.196337	0.390811	0	0
	osa-miR5538	ACTGAACTCAATCACTTGCTGC	22	0.185964	0	0.11295	0.0981687	0.0977027	0.227795	0.385873
	osa-miR5813	AAGCAGCGACTCTGGTCATGGA	22	0.278946	0.103754	0	0	0.195405	0.341692	0.128624
	osa-miR5825	AAAACATCTGATAACCTGAAACGG	24	0.0929821	0	0.2259	0.196337	0.195405	0.113897	0.257249
	osa-miR2870	TAATCAGTTTGGGGAGACAAA	21	0.0929821	0.103754	0.11295	0.196337	0.0977027	0.227795	0.128624
	osa-miR2905	TACATGTCAGTGACAAAGGCA	21	0.0929821	0.103754	0.11295	0.196337	0	0.227795	0.257249
	osa-miR1860-5p	AGAAAACCAGCTTCCAGATCT	21	0.185964	0.103754	0.11295	0.196337	0.0977027	0	0.128624
	osa-miR1874-5p	TAGGGCTACTACACCATCCATAAG	24	0	0.103754	0.2259	0.392675	0	0.113897	0
	osa-miR5828	TTACGGCATTAAAAGTAAATC	21	0.0929821	0	0.2259	0.0981687	0.293108	0.113897	0
	osa-miR812f	ACGGATGATTAAAGTTGGACACGG	24	0.185964	0	0.11295	0.0981687	0	0.227795	0.257249
	osa-miR166i-3p	TCGGATCAGGCTTCATTCCTC	21	0.0929821	0	0	0.294506	0.0977027	0	0.257249
	osa-miR1846d-3p	TATCCGGCGCCGCAGGGAGG	20	0.0929821	0	0	0	0.293108	0.113897	0.257249
	osa-miR1856	TATGCGTAAGACGGATTCGTA	21	0.0929821	0	0.11295	0.0981687	0.195405	0	0.257249
	osa-miR2275c	AGAATTGGAGGAAAACAAACTGA	23	0.185964	0	0.2259	0	0.293108	0	0
	osa-miR2275d	CTTGTTTTTCTCCAATATCTCA	22	0	0	0.4518	0	0.195405	0	0.128624
	osa-miR5082	TGCGATGATGGCCGCGCGGGTTCA	24	0.371928	0	0	0.0981687	0	0.227795	0
	osa-miR164e	TGGAGAAGCAGGGCACGTGAG	21	0.278946	0	0.11295	0	0.195405	0	0
	osa-miR171e-5p	TGTTGGCTCGGCTCACTCAGA	21	0	0	0.2259	0	0.293108	0.113897	0
	osa-miR399e,osa-miR399f,osa-miR399g	TGCCAAAGGAGATTTGCCCAG	21	0	0	0.11295	0.0981687	0.195405	0.113897	0.128624
	osa-miR5147	ACAACTCTTGTGGATGGAGGG	21	0	0.103754	0.2259	0	0	0.113897	0.257249
	osa-miR5156	AGCCTGTAAAACTGCAAAAAGGAA	24	0	0	0.2259	0	0.195405	0	0.257249
	osa-miR5504	AGTGACGGGAGGACTGCAAGG	21	0	0.311261	0.11295	0	0.0977027	0	0.128624
	osa-miR7692-3p	TGACTTGGCATGCTTACGTGGCAC	24	0	0	0.2259	0	0	0.227795	0.257249
	osa-miR1319b	CCTTTAATATATTATAGGTGTCGG	24	0	0	0	0	0	0.341692	0.257249
	osa-miR1432-3p	CAGGTGTCATCTCCCCTGAAC	21	0	0	0.11295	0	0.0977027	0	0.385873
	osa-miR171f-5p	TGTTGGCATGGTTCAATCAAA	21	0	0	0.11295	0.196337	0	0.113897	0.128624
	osa-miR171h	GTGAGCCGAACCAATATCACT	21	0.0929821	0.103754	0	0	0.195405	0	0.128624
	osa-miR1857-5p	TGGTTTTTTTGGAGCATGAGG	21	0.185964	0	0	0.196337	0.0977027	0	0
	osa-miR1864	TTGTAGTAACGTGATGGTCAATGT	24	0.185964	0	0	0	0	0.113897	0.257249
	osa-miR437	AAAGTTAGAGAAGTTTGACTT	21	0	0.207508	0	0	0.0977027	0	0.257249
	osa-miR5073	GTTTGGTGAATCGGAAACTATTT	23	0.185964	0	0.11295	0.0981687	0.0977027	0	0
	osa-miR5144-3p	TCTCCTCAGCAGCACAAGAAG	21	0.0929821	0	0.11295	0	0	0.113897	0.257249
	osa-miR5505	GAGGATTCGGTATTGATCGCTA	22	0.185964	0.207508	0	0	0.0977027	0	0
	osa-miR5512a,osa-miR5512b	TAGGATATGGTAATGCTAAAA	21	0	0.103754	0.11295	0	0.195405	0.113897	0
	osa-miR171d-5p	TGTTGGCCCGGCTCACTCAGA	21	0.0929821	0	0	0	0.293108	0	0
	osa-miR172c	TGAATCTTGATGATGCTGCAC	21	0.185964	0	0	0	0.195405	0	0
	osa-miR1851	CGTCTGGGATGGCATTTTGGC	21	0	0.103754	0	0.0981687	0.195405	0	0
	osa-miR5145	ACCTGTTTGGATTCTTGAGGGCTA	24	0.0929821	0	0.11295	0.0981687	0.0977027	0	0
	osa-miR5151	TAATGATGTGGGTACGAATGAA	22	0.0929821	0	0	0.0981687	0.195405	0	0
	osa-miR5815	AATGTTATGGACACTAGATGACAT	24	0	0	0.11295	0.0981687	0.195405	0	0
	osa-miR812r	ACGTTAGACACGAATTTCTACGGC	24	0.0929821	0	0	0.196337	0.0977027	0	0
	osa-miR1428b,osa-miR1428c,osa-miR1428d	TAAGATAATGCCATGAATTCG	21	0.0929821	0.103754	0.11295	0	0	0	0
	osa-miR166l-5p	GGATTGTTGTCTGGTTCAAGG	21	0	0	0.11295	0.0981687	0.0977027	0	0
	osa-miR171c-5p	GGATATTGGTGCGGTTCAATC	21	0	0.103754	0.11295	0	0	0	0.128624
	osa-miR172d-5p	GCAGCACCATCAAGATTCAC	20	0	0	0.11295	0.0981687	0	0.113897	0
	osa-miR1881	AATGTTATTGTAGCGTGGTGGTGT	24	0.0929821	0	0.11295	0	0.0977027	0	0
	osa-miR2090	AACTCTGATTCTAGAATTTTTG	22	0	0.103754	0.2259	0	0	0	0
	osa-miR2865	CTCAGCAGTCGACTGTACCGTG	22	0.0929821	0.207508	0	0	0	0	0
	osa-miR2876-5p	AATTGCTGGCAGCACTGTTTA	21	0.185964	0	0	0	0.0977027	0	0
	osa-miR397b	TTATTGAGTGCAGCGTTGATG	21	0	0.103754	0	0	0.195405	0	0
	osa-miR5155	ACTTTAATACCATTGGAAGATTGC	24	0	0.103754	0.2259	0	0	0	0
	osa-miR5161	TCTGGATCAGAGGGAGTATA	20	0	0	0	0	0.0977027	0.113897	0.128624
	osa-miR5821	TGGACGGAGCGATGGTGGGCG	21	0	0	0	0.0981687	0.0977027	0	0.128624
	osa-miR5830	ATGTAGATGAGGTGATGTTACACA	24	0.0929821	0	0.2259	0	0	0	0
	osa-miR5833	TCCTCCTCGGGCTCATCGGGC	21	0.0929821	0	0.11295	0	0	0.113897	0
	osa-miR812v	ATGGCTGCACTTAAAATGGGACGG	24	0	0	0	0	0.195405	0	0.128624
	osa-miR1436	ACATTATGGGACGGAGGGAGT	21	0.0929821	0	0	0	0	0.113897	0
	osa-miR156l-5p	CGACAGAAGAGAGTGAGCATA	21	0	0	0.11295	0	0.0977027	0	0
	osa-miR1850.3	CTGTTTAGTTCACATCAATCTT	22	0	0	0	0.0981687	0	0.113897	0
	osa-miR1861e,osa-miR1861k,osa-miR1861m	CGGTCTTGTGGCAAGAACTGAG	22	0	0	0.11295	0	0	0	0.128624
	osa-miR1861h,osa-miR1861j	CGGTCTTGAGGCAGGAACTGAG	22	0	0	0	0	0	0.227795	0
	osa-miR2866	TCTAGTTTGTGTTCAGCATC	20	0	0	0	0	0.0977027	0.113897	0
	osa-miR3979-5p	TCTCTCTCTCCCTTGAAGGC	20	0	0	0	0	0.195405	0	0
	osa-miR5148a,osa-miR5148b,osa-miR5148c	TGAGGGGTAGAAATGTCATATCAT	24	0	0	0.2259	0	0	0	0
	osa-miR5153	TGGATTCCACTGACACGTAGACGT	24	0	0.103754	0	0	0.0977027	0	0
	osa-miR5510	AGGCTGATCCACTCCAGAGGA	21	0	0	0	0	0	0.113897	0.128624
	osa-miR5823	AAGGAATTGGGTCTAATCTCTTCC	24	0	0	0	0	0.0977027	0	0.128624
	osa-miR6247	TGGCTGATTGACCTAATGGCA	21	0	0	0.11295	0	0.0977027	0	0
	osa-miR6250	GGGGATAGATCGACGCGTCAAG	22	0	0	0	0	0.195405	0	0
	osa-miR812g,osa-miR812h,osa-miR812i,osa-miR812j	AAGACGGATGATTAAAGTTGGACA	24	0	0.103754	0	0	0	0.113897	0
	osa-miR812q	ACGTTGGGTACGAATATCTACGGC	24	0	0.103754	0	0	0	0	0.128624
	osa-miR812s	AAGACGGACAATCAAACGTTGGAC	24	0	0	0	0	0	0.113897	0.128624
	osa-miR1426	AGAATCTTGATGATGATTAAA	21	0.0929821	0	0	0	0	0	0
	osa-miR1428a-5p	CGTTTTGCAAATTCGCAGGCC	21	0.0929821	0	0	0	0	0	0
	osa-miR1429-3p	GTTGCACGGGTTTGTATGTTG	21	0	0.103754	0	0	0	0	0
	osa-miR156b-3p	GCTCACTCTCTATCTGTCAGC	21	0	0	0	0.0981687	0	0	0
	osa-miR160d-3p	GCGTGCGAGGAGCCAAGCATG	21	0	0	0	0	0.0977027	0	0
	osa-miR167c-3p	GGTCATGCTGCGGCAGCCTCACT	23	0	0	0	0	0.0977027	0	0
	osa-miR171i-3p	GGATTGAGCCGCGTCAATATC	21	0	0	0.11295	0	0	0	0
	osa-miR172b	GGAATCTTGATGATGCTGCAT	21	0	0	0	0	0.0977027	0	0
	osa-miR1848	CCTCGCCGGCGCGCGCGTGCA	21	0	0	0	0	0	0	0.128624
	osa-miR1872	GAACTGTAAGTCTGTGACGGGTAA	24	0	0	0	0.0981687	0	0	0
	osa-miR2118c,osa-miR2118q	TTCCCGATGCCTCCTATTCCTA	22	0	0	0	0	0.0977027	0	0
	osa-miR2118f,osa-miR2118j,osa-miR2118m	TTCCTGATGCCTCCCATTCCTA	22	0	0	0.11295	0	0	0	0
	osa-miR2118h,osa-miR2118k	TTCCTGATGCCTCTCATTCCTA	22	0	0	0.11295	0	0	0	0
	osa-miR2118i	TTCCTAGTGCCTCCCATTCCTA	22	0	0	0.11295	0	0	0	0
	osa-miR2873c	CAAATGAAGTTGAGTTTGGAC	21	0	0	0	0	0	0.113897	0
	osa-miR2875	ATTTACAGTCATATACAGTTTATA	24	0	0.103754	0	0	0	0	0
	osa-miR390-3p	CGCTATCTATCCTGAGCTCC	20	0.0929821	0	0	0	0	0	0
	osa-miR5076	GAAATGGGAGCAGAGCAGGTTT	22	0	0	0	0	0	0.113897	0
	osa-miR5077	GTTCGCGTCGGGTTCACCA	19	0.0929821	0	0	0	0	0	0
	osa-miR5149	GAGGAGCTGTGACGATTTGGGA	22	0	0	0	0	0	0.113897	0
	osa-miR5152-5p	GTAGGGATAGGCATGATCTCT	21	0	0	0	0	0.0977027	0	0
	osa-miR5157a-3p,osa-miR5157b-3p	AGAAGTTGTGGCTATCAAAAAGTT	24	0	0.103754	0	0	0	0	0
	osa-miR5162	AAATGACCAAAATACCCCTAGAAC	24	0.0929821	0	0	0	0	0	0
	osa-miR531a,osa-miR531c	CTCGCCGGGGCTGCGTGCCGCCAT	24	0	0	0	0	0.0977027	0	0
	osa-miR5339	CAGATAGAGAATCTTCTCAGA	21	0	0	0	0	0.0977027	0	0
	osa-miR5493	AGCCGGGCTCGGTCGCGCGTG	21	0	0	0	0	0	0.113897	0
	osa-miR5523	TGAGGAGGAACATATTTACTAG	22	0	0	0	0	0.0977027	0	0
	osa-miR5543	TATGAATGGTATATTTTCTTG	21	0	0	0.11295	0	0	0	0
	osa-miR5810	ACGGAACCCTAATGGCGATGGCAT	24	0	0	0	0	0	0.113897	0
	osa-miR5816	TAGGAGTGTTTGTAGGAGCGCCAC	24	0	0.103754	0	0	0	0	0
	osa-miR7695-3p	ACGTGATGTGCCACGTAGGCA	21	0	0	0	0	0.0977027	0	0
	osa-miR7695-5p	TGCCTATGTGGCACGCCACGTGAA	24	0	0	0	0	0.0977027	0	0
	osa-miR812o-3p	GAACGGTCAAATGTTAGACACGGA	24	0	0	0	0	0.0977027	0	0
	osa-miR814a,osa-miR814b,osa-miR814c	CACTTCATAGTACAACGAATCT	22	0.0929821	0	0	0	0	0	0
novel miRNA from new loci	osa-miRn10-5p	TATGTTTGACCAAATTTATAG	21	0.929821	0.518769	1.24245	2.15971	1.46554	2.16405	0.514498
	osa-miRn11-5p	TTTTCCGCGTCTAACTTTGATC	22	11.4368	12.4505	15.4742	10.7986	16.8049	12.7565	13.2483
	osa-miRn12-new	GTTACGAGATGTAGAAATTGAATT	24	3.99823	6.22523	6.0993	6.77364	7.71851	5.46708	7.3316
	osa-miRn13-3p	TAGGTTTGTTTATTTTGGGACAGA	24	0.836839	1.55631	1.3554	1.07986	1.46554	1.59456	0.900371
	osa-miRn14-new	TTTCCGTGTTCAACTTTGACT	21	1.20877	1.24505	1.1295	1.47253	1.56324	2.05015	2.18662
	osa-miRn15-3p	TTAAAATAGTTTGACTTTGACTAA	24	0.650875	0.622523	0.6777	0.392675	1.27013	0.91118	1.029
	osa-miRn15-new	ACTTAAAATAGTTTGACTTTGACT	24	10.8789	10.8942	16.1519	11.8784	13.0922	9.1118	9.13234
	osa-miRn16-5p	GAACAACCGGGACTAAAGATCTTA	24	1.11579	1.45255	1.69425	1.17802	1.95405	1.36677	1.92937
	osa-miRn17-new	AAAATAACTAATTACACAGATTGT	24	1.48771	2.28258	3.50145	2.65056	2.34486	1.59456	1.54349
	osa-miRn18-3p	TTTTGTTGCAACTTGTAGAAGTTG	24	5.67191	8.30031	4.40505	3.73041	11.3335	7.06164	9.77546
	osa-miRn19-new	AGCACCCTGTCGAACAACCGTGGT	24	11.9017	12.5542	15.5871	10.7986	15.2416	8.65621	10.6758
	osa-miRn1a-5p,osa-miRn1b-5p	ACTTTGGTCAAAATTAAACTGCTT	24	1.85964	3.21637	2.9367	1.5707	2.63797	1.93626	2.82974
	osa-miRn20a-new,osa-miRn20b-new	AAACGTCTTATAACCTGAAACGGA	24	1.85964	2.49009	4.17915	2.94506	3.12649	2.27795	3.85873
	osa-miRn21-5p	AAATATAGCAATCTAGTACTGGAT	24	14.2263	13.1767	21.1217	14.6271	17.9773	15.3762	12.9911
	osa-miRn22-new	AACCGGGACTAAAAATAGATCTTT	24	5.67191	7.57403	9.036	7.55899	8.40243	6.26436	4.50186
	osa-miRn23-new	GGGTTACTGTAGCACTTATGGCTA	24	2.78946	3.11261	3.8403	2.74872	3.12649	2.50574	4.75911
	osa-miRn24-new	TTACGAGACGAATATTTTAAGCCT	24	0.929821	1.55631	1.46835	1.66887	1.95405	1.02508	0.643122
	osa-miRn2-5p	GTTTTCGCACCCAACTTTGATCGT	24	18.5964	22.4108	35.2404	17.3759	23.7417	22.7795	24.9531
	osa-miRn26a-3p,osa-miRn26b-3p	TTAGTCCCGGTTTGTAGTACC	21	5.207	4.25391	5.53455	2.74872	7.23	4.89759	6.43122
	osa-miRn27-new	TCGAGGTACTTTTTGCTGGAC	21	2.41754	2.49009	3.1626	1.5707	2.93108	2.61964	3.60149
	osa-miRn3-5p	TTGAAATAACCGGGACTAAAGATC	24	2.78946	3.21637	2.59785	3.04323	3.32189	2.50574	3.60149
	osa-miRn4a-new,osa-miRn4b-5p	TTTGGCTTGCAACGTTTGACC	21	84.7997	80.8242	72.9657	47.9063	103.369	97.2684	118.206
	osa-miRn5-new	TAGAATGACTTACATTGTGAA	21	19.5262	15.7706	25.8656	13.5473	21.2992	18.1097	22.6379
	osa-miRn6-3p	AAACGATCGAGAATTGACGGAAGT	24	22.5947	20.7508	34.7886	19.9282	28.8223	21.4127	25.0818
	osa-miRn7-new	GCAAAAAGTCAACGGTGTCATACA	24	1.20877	1.03754	1.46835	0.78535	1.07473	1.13897	1.029
	osa-miRn8-5p	TACCGGATGTGACATATTC	19	7.15962	7.98904	6.5511	6.96998	10.0634	8.65621	10.9331
	osa-miRn9-5p	TTATAAGTCGTTTGACTTTTTTCT	24	1.20877	1.03754	0.56475	0.490844	0.488513	0.797282	1.67212
	osa-miRn25-new	TTGGATTGAAGCCAAAATAGCCT	23	7.99646	7.47028	17.6202	10.6022	7.62081	9.79518	4.88773
	osa-miRn9-new	TTATAAGTCGTTTGACTTTT	20	0.557893	0.726277	0.33885	0.196337	0.195405	0.227795	1.54349
new miRNA from annotated precurser	osa-miR166g-new	TCTCGGACCAGGCTTCATTCC	21	5493.66	6272.44	6850.42	4394.82	5823.76	4942.92	7820.37
	osa-miR167d-new,osa-miR167f-new,osa-miR167g-new,osa-miR167h-new,osa-miR167j-new	TGAAGCTGCCAGCATGATCTGA	22	1013.32	794.754	1002.66	574.091	961.003	800.699	1129.97
	osa-miR397b-new	TTGAGTGCAGCGTTGATGAACC	22	459.704	1114.32	1452.09	487.211	597.354	660.947	1054.33
	osa-miR156d-new,osa-miR156f-new,osa-miR156h-new,osa-miR156j-new	TTGACAGAAGAGAGTGAGCAC	21	878.588	941.358	671.714	483.186	1283.72	638.509	1038.13
	osa-miR444c-new	CGGCAAGCTAGAGACAGCAAC	21	669.564	616.609	652.851	424.58	805.168	611.06	1017.81
	osa-miR166i-new	TCTCGGATCAGGCTTCATTCC	21	107.301	108.111	137.347	99.7394	149.387	107.291	193.323
	osa-miR530-new	TGCATTTGCACCTGCACCTAC	21	92.4242	74.0802	92.0543	46.4338	79.53	86.4482	124.766
	osa-miR1883a-new	TGACGGGCCGAGAATGGAACC	21	64.8085	72.3164	69.2384	70.976	102.686	67.5412	96.7256
	osa-miR397a-new	TTGAGTGCAGCGTTGATGAAC	21	25.1982	64.9499	63.0261	22.4806	40.4489	36.675	72.5442
	osa-miR820a-new	TCGGCCTCGTGGATGGACCAGGAG	24	54.3945	53.537	55.2326	43.4887	69.5643	44.8756	71.7725
	osa-miR7695-new	TTAGGGATCTCGATGTGCACT	21	38.1227	32.6825	41.1138	36.9114	59.6963	50.001	70.1003
	osa-miR2871a-new	TGACCGTAGAAACTAGCATAG	21	58.1138	38.1814	48.6815	18.5539	71.8115	45.1034	66.6275
	osa-miR5083-new	CAATGGATCCTTCTGAGCCT	20	38.4946	38.3889	20.2181	21.7935	61.6504	32.5747	53.765
	osa-miR529a-new	AGAAGAGAGAGAGTACAGCCT	21	51.884	50.1131	52.2959	40.2492	64.2884	45.7868	50.1635
	osa-miR1432-new	ATCAGGAGAGATGACACCGACA	22	34.1244	18.9869	23.6066	12.4674	28.92	20.5015	46.3048
	osa-miR169a-new	ATCGGAGGCCATGGTGCAGCC	21	3.16139	2.38634	24.1713	6.67547	4.78743	7.51723	45.2758
	osa-miR820b-new,osa-miR820c-new	AGGTCGGAACGAACTGCCTTAAGG	24	35.3332	32.5787	40.5491	36.1261	45.8226	33.4859	40.774
	osa-miR169g-5p-new	TGAGGGCTAGAGCCTGCCTCTGG	23	30.7771	27.2873	58.3952	8.24617	32.2419	22.8934	36.7866
	osa-miR812m-new	GTTTCCGCGTCCAACTTTGATCGT	24	22.5017	25.6272	27.108	21.0081	30.3855	21.5266	28.0401
	osa-miR169g-3p-new	TGAGTGGCTCTTGTCTGTCATG	22	24.8262	25.8347	31.1742	7.55899	25.2073	16.5151	27.0111
	osa-miR1851-new	ATCCTGCGCGTGAAGAGCTCG	21	21.7578	18.8832	13.3281	10.7004	17.8796	20.8432	25.5963
	osa-miR437-new	AGAAGTTTGACTTAGGACAAAACT	24	15.714	15.5631	19.9922	19.6337	21.2015	13.5538	25.4676
	osa-miR166e-new	TCTCGAACCAGGCTTCATTCC	21	2.32455	2.38634	2.7108	1.66887	1.66095	1.59456	21.3517
	osa-miR1873-new	TCTAGCTCTGATACCATGTTGAGT	24	16.1789	15.0443	20.1051	16.1978	22.1785	14.465	19.9368
	osa-miR319b-new	CTTGGACTGAAGGGTGCTCCCT	22	14.5982	13.488	14.0058	12.8601	13.3853	15.7178	18.1361
	osa-miR1437a-new	ACTAGGCACTGTTTCCTCCCT	21	13.0175	14.8368	14.3447	11.0931	15.3393	14.3511	15.3063
	osa-miR169f-new	TAGCCAAGGATGACTTGCCT	20	8.27541	6.43274	8.47125	4.81027	11.1381	12.187	13.2483
	osa-miR1870-new	TTGTGATCTATATATGCCCTTT	22	9.01927	7.98904	11.9727	11.4857	14.46	9.33959	12.8624
	osa-miR5542-new	TTTGAGAAGGTATCATGAGATA	22	13.2964	7.88529	13.554	5.30111	11.6266	9.1118	12.7338
	osa-miR2863a-new	TAGAATGGGTCAATGGGTACC	21	7.34559	6.01772	7.56765	5.89012	9.37946	7.28944	12.6052
	osa-miR171i-new	TTGAGCCGCGTCAATATCTCT	21	13.5754	8.81908	11.1821	7.16632	11.5289	12.6426	11.9621
	osa-miR5144-new	TCTTGTGCTGCTGAAGAGACT	21	14.0403	10.5829	10.5044	7.36265	13.7761	11.5036	10.5472
	osa-miR1430-new	TGAGGAGATTGCCTCTGTTAGCC	23	5.95086	11.4129	10.1655	3.1414	7.23	7.28944	10.29
	osa-miR1850-new	CCAAATTCCCAACTTTTCATC	21	7.25261	4.66892	24.2843	9.12969	8.89094	7.28944	10.29
	osa-miR810a-new,osa-miR810b-new	CGACGTATATCGGTGTTCGCT	21	6.69471	8.81908	7.11585	8.44251	13.7761	10.7064	9.38959
	osa-miR818e-new	TTTTTGCTTGCACTGTTTGACC	22	8.55435	7.15901	8.92305	7.36265	10.7473	9.68128	9.13234
	osa-miR1862e-new	ACTAGATTTGTTTATTTTGGGACG	24	6.04384	6.95151	14.4576	9.52237	9.28175	5.35318	8.48922
	osa-miR1868-new	GCGTGCTCACGGAAAACGAGGGAG	24	6.41577	5.3952	10.3914	5.20294	4.39662	7.85892	7.97472
	osa-miR2876-new	CCTATATGAACACTGTTGCCAG	22	6.97366	6.32898	8.8101	5.98829	7.3277	5.69487	7.58884
	osa-miR319a-new	TTGGACTGAAGGGTGCTCCCT	21	5.76489	7.05526	6.777	3.53407	5.95986	8.42841	7.3316
	osa-miR5510-new	CTCAGGAGTGGATTGGGCTTC	21	5.29998	5.29145	5.4216	2.15971	5.47135	3.18913	6.55985
	osa-miR1846e-new	AACGAGGAGGCCGGGACCACCGG	23	8.36839	7.88529	9.37485	4.61393	10.1611	11.7314	6.43122
	osa-miR7693-new	ACGGACGTCCATCGATGAAGAGCG	24	3.90525	5.49895	4.63095	3.73041	5.37365	2.50574	5.40223
	osa-miR5078-new	AAGAGAAGATCCAAGGGCAATATT	24	7.90348	7.67778	9.14895	7.55899	7.52311	8.08672	5.01635
	osa-miR1865-new	TCGAAGAATCGCAGTCACTAG	21	2.78946	3.52763	2.9367	1.86521	4.00581	2.50574	4.50186
	osa-miR2055-new	TTTTTCCTTGGGAAGGTGGTT	21	1.48771	3.63138	2.4849	1.96337	4.49432	3.07523	4.11598
	osa-miR439a-new,osa-miR439c-new,osa-miR439d-new,osa-miR439e-new,osa-miR439f-new,osa-miR439g-new,osa-miR439h-new	ACCTGTCGAACTGTGGTTGTTCGA	24	3.71928	3.00886	4.17915	2.15971	3.8104	2.50574	4.11598
	osa-miR1436-new	AGGACGTTTCATAGTACAATGACT	24	2.32455	3.52763	3.50145	3.4359	3.615	2.16405	3.85873
	osa-miR169c-new,osa-miR169e-new	AGCCAAGGATGACTTGCCGGC	21	2.41754	1.86757	5.30865	1.07986	3.8104	1.70846	3.60149
	osa-miR1863b-new	TAGAGACTTGGCTGATGCATTACT	24	4.64911	3.11261	4.17915	3.04323	4.00581	2.73354	3.34424
	osa-miR812a-new	AAACGTTGGACACGGATTTTCACG	24	1.30175	1.86757	3.72735	3.04323	3.32189	1.59456	3.21561
	osa-miR2090-new	AACTCTGATTCTAGAATTTTTGCG	24	1.95262	2.17883	5.08275	2.25788	2.44257	2.16405	3.08699
	osa-miR812r-new	AAGACGGACGGTCAAACGTTAGAC	24	2.13859	1.55631	1.69425	1.86521	3.22419	1.82236	3.08699
	osa-miR2866-new	TGCTGAGCACAAACTAGAGAA	21	3.25437	2.6976	3.27555	1.27619	4.88513	2.84744	2.95836
	osa-miR1879-new	ACCTCGTCCCCAAACCAAACACAT	24	2.32455	2.6976	6.3252	1.5707	1.95405	2.96133	2.82974
	osa-miR1849-new	AATGCCCTATCGTATCCTAGGTTG	24	1.0228	1.55631	1.8072	1.86521	2.63797	1.59456	2.70111
	osa-miR2120-new	AACAACCGGGACTAAAGATATCTT	24	6.2298	2.59385	6.3252	2.94506	4.88513	3.30303	2.57249
	osa-miR2864-new	TTGCTGCCCTTGTTTTGCATT	21	1.85964	1.3488	1.46835	1.5707	2.44257	2.27795	2.57249
	osa-miR6248-new	TTTGAGGATGGAGGTAGTATC	21	0.929821	1.45255	1.1295	0.392675	1.95405	1.25287	2.57249
	osa-miR812k-new	ATGAGATGATAAAACATGAATAGT	24	2.6035	2.38634	4.40505	2.06154	1.85635	2.39185	2.57249
	osa-miR3982-new	TAGTTGCCTACATGGAGCGCC	21	2.41754	1.45255	1.69425	1.17802	2.93108	1.13897	2.44387
	osa-miR812j-new	ATTAAAGTTGGACACGGAAACTCA	24	3.06841	1.76382	4.17915	2.15971	3.8104	1.36677	2.44387
	osa-miR2873b-new	TTGGACTTGAGATTTGGTATGAAT	24	3.06841	1.86757	3.27555	1.5707	4.00581	2.27795	2.31524
	osa-miR171h-new	TGAGCCGAACCAATATCACTC	21	1.20877	0.933784	0.79065	0.392675	1.07473	1.36677	2.18662
	osa-miR7692-new	GTGGGTCTAAGGACTATATTAACC	24	1.5807	0.933784	2.14605	1.5707	1.07473	1.36677	2.18662
	osa-miR5149-new	GAGGAGCTGTGACGATTTGGGACC	24	2.51052	2.38634	3.3885	2.06154	3.5173	1.48067	2.05799
	osa-miR818f-new	TTTATTTTATTTGTGACTTACT	22	1.85964	1.45255	1.92015	1.17802	1.66095	2.05015	2.05799
	osa-miR1429-new	GTAATATACTAATCCGTGCATCCA	24	3.16139	2.90511	4.40505	1.96337	3.41959	1.70846	1.92937
	osa-miR5079a-new,osa-miR5079b-new	ATTTGAGAACCCCTTGAACGCCT	23	2.23157	2.28258	1.69425	1.76704	3.22419	1.48067	1.80074
	osa-miR1437b-new	CTCGTCCTCTGTGCGCCGGCC	21	1.95262	1.66006	1.3554	0.883518	2.73567	1.59456	1.67212
	osa-miR1848-new	CGCGCGGCCGTCGAGTGGCTC	21	0.557893	1.03754	0.56475	0.687181	1.17243	0.797282	1.54349
	osa-miR1862g-new	ATATCCAGATTCGTTGTATTAGGA	24	0.743857	0.311261	1.3554	0.78535	0.683919	0.797282	1.54349
	osa-miR2122-new	TGAACTTAGACACCTCAGCGCC	22	1.5807	2.17883	2.82375	0.490844	2.93108	1.25287	1.54349
	osa-miR2865-new	AGCAGTCGACTGTACCGTGCCT	22	0.743857	1.3488	0.4518	0.294506	1.75865	1.02508	1.54349
	osa-miR2874-new	GCACTGTTTGGAACTGTTCAC	21	0.650875	0.933784	1.01655	0.883518	0.390811	1.13897	1.54349
	osa-miR2905-new	TTTGTCACTGACATGTGGGCC	21	1.39473	0.518769	0.4518	1.27619	2.05176	1.25287	1.54349
	osa-miR812f-new	GATGATTAAAGTTGGACACGGAAA	24	1.76666	0.933784	2.4849	0.883518	1.95405	1.93626	1.54349
	osa-miR812i-new	AAAGTTGGACACGAAAACTCAGGG	24	2.13859	1.14129	2.0331	0.981687	1.66095	1.59456	1.41487
	osa-miR2872-new	TTTGTAGAATACCATCTTCGAGTT	24	0.929821	0.207508	0.79065	0.196337	1.07473	0.797282	1.28624
	osa-miR812o-new	TTTTCGTGTTCAACGTTTGACT	22	0.929821	1.03754	0.6777	0.589012	0.683919	0.341692	1.28624
	osa-miR3980a-new,osa-miR3980b-new	TCGACGGCCTCAGTCAGGGGC	21	1.20877	0.622523	0.9036	0.981687	1.46554	1.82236	1.15762
	osa-miR5339-new	TGGGAATATTCTTTATCTGTT	21	0.929821	1.55631	1.1295	0.294506	0.683919	0.91118	1.15762
	osa-miR814b-new	AGATTCGTTGTACTATAAAGTGTC	24	0.371928	0.622523	0.4518	0.392675	0.781621	0.569487	1.15762
	osa-miR2870-new	TTTGGGGAGACAAACTGAAAT	21	0.464911	0.103754	0.11295	0.294506	0.390811	0.113897	1.029
	osa-miR5151-new	GTACGAATGAACAAAAATGTGACT	24	0.929821	1.24505	2.37195	2.15971	1.75865	1.02508	1.029
	osa-miR5828-new	TCTAATGTTGTGACAAGTTACT	22	0.836839	0.415015	0.33885	0.78535	0.977027	0.227795	1.029
	osa-miR1860-new	TTTCTCTTTACAAATAACACT	21	0.929821	0.622523	1.1295	0.78535	0.781621	0.227795	0.900371
	osa-miR1847-new	CAACTGCAAACTACATAAAGT	21	0.650875	0.311261	1.1295	0.883518	0.781621	0.569487	0.771747
	osa-miR1857-new	TTTTTGGAGCATGAGGTTATC	21	0.929821	0.830031	1.01655	0.78535	1.36784	1.48067	0.643122
	osa-miR1441-new	GGACGTTTAACCGGATGTCGGAAA	24	0.557893	0.518769	0.79065	0.687181	1.17243	0.683385	0.514498
	osa-miR1864-new	GTAACGTGATGGTCAATGTGTAGT	24	0.185964	0.622523	0.56475	0.589012	1.17243	0.45559	0.514498
	osa-miR5146-new	TTTTAACTAATGAACCGGCACCTA	24	0.464911	0.622523	1.01655	0.294506	0.488513	0.341692	0.514498
	osa-miR812h-new	AAAGTTGGACACGAAAACTCATGG	24	1.39473	0.830031	1.1295	1.27619	1.36784	0.797282	0.514498
	osa-miR818d-new	ATATTATGGGACGGAGGGAGTA	22	0.464911	0.726277	0.4518	0.589012	0.879324	0.797282	0.514498
	osa-miR529b-new	GCTGTACGCTCCCTCTTCTTC	21	0.464911	0.933784	0.11295	5.49745	1.07473	7.74503	0.385873
	osa-miR7694-new	TATTCGTAGTGCTAGGTGGTGTCT	24	1.0228	1.03754	0.79065	0.981687	1.56324	0.91118	0.385873
	osa-miR2106-new	CGAGGTTTTCTGGATACATTC	21	1.11579	0.311261	0.9036	0.392675	0.977027	1.13897	0.128624
	osa-miR398a-new	GGAGTGGTACTGAGAACACAGG	22	0.0929821	11.8279	1.24245	1.66887	0	2.27795	0.128624
	osa-miR5504-new	AGTGACGGGAGGACTGCAAGGTTC	24	0.185964	0.726277	0.4518	0.294506	0.488513	0.113897	0.128624
	osa-miR1882b-new,osa-miR1882c-new,osa-miR1882d-new,osa-miR1882g-new,osa-miR1882h-new	GAAATGATCTTGGACGCAATCTAG	24	0	0	0	1.86521	0	0	0
