# Supplementary material for: Small RNAs and Gene Network in a Durable Disease Resistance Gene—Mediated Defense Responses in Rice
Source: PLoS One. 2015 Sep 3;10(9):e0137360. doi: 10.1371/journal.pone.0137360 (PMC4559425; doi:10.1371/journal.pone.0137360)
Supplement: S5 Table — (XLS) [file pone.0137360.s007.xls]

## Sheet: MDJ8
S5 Table. Differentially expressed miRNA in rice lines Mudanjiang 8 (MDJ8) and Rb49 after Xoo inoculation during at least one time point compared with corresponding mock-inoculated plants
miRNA	sequence	Trend	MDJ8-mock-2h	MDJ8-PXO61-2h	fold-change(log2 inoculation/mock)	p-value	sig-lable	MDJ8-mock-4h	MDJ8-PXO61-4h	fold-change(log2 inoculation/mock)	p-value	sig-lable	MDJ8-mock-24h	MDJ8-PXO61-24h	fold-change(log2 inoculation/mock)	p-value	sig-lable
osa-miR2877	TTGCATCCTCTGCACTTTGGGCCT	down						120.873	59.4545	-1.02364	2.72e-44	**
osa-miR398a-new	GGAGTGGTACTGAGAACACAGG	down						11.8279	2.27795	-2.37639	1.55e-15	**	1.24245	0.128624	-3.27195	0.00686352	**
osa-miR166d-5p	GGAATGTTGTCTGGCTCGAGG	down						7.15901	3.53082	-1.01976	0.000775062	**
osa-miR7693-new	ACGGACGTCCATCGATGAAGAGCG	down						5.49895	2.50574	-1.13392	0.00136001	**
osa-miR1880	TTCCAAGCGGGCCACTTAAGCATT	down	1.39473	0.390811	-1.83545	0.0160165	*
osa-miR5143a,osa-miR5143b	TGTGGTATGTTGGCAATGTAGGAA	down	1.0228	0.293108	-1.80302	0.0442662	*
osa-miR2864.1	TTTTGCTGCCCTTGTTTTGCA	down											2.37195	0.900371	-1.39748	0.0213394	*
osa-miR2118b,osa-miR2118n	TTCCCGATGCCTCCCATTCCTA	down											11.295	3.85873	-1.54949	2.83e-08	**
osa-miR535-5p	TGACAACGAGAGAGAGCACGC	down											20.5569	10.0327	-1.03491	3.97e-08	**
osa-miR1428e-3p	TAAGATAATGCCATGAATTTG	down											12.3116	2.70111	-2.18839	2.4e-13	**
osa-miR5151-new	GTACGAATGAACAAAAATGTGACT	down											2.37195	1.029	-1.20484	0.0399766	*
osa-miR1429-new	GTAATATACTAATCCGTGCATCCA	down											4.40505	1.92937	-1.19103	0.00493273	**
osa-miR528-3p	CCTGTGCTTGCCTCTTCCATT	down											89.2305	38.4587	-1.21423	7.09e-39	**
osa-miR1850-new	CCAAATTCCCAACTTTTCATC	down											24.2843	10.29	-1.23878	5.32e-12	**
osa-miR169b,osa-miR169c	CAGCCAAGGATGACTTGCCGG	down											3.50145	1.67212	-1.06628	0.0223254	*
osa-miR1878	ACTTAATCTGGACACTATAAAAGA	down											12.9893	6.43122	-1.01415	1.82e-05	**
osa-miR1879-new	ACCTCGTCCCCAAACCAAACACAT	down											6.3252	2.82974	-1.16044	0.000913263	**
osa-miR1428e-5p,osa-miR1428f-5p,osa-miR1428g-5p	AATTCACAGGCCCTATCTTGTG	down											3.72735	1.41487	-1.39748	0.00353572	**
osa-miRn22-new	AACCGGGACTAAAAATAGATCTTT	down											9.036	4.50186	-1.00516	0.000400108	**
osa-miR2120-new	AACAACCGGGACTAAAGATATCTT	down											6.3252	2.57249	-1.29795	0.0002948	**
osa-miRn17-new	AAAATAACTAATTACACAGATTGT	down											3.50145	1.54349	-1.18175	0.0131017	*
osa-miR827	TTAGATGACCATCAGCAAACA	up						35.7951	92.143	1.36411	1.35e-53	**	42.1304	111.003	1.39767	2.53e-60	**
osa-miR169i-5p.2	TGGTGATAAGGGTGTAGCTCTG	up						0.830031	2.16405	1.3825	0.0189549	*	0.6777	3.60149	2.40987	2.37e-05	**
osa-miR399d	TGCCAAAGGAGAGTTGCCCTG	up	116.321	284.022	1.28789	7.53e-168	**	154.178	451.148	1.549	1.96801721216709e-308	**	122.777	454.044	1.8868	0	**
osa-miR399j	TGCCAAAGGAGAGTTGCCCTA	up	14.5982	32.6327	1.16053	7.15e-18	**	16.4969	55.1264	1.74055	3.64e-46	**	13.667	60.5821	2.1482	2.32e-60	**
osa-miR399i	TGCCAAAGGAGAGCTGCCCTG	up	0.0929821	1.07473	3.53088	0.00258373	**	0.103754	1.59456	3.94193	0.000263994	**	0.01	2.95836	8.20866	2.38e-08	**
osa-miR399a,osa-miR399b,osa-miR399c	TGCCAAAGGAGAATTGCCCTG	up						1.76382	16.629	3.23693	9.94e-30	**	1.46835	14.6632	3.31993	1.39e-24	**
osa-miR399k	TGCCAAAGGAAATTTGCCCCG	up						0.103754	2.84744	4.77843	1.26e-07	**	0.2259	2.57249	3.50941	1.81e-05	**
osa-miR169i-3p	TGAGTCGCTCTTATCACTCATG	up	0.929821	3.41959	1.8788	7.97e-05	**	1.66006	7.63113	2.20066	6.73e-10	**	2.9367	6.55985	1.15947	0.000616683	**
osa-miR167a-5p,osa-miR167b,osa-miR167c-5p	TGAAGCTGCCAGCATGATCTA	up						67.2325	230.984	1.78056	1.12e-193	**
osa-miR3980a-new,osa-miR3980b-new	TCGACGGCCTCAGTCAGGGGC	up						0.622523	1.82236	1.54961	0.0195558	*
osa-miRn10-5p	TATGTTTGACCAAATTTATAG	up						0.518769	2.16405	2.06057	0.00192518	**
osa-miR169h,osa-miR169i-5p.1,osa-miR169j,osa-miR169k,osa-miR169l,osa-miR169m	TAGCCAAGGATGACTTGCCTG	up						18.2607	39.6363	1.11808	5.83e-18	**
osa-miR529b-new	GCTGTACGCTCCCTCTTCTTC	up						0.933784	7.74503	3.05211	7.63e-14	**
osa-miR2106-new	CGAGGTTTTCTGGATACATTC	up						0.311261	1.13897	1.87154	0.0380213	*
osa-miR169a-new	ATCGGAGGCCATGGTGCAGCC	up						2.38634	7.51723	1.6554	4.24e-07	**
osa-miR530-3p	AGGTGCAGAGGCAGATGCAAC	up						6.95151	15.1484	1.12376	8.63e-08	**
osa-miR5150-5p	AGCTTCTGACAGCTGCAGTTTCTC	up						2.28258	4.6698	1.03269	0.00574608	**
osa-miR529b	AGAAGAGAGAGAGTACAGCTT	up						0.518769	2.39185	2.20496	0.000651102	**
osa-miR2055-new	TTTTTCCTTGGGAAGGTGGTT	up	1.48771	4.49432	1.59501	5.22e-05	**
osa-miR1857-3p	TCATGCTCCAAGAAAACCAGG	up	0.371928	1.75865	2.24137	0.001762	**
osa-miR395b,osa-miR395d,osa-miR395e,osa-miR395g,osa-miR395h,osa-miR395i,osa-miR395j,osa-miR395k,osa-miR395l,osa-miR395m,osa-miR395n,osa-miR395p,osa-miR395q,osa-miR395r,osa-miR395s,osa-miR395y	GTGAAGTGTTTGGGGGAACTC	up	7.15962	19.1497	1.41937	1.24e-14	**
osa-miR1864-new	GTAACGTGATGGTCAATGTGTAGT	up	0.185964	1.17243	2.65641	0.00556071	**
osa-miR444a-5p	GCTAGAGGTGGCAACTGCATA	up	0.371928	1.36784	1.8788	0.0143556	*
osa-miR810a-new,osa-miR810b-new	CGACGTATATCGGTGTTCGCT	up	6.69471	13.7761	1.04107	3.1e-07	**
osa-miR2865-new	AGCAGTCGACTGTACCGTGCCT	up	0.743857	1.75865	1.24137	0.0384896	*						0.4518	1.54349	1.77244	0.0253813	*
osa-miR1849-new	AATGCCCTATCGTATCCTAGGTTG	up	1.0228	2.63797	1.3669	0.00599769	**
osa-miR812a-new	AAACGTTGGACACGGATTTTCACG	up	1.30175	3.32189	1.35155	0.00216933	**
osa-miRn18-3p	TTTTGTTGCAACTTGTAGAAGTTG	up											4.40505	9.77546	1.15001	3.19e-05	**
osa-miR2905-new	TTTGTCACTGACATGTGGGCC	up											0.4518	1.54349	1.77244	0.0253813	*
osa-miR2870-new	TTTGGGGAGACAAACTGAAAT	up											0.11295	1.029	3.18748	0.0123701	*
osa-miR6248-new	TTTGAGGATGGAGGTAGTATC	up											1.1295	2.57249	1.18748	0.0300782	*
osa-miR2055	TTTCCTTGGGAAGGTGGTTTC	up											0.2259	1.67212	2.88792	0.00182401	**
osa-miRn9-5p	TTATAAGTCGTTTGACTTTTTTCT	up											0.56475	1.67212	1.56599	0.0324834	*
osa-miRn9-new	TTATAAGTCGTTTGACTTTT	up											0.33885	1.54349	2.18748	0.0104517	*
osa-miR171h-new	TGAGCCGAACCAATATCACTC	up											0.79065	2.18662	1.46759	0.0190157	*
osa-miR166e-new	TCTCGAACCAGGCTTCATTCC	up											2.7108	21.3517	2.97756	8.89e-32	**
osa-miR1849	TATCGTATCCTAGGTTGGTTT	up											0.33885	1.92937	2.50941	0.00178654	**
osa-miR5513	TAACAAAGGACAACAGACTGA	up											1.01655	2.57249	1.33948	0.0172529	*
osa-miR5072	CGATTCCCCAGCGGAGTCGCCA	up											2.0331	5.2736	1.37511	0.000459659	**
osa-miR5083-new	CAATGGATCCTTCTGAGCCT	up											20.2181	53.765	1.41102	1.65e-30	**
osa-miR1432-5p	ATCAGGAGAGATGACACCGAC	up											9.9396	20.9658	1.07678	7.25e-09	**
osa-miR166e-3p	TCGAACCAGGCTTCATTCCCC	X						5.49895	2.50574	-1.13392	0.00136001	**	5.4216	13.5056	1.31676	5.17e-08	**
osa-miR2118o	CTCCTGATGCCTCCCAAGCCTA	X	3.71928	1.46554	-1.34359	0.00131543	**	0.726277	3.53082	2.28141	2.05e-05	**	10.6173	3.21561	-1.72325	6.5e-09	**
osa-miR408-5p	CAGGGATGAGGCAGAGCATGG	X	24.5473	11.5289	-1.09031	1.49e-12	**	15.6668	41.8004	1.4158	1.34e-26	**	8.5842	2.44387	-1.81252	6.88e-08	**
# "X" means both induced and supressed expression in different time points.
* Fold-change ＞1 or fold-change ＜-1, and p-value ＜ 0.01;
** Fold-change ＞1 or fold-change ＜-1, and 0.01 ≤ p-value ＜ 0.05.

## Sheet: Rb49
miRNA	sequence	Trend	Rb49-mock-2h	Rb49-PXO61-2h	fold-change(log2 inoculation/mock)	p-value	sig-lable	Rb49-mock-4h	Rb49-PXO61-4h	fold-change(log2 inoculation/mock)	p-value	sig-lable	Rb49-mock-24h	Rb49-PXO61-24h	fold-change(log2 inoculation/mock)	p-value	sig-lable
osa-miR2055-new	TTTTTCCTTGGGAAGGTGGTT	induced											1.02598	2.51599	1.29412	0.00897174	**
osa-miRn18-3p	TTTTGTTGCAACTTGTAGAAGTTG	induced											1.74417	4.96009	1.50783	3.02e-05	**
osa-miR394	TTGGCATTCTGTCCACCTCC	induced											11.0806	23.9378	1.11126	2.13e-13	**
osa-miR319a-new	TTGGACTGAAGGGTGCTCCCT	induced											3.38574	9.8483	1.5404	1.81e-09	**
osa-miR159a.2	TTGCATGCCCCAGGAGCTGCA	induced	1.16503	2.46678	1.08226	0.0336203	*						0.718186	2.01279	1.48677	0.0100047	*
osa-miR7695-new	TTAGGGATCTCGATGTGCACT	induced											19.1858	41.5497	1.1148	2.78e-22	**
osa-miR169i-3p	TGAGTCGCTCTTATCACTCATG	induced											0.51299	3.73804	2.86528	7.47e-08	**
osa-miR5794	TGAGGAATCACTAGTAGTCGT	induced											39.7054	84.8966	1.09637	9.33e-43	**
osa-miR167d-5p,osa-miR167e-5p,osa-miR167f,osa-miR167g,osa-miR167h-5p,osa-miR167i-5p,osa-miR167j	TGAAGCTGCCAGCATGATCTG	induced											38.2691	83.6027	1.12737	5.73e-44	**
osa-miR166e-new	TCTCGAACCAGGCTTCATTCC	induced											1.43637	17.4681	3.60422	2.2e-39	**
osa-miR820a,osa-miR820b,osa-miR820c	TCGGCCTCGTGGATGGACCAG	induced											1.84676	4.8882	1.4043	8.52e-05	**
osa-miR166e-3p	TCGAACCAGGCTTCATTCCCC	induced											2.05196	6.82911	1.73469	5.69e-08	**
osa-miR397a	TCATTGAGTGCAGCGTTGATG	induced											1.12858	2.4441	1.1148	0.0221069	*
osa-miR1873	TCAACATGGTATCAGAGCTGGAAG	induced											1.43637	3.4505	1.26437	0.00245115	**
osa-miRn10-5p	TATGTTTGACCAAATTTATAG	induced											0.615588	2.87541	2.22373	4.57e-05	**
osa-miR169f.1,osa-miR169g	TAGCCAAGGATGACTTGCCTA	induced											5.3351	11.1422	1.06245	1.48e-06	**
osa-miRn8-5p	TACCGGATGTGACATATTC	induced											3.48833	8.98567	1.36509	1.52e-07	**
osa-miR319b-new	CTTGGACTGAAGGGTGCTCCCT	induced											9.02863	21.4937	1.25134	2.28e-14	**
osa-miR5510-new	CTCAGGAGTGGATTGGGCTTC	induced											1.33377	3.30673	1.30989	0.00233041	**
osa-miR5072	CGATTCCCCAGCGGAGTCGCCA	induced											1.94936	5.96649	1.61388	1.46e-06	**
osa-miR5083-new	CAATGGATCCTTCTGAGCCT	induced											17.6469	40.9747	1.21532	5.71e-25	**
osa-miR159e	ATTGGATTGAAGGGAGCTCCT	induced											1.02598	4.8882	2.2523	6.2e-08	**
osa-miR159d	ATTGGATTGAAGGGAGCTCCG	induced											1.02598	4.8882	2.2523	6.2e-08	**
osa-miR159c	ATTGGATTGAAGGGAGCTCCA	induced											1.02598	4.8882	2.2523	6.2e-08	**
osa-miR167a-3p	ATCATGCATGACAGCCTCATTT	induced											2.66755	7.69173	1.52779	1.35e-07	**
osa-miR529a-new	AGAAGAGAGAGAGTACAGCCT	induced											15.8001	40.3996	1.35441	8.37e-29	**
osa-miR169f.2	TGAGGACAAGAGCTGATTCGG	induced	0.485429	1.34552	1.47083	0.0488657	*
osa-miR1437b-new	CTCGTCCTCTGTGCGCCGGCC	induced	1.26212	3.13954	1.31471	0.00509994	**
osa-miR1846e	CAACGAGGAGGCCGGGACCA	induced	0.194172	1.12126	2.52972	0.0111122	*
osa-miR439a-new,osa-miR439c-new,osa-miR439d-new,osa-miR439e-new,osa-miR439f-new,osa-miR439g-new,osa-miR439h-new	ACCTGTCGAACTGTGGTTGTTCGA	induced	1.16503	3.25167	1.48081	0.00181178	**
osa-miR1427	TGCGGAACCGTGCGGTGGCGC	suppressed											2.05196	0.790739	-1.37573	0.00915255	**
osa-miR169g-5p-new	TGAGGGCTAGAGCCTGCCTCTGG	suppressed	29.9995	4.59718	-2.70612	3.21e-44	**	30.092	2.42637	-3.63251	2.15e-60	**	17.0313	6.03837	-1.49596	1.03e-15	**
osa-miR1430-new	TGAGGAGATTGCCTCTGTTAGCC	suppressed	3.398	1.45764	-1.22105	0.0069772	**	13.9789	2.52747	-2.46749	4.72e-20	**	4.41172	1.58148	-1.48007	5.23e-05	**
osa-miR1428e-3p	TAAGATAATGCCATGAATTTG	suppressed											7.79745	3.23484	-1.26931	1.75e-06	**
osa-miR2118o	CTCCTGATGCCTCCCAAGCCTA	suppressed											4.41172	1.65336	-1.41594	9.15e-05	**
osa-miR5079a-new,osa-miR5079b-new	ATTTGAGAACCCCTTGAACGCCT	suppressed											4.41172	2.01279	-1.13214	0.00103108	**
osa-miR1428e-5p,osa-miR1428f-5p,osa-miR1428g-5p	AATTCACAGGCCCTATCTTGTG	suppressed											3.18054	1.36582	-1.2195	0.00310571	**
osa-miR2090-new	AACTCTGATTCTAGAATTTTTGCG	suppressed											2.56495	1.22205	-1.06963	0.0168002	*
osa-miRn22-new	AACCGGGACTAAAAATAGATCTTT	suppressed											9.33642	3.66615	-1.3486	4.13e-08	**
osa-miR1857-new	TTTTTGGAGCATGAGGTTATC	suppressed						1.28051	0.303296	-2.07792	0.0159547	*
osa-miRn3-5p	TTGAAATAACCGGGACTAAAGATC	suppressed						3.73483	1.61758	-1.20721	0.00430713	**
osa-miR5788	TGGATGTGACATACTCTAGTA	suppressed						4.05495	1.51648	-1.41896	0.000746727	**
osa-miR1850.1	TGGAAAGTTGGGAGATTGGGG	suppressed						2.34761	0.606592	-1.95239	0.00142611	**
osa-miR169g-3p-new	TGAGTGGCTCTTGTCTGTCATG	suppressed	27.0869	6.05483	-2.16144	3.22e-31	**	20.7016	2.22417	-3.2184	6.85e-38	**
osa-miR535-5p	TGACAACGAGAGAGAGCACGC	suppressed						11.6313	5.56043	-1.06475	4.54e-06	**
osa-miRn5-new	TAGAATGACTTACATTGTGAA	suppressed						23.0492	9.40218	-1.29365	4.32e-14	**
osa-miR5151-new	GTACGAATGAACAAAAATGTGACT	suppressed						2.88115	1.21318	-1.24785	0.0102987	*
osa-miR2871a-5p	GACCGTAGAAACTAGCATAGAAAA	suppressed						13.8722	5.76262	-1.2674	8.48e-09	**
osa-miR166j-5p	GAATGACGTCCGGTCTGAAGA	suppressed						41.7234	19.2087	-1.11909	1.27e-19	**
osa-miR159f	CTTGGATTGAAGGGAGCTCTA	suppressed						22.1955	10.5143	-1.07792	1.48e-10	**
osa-miR1865-3p	CGAAGAATCGCAGTCACTAGTTGT	suppressed						3.73483	0.909888	-2.03728	3.07e-05	**
osa-miR2878-3p	CAGGATTTTATACATGTAAAGAAT	suppressed						1.06709	0.303296	-1.81489	0.0453669	*
osa-miR812k-new	ATGAGATGATAAAACATGAATAGT	suppressed						3.62812	1.41538	-1.35803	0.00205886	**
osa-miR1863b	AGCTCTGATACCATGTTAACTGTT	suppressed						1.70735	0.303296	-2.49296	0.00173694	**
osa-miRn1a-5p,osa-miRn1b-5p	ACTTTGGTCAAAATTAAACTGCTT	suppressed						2.34761	1.01099	-1.21543	0.0236918	*
osa-miR1878	ACTTAATCTGGACACTATAAAAGA	suppressed						11.2045	4.95383	-1.17746	1.06e-06	**
osa-miR7693-new	ACGGACGTCCATCGATGAAGAGCG	suppressed						4.69521	1.71868	-1.44989	0.000222068	**
osa-miR5814	AATCAAGTTAGGAACCATGCAAGT	suppressed						4.69521	1.81978	-1.36743	0.000411063	**
osa-miR2873a	AAGTTTGGACTTAAATTTGGTAAC	suppressed						121.115	55.6043	-1.12311	3.79e-54	**
osa-miR812n-5p	AAGTGCAGCCATGAGTTTCCGTGC	suppressed						2.2409	0.808789	-1.47024	0.0106812	*
osa-miR5078-new	AAGAGAAGATCCAAGGGCAATATT	suppressed						9.07029	4.34724	-1.06105	5.48e-05	**
osa-miR812i-new	AAAGTTGGACACGAAAACTCAGGG	suppressed						2.02748	0.808789	-1.32585	0.0249125	*
osa-miRn17-new	AAAATAACTAATTACACAGATTGT	suppressed						3.4147	1.41538	-1.27057	0.00453354	**
osa-miR2905-new	TTTGTCACTGACATGTGGGCC	suppressed	1.94172	0.672759	-1.52917	0.0170999	*
osa-miR1859	TTTCCTATGACGTCCATTCCAA	suppressed	1.55337	0.448506	-1.79221	0.0180474	*
osa-miR2120-new	AACAACCGGGACTAAAGATATCTT	suppressed	4.07761	1.6819	-1.27763	0.00213455	**
osa-miR5542	TTTGAGAAGGTATCATGAGAT	X						2.56102	1.21318	-1.07792	0.0315515	*	1.23118	2.58787	1.07173	0.0223121	*
osa-miR2118b,osa-miR2118n	TTCCCGATGCCTCCCATTCCTA	X	1.94172	5.71845	1.55829	1.6e-05	**						6.87407	3.09107	-1.15306	3.22e-05	**
osa-miR169i-5p.2	TGGTGATAAGGGTGTAGCTCTG	X						1.38722	0.01	-7.11605	8.32e-05	**	0.51299	1.86902	1.86528	0.00372469	**
osa-miR169r-3p	TGGCAAGTCTCCTCGGCTACC	X						1.49393	0.303296	-2.30031	0.00536068	**	1.12858	3.4505	1.6123	0.000284885	**
osa-miR399d	TGCCAAAGGAGAGTTGCCCTG	X						278.938	68.646	-2.0227	4.91e-289	**	54.377	173.028	1.66994	3.6e-159	**
osa-miR399j	TGCCAAAGGAGAGTTGCCCTA	X						33.1866	8.59339	-1.9493	2.67e-34	**	4.82211	19.2653	1.99827	6.26e-24	**
osa-miR399a,osa-miR399b,osa-miR399c	TGCCAAAGGAGAATTGCCCTG	X	5.04846	1.56977	-1.68529	2.6e-05	**	3.30799	0.707691	-2.22476	3.48e-05	**	1.23118	2.51599	1.03109	0.0291583	*
osa-miR169h,osa-miR169i-5p.1,osa-miR169j,osa-miR169k,osa-miR169l,osa-miR169m	TAGCCAAGGATGACTTGCCTG	X						27.6377	10.7165	-1.36681	6.16e-18	**	12.8248	33.4267	1.38207	8.57e-25	**
osa-miR169n,osa-miR169o	TAGCCAAGAATGACTTGCCTA	X						2.2409	1.01099	-1.14831	0.0347184	*	0.923382	3.37861	1.87143	7e-05	**
osa-miR169a-new	ATCGGAGGCCATGGTGCAGCC	X	9.02898	2.1304	-2.08344	6.95e-11	**	5.44218	1.41538	-1.94299	9.7e-07	**	6.97667	15.0959	1.11355	5.6e-09	**
# "X" means both induced and supressed expression in different time points.
* Fold-change ＞1 or fold-change ＜-1, and p-value ＜ 0.01;
** Fold-change ＞1 or fold-change ＜-1, and 0.01 ≤ p-value ＜ 0.05.
