# Supplementary material for: Small RNAs and Gene Network in a Durable Disease Resistance Gene—Mediated Defense Responses in Rice
Source: PLoS One. 2015 Sep 3;10(9):e0137360. doi: 10.1371/journal.pone.0137360 (PMC4559425; doi:10.1371/journal.pone.0137360)
Supplement: S6 Table — (XLS) [file pone.0137360.s008.xls]

## Sheet: RB_VS_MDJ_all_dif
S6 Table. Ratio of the normalized miRNA sequence reads of the miRNAs between Rb49 and Mudanjiang 8 (MDJ8) after PXO61 inoculation
miRNA	sequence	Trends	Rb49-CK vs MDJ8-CK					Rb49-2hpi vs MDJ8-2hpi					Rb49-4hpi vs MDJ8-4hpi					Rb49-24hpi vs MDJ8-24hpi
			MDJ8-CK	Rb49-CK	log2(FC)	p-value	sig-lable	MDJ8-PXO61-2h	Rb49-PXO61-2h	log2(FC)	p-value	sig-lable	MDJ8-PXO61-4h	Rb49-PXO61-4h	log2(FC)	p-value	sig-lable	MDJ8-PXO61-24h	Rb49-PXO61-24h	log2(FC)	p-value	sig-lable
osa-miR2872-new	TTTGTAGAATACCATCTTCGAGTT	down																1.28624	0.287541	-2.16132	0.00704823	**
osa-miR2870-new	TTTGGGGAGACAAACTGAAAT	down																1.029	0.215656	-2.25443	0.0134728	*
osa-miR2055	TTTCCTTGGGAAGGTGGTTTC	down											1.02508	0.202197	-2.3419	0.0229777	*	1.67212	0.503198	-1.73248	0.00798646	**
osa-miR1870-3p	TTTAGGGCTAATTCAGCATGAACA	down																1.54349	0.287541	-2.42436	0.00153591	**
osa-miR2877	TTGCATCCTCTGCACTTTGGGCCT	down																113.318	43.6344	-1.37684	1.03e-74	**
osa-miR171i-new	TTGAGCCGCGTCAATATCTCT	down																11.9621	5.67894	-1.07477	1.09e-06	**
osa-miRn3-5p	TTGAAATAACCGGGACTAAAGATC	down																3.60149	1.65336	-1.12319	0.00528141	**
osa-miRn9-5p	TTATAAGTCGTTTGACTTTTTTCT	down																1.67212	0.575083	-1.53983	0.0147495	*
osa-miRn9-new	TTATAAGTCGTTTGACTTTT	down																1.54349	0.431312	-1.8394	0.0078911	**
osa-miR827	TTAGATGACCATCAGCAAACA	down											92.143	26.0835	-1.82074	5.39e-82	**	111.003	37.1647	-1.57859	6.55e-90	**
osa-miRn15-3p	TTAAAATAGTTTGACTTTGACTAA	down																1.029	0.143771	-2.8394	0.00494928	**
osa-miR5339-new	TGGGAATATTCTTTATCTGTT	down																1.15762	0.287541	-2.00932	0.014677	*
osa-miR160f-5p	TGCCTGGCTCCCTGAATGCCA	down																7.46022	3.66615	-1.02495	0.000209162	**
osa-miR399i	TGCCAAAGGAGAGCTGCCCTG	down						1.07473	0.01	-6.74783	0.00108427	**	1.59456	0.01	-7.31702	2.43e-05	**	2.95836	0.287541	-3.36296	1.54e-07	**
osa-miR399a,osa-miR399b,osa-miR399c	TGCCAAAGGAGAATTGCCCTG	down											16.629	0.707691	-4.55444	5.87e-39	**	14.6632	2.51599	-2.543	4.75e-24	**
osa-miR399k	TGCCAAAGGAAATTTGCCCCG	down											2.84744	0.202197	-3.81583	6.85e-07	**	2.57249	0.646968	-1.9914	0.000297551	**
osa-miR171h-new	TGAGCCGAACCAATATCACTC	down																2.18662	0.287541	-2.92686	2.68e-05	**
osa-miR1865-new	TCGAAGAATCGCAGTCACTAG	down																4.50186	1.9409	-1.21379	0.000919569	**
osa-miR1437a	TCCGGCGCCGCACTAGGCACTG	down																1.029	0.143771	-2.8394	0.00494928	**
osa-miR1857-3p	TCATGCTCCAAGAAAACCAGG	down						1.75865	0.672759	-1.38631	0.0355806	*						1.41487	0.359427	-1.9769	0.00759738	**
osa-miR1863b-new	TAGAGACTTGGCTGATGCATTACT	down						4.00581	1.45764	-1.45846	0.000778919	**						3.34424	1.43771	-1.21791	0.00411287	**
osa-miR5513	TAACAAAGGACAACAGACTGA	down						2.14946	0.897012	-1.26077	0.0296488	*	2.05015	0.909888	-1.17197	0.0427196	*	2.57249	0.93451	-1.46088	0.00371852	**
osa-miR156j-3p	GCTCGCTCCTCTTTCTGTCAGC	down																1.28624	0.431312	-1.57636	0.0292889	*
osa-miR156c-3p,osa-miR156g-3p	GCTCACTTCTCTCTCTGTCAGC	down																1.54349	0.287541	-2.42436	0.00153591	**
osa-miR2874-new	GCACTGTTTGGAACTGTTCAC	down																1.54349	0.646968	-1.25443	0.0443301	*
osa-miR444c-new	CGGCAAGCTAGAGACAGCAAC	down											611.06	271.046	-1.17278	3.21e-276	**	1017.81	459.419	-1.14758	0	**
osa-miR1848-new	CGCGCGGCCGTCGAGTGGCTC	down																1.54349	0.503198	-1.617	0.0151728	*
osa-miR1423-5p	AGGCAACTACACGTTGGGCGCTCG	down																15.8208	6.32591	-1.32248	3.43e-11	**
osa-miR1863b	AGCTCTGATACCATGTTAACTGTT	down																1.92937	0.790739	-1.28685	0.0222257	*
osa-miR2865-new	AGCAGTCGACTGTACCGTGCCT	down						1.75865	0.560632	-1.64934	0.0170748	*						1.54349	0.646968	-1.25443	0.0443301	*
osa-miR2873a	AAGTTTGGACTTAAATTTGGTAAC	down						192.572	62.6787	-1.61935	7.34e-144	**	116.062	55.6043	-1.06162	3.2e-46	**	210.172	90.6474	-1.21323	2.92e-112	**
osa-miR2090-new	AACTCTGATTCTAGAATTTTTGCG	down																3.08699	1.22205	-1.33689	0.00300638	**
osa-miR1857-new	TTTTTGGAGCATGAGGTTATC	down						1.36784	0.336379	-2.02374	0.0169834	*	1.48067	0.303296	-2.28745	0.00626245	**
osa-miR2905-new	TTTGTCACTGACATGTGGGCC	down						2.05176	0.672759	-1.6087	0.0109549	*	1.25287	0.303296	-2.04644	0.0194896	*
osa-miR159a.1,osa-miR159b	TTTGGATTGAAGGGAGCTCTG	down											3024.21	793.523	-1.93021	0	**
osa-miR5542-new	TTTGAGAAGGTATCATGAGATA	down											9.1118	4.44834	-1.03447	9.45e-05	**
osa-miRn14-new	TTTCCGTGTTCAACTTTGACT	down											2.05015	0.707691	-1.53454	0.012892	*
osa-miR396c-5p	TTCCACAGCTTTCTTGAACTT	down											144.878	69.657	-1.05649	8.05e-57	**
osa-miR396a-5p,osa-miR396b-5p	TTCCACAGCTTTCTTGAACTG	down											8.7701	2.62857	-1.73832	1.17e-08	**
osa-miR7695-new	TTAGGGATCTCGATGTGCACT	down											50.001	23.1516	-1.11084	2.52e-22	**
osa-miR169i-5p.2	TGGTGATAAGGGTGTAGCTCTG	down											2.16405	0.01	-7.75759	5.59e-07	**
osa-miR169r-3p	TGGCAAGTCTCCTCGGCTACC	down											1.25287	0.303296	-2.04644	0.0194896	*
osa-miR164d	TGGAGAAGCAGGGCACGTGCT	down											1.13897	0.303296	-1.90894	0.0337433	*
osa-miR1850.1	TGGAAAGTTGGGAGATTGGGG	down											1.82236	0.606592	-1.58701	0.0165395	*
osa-miR5804	TGCGAAGTAGAGATGCCGACT	down											1.59456	0.303296	-2.39436	0.00349373	**
osa-miR160a-5p,osa-miR160b-5p,osa-miR160c-5p,osa-miR160d-5p	TGCCTGGCTCCCTGTATGCCA	down						40.8397	20.407	-1.00091	5.72e-16	**	39.1807	17.5912	-1.15529	6.8e-19	**
osa-miR399d	TGCCAAAGGAGAGTTGCCCTG	down						284.022	132.197	-1.10331	1.82e-118	**	451.148	68.646	-2.71635	0	**
osa-miR399j	TGCCAAAGGAGAGTTGCCCTA	down						32.6327	12.2218	-1.41686	1.81e-21	**	55.1264	8.59339	-2.68144	8.47e-80	**
osa-miR530-new	TGCATTTGCACCTGCACCTAC	down											86.4482	41.7538	-1.04993	2.88e-34	**
osa-miR1430-new	TGAGGAGATTGCCTCTGTTAGCC	down						7.23	1.45764	-2.31036	5.57e-10	**	7.28944	2.52747	-1.52812	2.19e-06	**
osa-miR5794	TGAGGAATCACTAGTAGTCGT	down											91.8014	42.9669	-1.09529	9.23e-39	**
osa-miR2871a-new	TGACCGTAGAAACTAGCATAG	down											45.1034	21.4329	-1.07341	2.82e-19	**
osa-miR167d-5p,osa-miR167e-5p,osa-miR167f,osa-miR167g,osa-miR167h-5p,osa-miR167i-5p,osa-miR167j	TGAAGCTGCCAGCATGATCTG	down											109.683	53.1779	-1.04444	1.15e-42	**
osa-miR168a-5p	TCGCTTGGTGCAGATCGGGAC	down											2804.95	1006.13	-1.47915	0	**
osa-miR3980a-new,osa-miR3980b-new	TCGACGGCCTCAGTCAGGGGC	down											1.82236	0.404395	-2.17197	0.00311017	**
osa-miR1425-5p	TAGGATTCAATCCTTGCTGCT	down											1074.28	500.742	-1.10123	0	**
osa-miR169h,osa-miR169i-5p.1,osa-miR169j,osa-miR169k,osa-miR169l,osa-miR169m	TAGCCAAGGATGACTTGCCTG	down											39.6363	10.7165	-1.88699	5.49e-38	**
osa-miR169f.1,osa-miR169g	TAGCCAAGGATGACTTGCCTA	down											14.0094	6.16702	-1.18375	6.45e-08	**
osa-miR169f-new	TAGCCAAGGATGACTTGCCT	down											12.187	5.25713	-1.213	2.76e-07	**
osa-miRn8-5p	TACCGGATGTGACATATTC	down											8.65621	4.24614	-1.02758	0.000154245	**
osa-miR166a-5p,osa-miR166e-5p	GGAATGTTGTCTGGTTCAAGG	down											3.64472	1.11209	-1.71254	0.000299865	**
osa-miR160a-3p,osa-miR160b-3p	GCGTGCAAGGAGCCAAGCATG	down						2.54027	0.560632	-2.17985	0.000490782	**	1.48067	0.404395	-1.87241	0.015953	*
osa-miR2871a-5p	GACCGTAGAAACTAGCATAGAAAA	down											14.465	5.76262	-1.32777	1.83e-09	**
osa-miR166j-5p	GAATGACGTCCGGTCTGAAGA	down											44.6478	19.2087	-1.21683	5.12e-23	**
osa-miR2106-new	CGAGGTTTTCTGGATACATTC	down											1.13897	0.303296	-1.90894	0.0337433	*
osa-miR810a-new,osa-miR810b-new	CGACGTATATCGGTGTTCGCT	down						13.7761	4.14868	-1.73144	1e-12	**	10.7064	5.25713	-1.02612	2.6e-05	**
osa-miR1865-3p	CGAAGAATCGCAGTCACTAGTTGT	down						4.88513	1.90615	-1.35774	0.000421077	**	2.50574	0.909888	-1.46148	0.00779607	**
osa-miR169b,osa-miR169c	CAGCCAAGGATGACTTGCCGG	down											2.05015	0.909888	-1.17197	0.0427196	*
osa-miR1425-3p	CAGCAAGAACTGGATCTTAAT	down											1.36677	0.202197	-2.75693	0.00367459	**
osa-miR159e	ATTGGATTGAAGGGAGCTCCT	down						8.89094	3.92443	-1.17985	1.78e-05	**	7.06164	2.02197	-1.80424	1.54e-07	**
osa-miR159d	ATTGGATTGAAGGGAGCTCCG	down						8.89094	3.92443	-1.17985	1.78e-05	**	7.06164	2.02197	-1.80424	1.54e-07	**
osa-miR159c	ATTGGATTGAAGGGAGCTCCA	down						8.89094	3.92443	-1.17985	1.78e-05	**	7.17554	2.02197	-1.82732	9.47e-08	**
osa-miR169a-new	ATCGGAGGCCATGGTGCAGCC	down						4.78743	2.1304	-1.16813	0.00190126	**	7.51723	1.41538	-2.40901	6.76e-11	**
osa-miR530-3p	AGGTGCAGAGGCAGATGCAAC	down											15.1484	6.16702	-1.29652	1.54e-09	**
osa-miR1437a-new	ACTAGGCACTGTTTCCTCCCT	down											14.3511	6.87471	-1.06179	5.41e-07	**
osa-miR5814	AATCAAGTTAGGAACCATGCAAGT	down						3.90811	1.56977	-1.31592	0.00214029	**	4.21421	1.81978	-1.2115	0.00265882	**
osa-miR1846e-new	AACGAGGAGGCCGGGACCACCGG	down											11.7314	5.86372	-1.00049	1.61e-05	**
osa-miR2864.1	TTTTGCTGCCCTTGTTTTGCA	down						1.27013	0.336379	-1.91682	0.0268802	*
osa-miR5827	TTTGTTGCAATTTGGACTACC	down						109.916	49.3356	-1.15569	1.95e-50	**
osa-miR156d-new,osa-miR156f-new,osa-miR156h-new,osa-miR156j-new	TTGACAGAAGAGAGTGAGCAC	down						1283.72	614.004	-1.064	0	**
osa-miR160e-5p	TGCCTGGCTCCCTGTATGCCG	down						21.1038	9.755	-1.11329	2.35e-10	**
osa-miR156a,osa-miR156b-5p,osa-miR156c-5p,osa-miR156d,osa-miR156e,osa-miR156f-5p,osa-miR156g-5p,osa-miR156h-5p,osa-miR156i,osa-miR156j-5p	TGACAGAAGAGAGTGAGCAC	down						129.358	57.9694	-1.15801	3.12e-59	**
osa-miR2122-new	TGAACTTAGACACCTCAGCGCC	down						2.93108	1.12126	-1.38631	0.00593045	**
osa-miR162b	TCGATAAGCCTCTGCATCCAG	down						28.3338	10.9884	-1.36654	6.39e-18	**
osa-miR162a	TCGATAAACCTCTGCATCCAG	down						170.98	82.4129	-1.05288	6.19e-67	**
osa-miR444a-5p	GCTAGAGGTGGCAACTGCATA	down						1.36784	0.01	-7.09575	0.000165449	**
osa-miR168a-3p	GATCCCGCCTTGCACCAAGTGAAT	down						1985.22	890.732	-1.15624	0	**
osa-miR5149-new	GAGGAGCTGTGACGATTTGGGACC	down						3.5173	1.56977	-1.16391	0.00824674	**
osa-miR5510-new	CTCAGGAGTGGATTGGGCTTC	down						5.47135	2.69103	-1.02374	0.00279666	**
osa-miR820b-new,osa-miR820c-new	AGGTCGGAACGAACTGCCTTAAGG	down						45.8226	21.304	-1.10493	1.47e-20	**
osa-miR1436-new	AGGACGTTTCATAGTACAATGACT	down						3.615	1.6819	-1.10391	0.0102146	*
osa-miR7693-new	ACGGACGTCCATCGATGAAGAGCG	down						5.37365	2.24253	-1.26077	0.00046882	**
osa-miR2120-new	AACAACCGGGACTAAAGATATCTT	down						4.88513	1.6819	-1.53831	0.000108908	**
osa-miR812a-new	AAACGTTGGACACGGATTTTCACG	down	3.04323	0.877983	-1.79334	0.000247965	**	3.32189	1.12126	-1.56688	0.00130756	**
osa-miR1882b-new,osa-miR1882c-new,osa-miR1882d-new,osa-miR1882g-new,osa-miR1882h-new	GAAATGATCTTGGACGCAATCTAG	down	1.86521	0.01	-7.54319	6.05e-07	**
osa-miR1850-new	CCAAATTCCCAACTTTTCATC	down	9.12969	3.86312	-1.2408	1.14e-06	**
osa-miR5159	AACTAGAGTGGGTCAACGGGTACC	down	2.25788	1.05358	-1.09967	0.0293623	*
osa-miRn20a-new,osa-miRn20b-new	AAACGTCTTATAACCTGAAACGGA	down	2.94506	1.05358	-1.483	0.00165916	**
osa-miR2118o	CTCCTGATGCCTCCCAAGCCTA	up	0.687181	1.75597	1.3535	0.0274674	*	1.46554	5.04569	1.78362	8.58e-06	**
osa-miR1846e	CAACGAGGAGGCCGGGACCA	up						0.0977027	1.12126	3.52058	0.00306863	**
osa-miR2055-new	TTTTTCCTTGGGAAGGTGGTT	up	1.96337	4.30212	1.13171	0.00225823	**
osa-miR6248-new	TTTGAGGATGGAGGTAGTATC	up	0.392675	1.40477	1.83893	0.0148093	*
osa-miR818f-new	TTTATTTTATTTGTGACTTACT	up	1.17802	2.45835	1.06132	0.0298023	*
osa-miR394	TTGGCATTCTGTCCACCTCC	up	21.4989	46.3575	1.10854	2.12e-23	**
osa-miR397a-new	TTGAGTGCAGCGTTGATGAAC	up	22.4806	55.1373	1.29435	1.06e-34	**
osa-miR398b	TGTGTTCTCAGGTCGCCCCTG	up	125.852	345.837	1.45836	3.24e-249	**
osa-miR398a	TGTGTTCTCAGGTCACCCCTT	up	0.01	1.58037	7.30412	1.07e-05	**
osa-miR2866-new	TGCTGAGCACAAACTAGAGAA	up	1.27619	2.72175	1.09269	0.0190082	*
osa-miR166e-new	TCTCGAACCAGGCTTCATTCC	up	1.66887	17.2963	3.37352	4.83e-36	**
osa-miR166e-3p	TCGAACCAGGCTTCATTCCCC	up	2.74872	8.51643	1.63149	1.15e-08	**
osa-miR398a-new	GGAGTGGTACTGAGAACACAGG	up	1.66887	10.7114	2.6822	1.57e-18	**
osa-miR166d-5p	GGAATGTTGTCTGGCTCGAGG	up	3.23957	7.11166	1.13439	7.73e-05	**
osa-miR529b-new	GCTGTACGCTCCCTCTTCTTC	up	5.49745	782.634	7.15343	0	**
osa-miR5072	CGATTCCCCAGCGGAGTCGCCA	up	3.82858	14.4867	1.91985	6.76e-17	**
osa-miR5083-new	CAATGGATCCTTCTGAGCCT	up	21.7935	55.4885	1.34829	4.63e-37	**
osa-miR5504-new	AGTGACGGGAGGACTGCAAGGTTC	up	0.294506	1.49257	2.34143	0.00339561	**
osa-miR529b	AGAAGAGAGAGAGTACAGCTT	up	2.55239	463.487	7.50454	0	**
osa-miR2864.2	TTGTTTTGCATTGTATAGGTA	X	1.07986	2.28276	1.07994	0.0340042	*											2.95836	1.43771	-1.04103	0.0172529	*
osa-miRn10-5p	TATGTTTGACCAAATTTATAG	X											2.16405	0.808789	-1.4199	0.0157394	*	0.514498	2.87541	2.48253	7.31e-05	**
osa-miR408-5p	CAGGGATGAGGCAGAGCATGG	X	28.3708	66.7267	1.23386	8.84e-39	**	11.5289	53.1479	2.20476	5.42e-63	**	41.8004	12.4351	-1.74909	3.76e-36	**	2.44387	7.83551	1.68086	1.56e-07	**
osa-miR444b.1,osa-miR444c.1	TGTTGTCTCAAGCTTGCTGCC	X	58.5086	130.732	1.15989	1.42e-67	**						114.809	51.0548	-1.16911	3.49e-53	**
osa-miR169g-3p-new	TGAGTGGCTCTTGTCTGTCATG	X	7.55899	25.1981	1.73705	6.71e-25	**	25.2073	6.05483	-2.05768	1.95e-27	**	16.5151	2.22417	-2.89245	5.39e-27	**
osa-miR169i-3p	TGAGTCGCTCTTATCACTCATG	X	1.17802	2.45835	1.06132	0.0298023	*						7.63113	1.81978	-2.06814	2.22e-09	**
osa-miR169g-5p-new	TGAGGGCTAGAGCCTGCCTCTGG	X	8.24617	29.2368	1.82599	1.44e-30	**	32.2419	4.59718	-2.81011	3.52e-49	**	22.8934	2.42637	-3.23806	4.9e-41	**
osa-miR167a-5p,osa-miR167b,osa-miR167c-5p	TGAAGCTGCCAGCATGATCTA	X	66.5584	145.833	1.13162	2.45e-72	**						230.984	67.3317	-1.77844	3.27e-196	**
osa-miR1849	TATCGTATCCTAGGTTGGTTT	X	0.687181	1.84376	1.42389	0.0187562	*	1.85635	0.672759	-1.46431	0.0242426	*	1.13897	0.303296	-1.90894	0.0337433	*
osa-miR169n,osa-miR169o	TAGCCAAGAATGACTTGCCTA	X	2.35605	5.0923	1.11195	0.00103045	**						4.78369	1.01099	-2.24236	6.86e-07	**
osa-miR395b,osa-miR395d,osa-miR395e,osa-miR395g,osa-miR395h,osa-miR395i,osa-miR395j,osa-miR395k,osa-miR395l,osa-miR395m,osa-miR395n,osa-miR395p,osa-miR395q,osa-miR395r,osa-miR395s,osa-miR395y	GTGAAGTGTTTGGGGGAACTC	X	7.16632	24.4079	1.76805	9.98e-25	**						18.1097	8.99778	-1.00912	6.64e-08	**
osa-miR159f	CTTGGATTGAAGGGAGCTCTA	X	12.0748	28.5344	1.24071	1.28e-17	**						26.9937	10.5143	-1.36028	5.46e-17	**
osa-miR528-3p	CCTGTGCTTGCCTCTTCCATT	X						168.928	414.756	1.29585	1.21e-225	**	390.668	168.734	-1.2112	1.35e-186	**
osa-miRn18-3p	TTTTGTTGCAACTTGTAGAAGTTG	X	3.73041	8.42863	1.17596	9.29e-06	**	11.3335	5.4942	-1.04461	1.09e-05	**
osa-miR5542	TTTGAGAAGGTATCATGAGAT	X	1.27619	2.98514	1.22595	0.00701753	**	4.39662	1.79402	-1.2932	0.00128817	**
osa-miR444d.3	TTGTGGCTTTCTTGCAAGTTG	X	2.84689	5.70689	1.00332	0.0013785	**	8.40243	3.47592	-1.27341	9.59e-06	**
osa-miR810b.1	TGAACACCGATATGCGTCATC	X	1.66887	6.23368	1.90121	6.16e-08	**	5.47135	2.69103	-1.02374	0.00279666	**
osa-miR820a,osa-miR820b,osa-miR820c	TCGGCCTCGTGGATGGACCAG	X	3.63224	8.07744	1.15304	1.94e-05	**	8.59783	4.14868	-1.05132	0.000120507	**
osa-miR1428e-5p,osa-miR1428f-5p,osa-miR1428g-5p	AATTCACAGGCCCTATCTTGTG	X	0.490844	1.58037	1.68693	0.0143863	*	4.39662	1.90615	-1.20573	0.00230555	**
# "X" means both induced and supressed expression in different time points.
* Fold-change ＞1 or fold-change ＜-1, and p-value ＜ 0.01;
** Fold-change ＞1 or fold-change ＜-1, and 0.01 ≤ p-value ＜ 0.05.
