# Supplementary material for: Small RNAs and Gene Network in a Durable Disease Resistance Gene—Mediated Defense Responses in Rice
Source: PLoS One. 2015 Sep 3;10(9):e0137360. doi: 10.1371/journal.pone.0137360 (PMC4559425; doi:10.1371/journal.pone.0137360)
Supplement: S7 Table — (XLS) [file pone.0137360.s009.xls]

## Sheet: MDJ8
S7 Table. Normalized reads of rice siRNAs before and after PXO61 inoculation in rice lines Mudanjiang 8 (MDJ8) and Rb49
siRNA	sequence	length	MDJ8-mock-2h	MDJ8-mock-4h	MDJ8-mock-24h	MDJ8-CK	MDJ8-PXO61-2h	MDJ8-PXO61-4h	MDJ8-PXO61-24h
siR100753463	AAACTTCCAATGTTGACGTGAACT	24	14.9701	15.2518	22.1382	10.9949	16.5118	16.2873	13.7628
siR100944090	ACCAATCTGTAGCCTGCTGCACTT	24	12.1807	14.5255	16.7166	11.8784	18.1727	12.3009	14.6632
siR101923605	ACTAATTTTAGAACTCGCCCGAAA	24	11.1579	12.4505	17.7332	11.7802	18.5635	12.0731	16.2067
siR102030758	ACTAGGCACTGTTTCCTCCCT	21	12.5526	14.318	13.667	10.4059	14.5577	13.7816	15.0491
siR102995904	ACAGATTGTCAAACGTTGGATATC	24	9.8561	10.8942	15.7001	9.81687	14.1669	9.1118	14.2773
siR104335364	ATCGGAGGCCATGGTGCAGCC	21	3.16139	2.38634	23.9454	6.67547	4.68973	7.40333	45.1472
siR104432974	AGACGCCCGATCCGTAGCCCCATC	24	7.8105	10.8942	16.3778	7.06815	9.86797	7.97282	12.9911
siR104822005	AAATCTGGACAGAGAACATATCCC	24	12.9245	9.54535	15.0224	6.87181	14.0692	7.51723	14.0201
siR105015145	ATCAACTGATCATAACGGATTTGT	24	0	0	0.4518	0.0981687	0	0	0
siR105510267	ATCTCGGAGACCGTGTTCAGAACT	24	12.5526	11.4129	17.6202	7.75533	13.5807	10.1369	8.48922
siR105709213	AGTCCGTACTATAGTAATTCTGTA	24	7.43857	10.3754	18.7497	11.8784	10.1611	6.71995	10.5472
siR105989078	AATCGGACATCCGGCCATCACGGA	24	11.4368	13.3842	12.7634	10.0132	12.6036	8.9979	6.43122
siR106428553	TTCCCGACGACGTGAACTCGT	21	9.67014	12.243	8.47125	6.87181	17.1957	10.1369	15.4349
siR106627098	GATATCGAGACCACGTATGTACTA	24	8.8333	9.96037	11.6339	7.65716	7.3277	8.884	9.77546
siR106746807	AATACAACGAATCTGGACAGATGT	24	6.32278	10.8942	13.4411	6.67547	8.98865	8.65621	10.0327
siR106999654	AACAGTTGCACTCATGCCTCGCCT	24	9.57716	9.4416	12.1986	8.24617	12.0174	8.42841	9.00371
siR107194407	AACCAGAGAATTGGTGAGTGAC	22	8.64734	7.57403	6.43815	8.24617	16.3163	10.7064	10.6758
siR107352993	AACGGATTTTAAGTTTTTACTTGC	24	6.97366	6.32898	11.1821	7.36265	8.20702	6.71995	9.90408
siR107423997	ACTTAAAAACCGGACATTCTACGC	24	6.69471	3.63138	26.4303	7.16632	7.71851	6.26436	10.29
siR107459342	ATCAGACGCCCGATCCGTAGCCCC	24	9.11225	7.88529	11.5209	5.30111	9.86797	5.69487	7.84609
siR107801450	ATCTTCGTGTCCAACTTTGATCGT	24	10.321	8.19655	10.8432	6.67547	10.4542	7.40333	7.97472
siR107843063	AAAAAGAGAATAGCAGCGGACTAC	24	6.2298	6.22523	8.47125	8.04983	13.3853	8.31451	8.87509
siR107891883	ACAACGGGCTATAGATTTATAGAC	24	7.8105	6.12148	9.37485	7.16632	9.28175	6.26436	10.8045
siR107899192	GAATCTGGACAGCTAGAAAATGTC	24	7.71752	10.7904	15.4742	9.4242	8.79324	7.85892	8.48922
siR107923528	GAGAAACTGTAGCTGTGACAAGCT	24	7.53155	8.92283	11.295	6.5773	8.59783	8.9979	11.4476
siR108189634	ATTCAAAGTTAGACATGGAAACTT	24	7.62453	7.36652	11.9727	7.95167	8.10932	5.46708	7.46022
siR108263414	TGAGATCAAGGGTTGAACAGC	21	9.01927	6.01772	8.47125	6.2828	9.08635	7.74503	13.5056
siR108352038	AACCTAGGATAGAATGAGACCCAT	24	6.97366	7.88529	8.92305	7.8535	10.7473	10.023	8.87509
siR108621195	ATCATAGTACAACAAATTTGGACG	24	6.69471	7.26277	11.9727	6.47913	11.0404	7.40333	10.8045
siR108713221	TACGAGGCCATTCAGATTGTAGAT	24	11.9017	7.26277	13.667	5.89012	10.9427	6.37826	3.34424
siR109057965	GACGGACCGTAGAAACATCTTTAA	24	4.83507	7.57403	9.14895	9.12969	7.4254	6.60605	7.58884
siR109539470	AGTTACTTTCTGAAGACCGTGCCT	24	6.50875	9.75286	11.1821	6.18463	10.0634	4.5559	5.53085
siR109617292	ATCCAATGTGACATGTCAAAACTT	24	7.8105	6.64024	11.5209	7.65716	6.83919	7.40333	6.94572
siR109763082	CACTAGGCACTGTTTCCTCCC	21	9.48418	7.57403	9.14895	7.06815	6.64378	5.92267	5.40223
siR110574275	AGATGACAATAGTAGATTGAAGAT	24	7.25261	6.01772	8.5842	6.47913	5.86216	5.46708	7.84609
siR110585099	CTCACCATGCTAGTCGGCGCC	21	6.69471	5.60271	7.2288	5.79195	9.37946	5.23928	9.00371
siR110638123	ACCAGAGAATTGGTGAGTGAC	21	6.97366	5.70646	5.76045	7.75533	11.7243	7.74503	6.94572
siR110640083	CTCGGATGCTTCTTGCATTAG	21	8.27541	5.29145	5.8734	5.10477	8.69554	7.74503	10.6758
siR110688972	TTAGATGATCTGGATTGAAAGCCT	24	4.92805	5.3952	8.47125	7.06815	8.59783	7.17554	6.55985
siR110723079	AGTTTATGAACTTAAGTGAAACCT	24	6.04384	6.95151	9.37485	7.95167	7.13229	6.15046	8.48922
siR110751274	ATCCGTAGCCCCATCCAAATAACT	24	4.92805	4.56517	12.7634	5.89012	4.49432	5.12539	7.84609
siR111053452	AGAGACCACTCCTGATTGTCGAGT	24	6.69471	6.12148	9.37485	5.39928	9.57486	4.78369	8.23197
siR111140426	GCCAGAGATACGGTAAGTCGGATC	24	5.39296	7.15901	6.5511	5.10477	9.67256	7.85892	8.87509
siR111376579	ATATAACAACATATAACCGGATGT	24	5.95086	8.0928	6.5511	8.73702	7.62081	3.87251	6.17397
siR111460501	TTTCAGCCCAACTCTCTGCCT	21	6.41577	8.19655	7.2288	6.08646	10.7473	6.71995	7.71747
siR111471529	TTTCTGTACCCAACTTTGACAGT	23	5.48595	6.95151	8.69715	4.81027	7.03459	5.69487	9.26096
siR111526478	TTTTTCGCTTCCAACTTTGAACGT	24	4.74209	7.36652	9.14895	6.38097	8.20702	5.23928	6.55985
siR111529220	ACTTTAAATACCGGACGAATTACC	24	7.25261	4.77268	10.6173	6.47913	6.35067	5.69487	4.63048
siR111531048	AGGACTAAAGTTTGGACCAAACTT	24	4.09121	5.3952	9.82665	4.61393	6.74148	5.80877	7.20297
siR111785819	AGTCACACTTGTCTAACATTGCCT	24	5.207	6.53649	9.14895	4.81027	8.20702	5.46708	6.43122
siR111802776	GTTACGAGATGTAGAAATTGAATT	24	3.90525	6.22523	6.0993	6.67547	7.71851	5.23928	7.3316
siR111896084	ACCTAGTATCGAATGTGACATATT	24	6.69471	4.98018	9.37485	4.31942	7.13229	5.46708	7.20297
siR112275814	ATCTGACTGCTTGCACCCGAGG	22	6.60173	6.95151	7.0029	5.30111	9.57486	5.23928	6.68847
siR112434110	AATCAAAGTTGGACGCAGAAACTT	24	4.83507	5.60271	8.1324	6.47913	6.05757	3.98641	6.04535
siR112527601	TCCTACTCCAACGGACCACCACTT	24	5.67191	6.95151	5.1957	3.92675	6.44838	4.442	4.37323
siR112686471	ATCCAATGTGACGGGTGAGTCAGC	24	4.37016	4.98018	8.01945	5.30111	7.4254	4.10031	7.71747
siR112723581	TGTTTTTTATCCAACTTTGACTGT	24	5.48595	6.01772	10.6173	7.65716	5.95986	3.75862	3.47286
siR112883040	GTACAATGAATCTGAATACGACAT	24	4.37016	5.60271	5.6475	4.7121	7.23	5.12539	6.68847
siR112999460	GAATCCGGATACGAGACATGTACA	24	5.48595	5.91397	8.8101	4.81027	7.81621	4.10031	6.04535
siR113406887	GCCTACTCCAACGGACCACCACTT	24	5.85787	6.84775	5.30865	2.55239	5.76446	3.30303	4.37323
siR113759376	AACGTAGAAACTCACAACGTATGT	24	4.09121	4.77268	6.88995	3.92675	5.76446	3.41692	5.65948
siR113792430	ACTGGGCCGGCAAATCTGAAGATT	24	3.71928	4.87643	8.1324	4.81027	4.59203	2.16405	4.88773
siR113906661	AGGCAAATTCACGTCTTTCGGATG	24	3.25437	3.94265	10.5044	6.38097	3.5173	2.05015	4.88773
siR113959263	ACAACGTATCTGGACATAGGATGT	24	3.99823	5.3952	6.21225	6.18463	7.62081	3.98641	7.84609
siR113967391	ACACACACGAGAACTCGCGAGAAA	24	2.78946	0.622523	6.66405	2.65056	0.488513	0.569487	0.643122
siR114029229	ATCCGAGACTAAAAGTAGACATCT	24	4.1842	5.81021	8.47125	6.87181	5.86216	5.23928	2.57249
siR114057793	AGAGAATTGGTGAGTGACGCA	21	5.95086	4.35766	4.63095	4.31942	5.86216	7.28944	4.50186
siR114138688	ATGAGACCTAGTATTATATGAATT	24	4.64911	4.25391	6.3252	3.63224	6.05757	4.5559	6.43122
siR114289465	ATCCGTCGACAGCGAAACGCATGT	24	6.41577	5.18769	7.4547	3.4359	8.20702	3.75862	5.2736
siR114291613	ATCGAACTAGTACTATATTAAAGC	24	5.29998	5.60271	6.5511	4.22125	6.83919	5.58098	6.04535
siR114465788	AACCGAGATCGTCTAAAACTTAAC	24	4.64911	5.49895	6.21225	5.10477	5.47135	4.21421	3.73011
siR114510883	AGGATTGAGAAAACACAGGGATAG	24	4.1842	4.35766	5.30865	3.92675	2.63797	5.46708	4.50186
siR114602646	AGAGAATAAGCAAACTGTAAACTT	24	4.64911	5.08394	7.4547	4.12309	5.95986	4.21421	3.60149
siR114645787	CGAGACATTTCATAGGACAACGAA	24	4.37016	4.66892	6.777	4.22125	5.27594	4.21421	6.8171
siR114695675	GGGGCGAGCTGGGAACACACG	21	2.69648	1.14129	2.37195	1.76704	0.781621	10.7064	1.41487
siR114787183	AGTTAACGAGGACACTCTAGAAGT	24	4.64911	4.98018	7.9065	4.41759	6.05757	5.58098	3.98736
siR114829538	ACCAACTCTGTACCTTTTAAAGAT	24	5.11402	4.35766	7.2288	4.7121	5.56905	5.23928	4.37323
siR114911072	ATCTGGTCAAACTTTCGATGTGAC	24	4.1842	5.18769	6.21225	5.30111	5.66675	4.6698	5.2736
siR114962388	AAAGAGAATAGCAGCGGACTACGA	24	3.53332	3.83889	4.40505	4.31942	4.00581	4.10031	4.50186
siR115117607	AGAGGATCTGGATTTAAAGGCTCA	24	5.02103	4.25391	4.63095	3.63224	6.35067	3.98641	6.68847
siR115176548	ATGCCACATAGGACGAGGACCTAG	24	4.64911	4.25391	6.0993	4.12309	4.68973	4.6698	4.24461
siR115258101	GATCATATAGCGAAGTGGATATC	23	2.97543	3.32012	1.46835	7.55899	2.54027	10.2508	1.67212
siR115264651	TGAAATATACCGTCGATCTCGCAC	24	3.90525	7.05526	4.518	3.23957	7.91392	3.87251	4.75911
siR115393550	TGTTCGACTGTGTTATTCCGGT	22	4.09121	5.91397	3.95325	4.81027	5.66675	3.87251	6.43122
siR115399373	GATTCATGTAGGAATTTTTAGCCT	24	4.1842	3.94265	6.0993	5.30111	4.68973	4.3281	5.40223
siR115482483	AGCTCAGCTGCAGAGATGAACCCT	24	4.27718	3.42388	3.3885	1.66887	5.17824	3.30303	5.65948
siR115528584	GTTTATGCACCCAACTTTGATCGT	24	3.81227	5.60271	6.777	4.51576	5.37365	5.80877	5.14498
siR115670188	ATTCATGCAATAGTTGTTTACTGT	24	3.81227	4.56517	4.9698	3.73041	6.05757	3.75862	4.50186
siR115705462	AGTTTAGGCCTAGACTTTTCGACT	24	4.74209	3.11261	6.21225	2.45422	5.66675	3.75862	5.65948
siR115980411	ATAGCAACTTAGAATCGGATGGGA	24	5.02103	6.32898	4.9698	3.92675	6.15527	2.84744	3.85873
siR116422586	TCGTCATCGCCTTGTCGGAGG	21	5.95086	5.29145	5.4216	1.66887	5.37365	3.75862	4.24461
siR116424347	CGCAGAGGTGGTCTGACAGAC	21	2.23157	5.29145	2.9367	2.55239	5.47135	2.96133	5.2736
siR116434318	GGGACTGAGAGTTTACATAAGAGA	24	3.25437	3.94265	4.17915	4.7121	5.17824	4.3281	4.63048
siR116515449	AACATAGGTCCCGCATCTGGCTTG	24	5.11402	2.80135	6.0993	3.33774	3.7127	3.18913	4.88773
siR116715841	AAATAATTCTTACATTCTGGACCG	24	2.6035	2.6976	7.34175	3.82858	4.39662	1.48067	4.75911
siR116730090	GTTTTCGGATCCAACTTTGATCGT	24	4.1842	3.11261	4.9698	3.23957	6.25297	3.30303	4.37323
siR116766466	AAATACCGGACGAATTACCCTTCT	24	4.64911	4.0464	5.6475	3.82858	4.88513	2.61964	4.11598
siR116899526	ATAGATTCTCGGAAACTAACTACC	24	3.06841	4.25391	4.7439	2.45422	4.39662	3.41692	4.88773
siR116900086	GAATGATAGTTAAGCGGTGTC	21	4.46314	2.49009	2.37195	2.74872	2.73567	3.18913	2.05799
siR116959270	ATATCCGATGTGACAACTAGATCT	24	4.46314	4.0464	4.17915	3.82858	5.08054	2.84744	4.24461
siR116982637	ACCAACATAGTACTGAATGAGATA	24	3.90525	4.77268	3.6144	3.82858	3.7127	4.21421	4.24461
siR117139780	TTATCTAGTTCTGATTTGTAGTAC	24	4.55612	1.66006	4.85685	3.92675	2.93108	1.93626	3.98736
siR117157820	AATCAAAGTTGGGTACAGAAACTT	24	3.71928	3.94265	3.8403	3.53407	3.90811	3.64472	4.75911
siR117241593	ACCTAGAGATATAAGTAGTTTGAC	24	2.78946	1.86757	6.88995	4.7121	2.93108	2.84744	1.41487
siR117276234	GAAGAGAGAAAAGTAGCGGACTAC	24	4.83507	3.73514	5.30865	2.84689	3.615	3.30303	3.98736
siR117315065	TTTTACACCTACGGATCAGACGCC	24	3.81227	3.52763	7.0029	3.82858	3.5173	1.70846	4.63048
siR117373542	TCCAAAGCCACGTTTGATTGT	21	3.44034	4.25391	4.9698	2.65056	5.17824	3.75862	5.7881
siR117511124	ATCGGGCGTCTGATCCGTAGGTGT	24	5.29998	3.32012	4.85685	3.92675	4.39662	4.21421	2.70111
siR117664940	ATTCTAGAAGTATCGTCTGATACC	24	3.06841	3.63138	5.98635	3.04323	3.5173	3.75862	2.95836
siR117676343	CTCGGAGAGGGAAAAAGGCGCC	22	3.16139	2.6976	3.8403	4.22125	3.7127	2.96133	2.44387
siR117690827	AATTCTTACATTCTGGACCGCTCT	24	3.90525	3.42388	3.50145	3.04323	5.17824	3.87251	3.60149
siR117697544	GATCAAAGTTGGGTGCTGAAACTT	24	3.16139	3.42388	5.08275	2.65056	3.7127	2.50574	5.14498
siR117711992	TCCAGTCGCGAGTTCTGAGCCGGC	24	4.64911	4.77268	3.95325	3.23957	7.4254	2.27795	3.47286
siR117734146	AATCAGGGAATCCGAACATAGCCT	24	2.88245	3.00886	5.8734	2.55239	3.615	2.50574	4.63048
siR117776265	ACCAAATTGTTGTACTAGAACGCT	24	3.25437	4.46141	5.1957	3.53407	3.22419	2.50574	2.82974
siR117802371	TTGGAGGATGTGACACATAAACTG	24	3.16139	3.21637	4.2921	3.63224	3.02878	2.96133	4.37323
siR117907146	ATTCGCGTCCGAAAACCCCTTCCT	24	4.37016	4.0464	4.17915	2.25788	5.08054	2.61964	2.57249
siR117963158	ACGTAGAAGATATGCTGAATAGTA	24	4.09121	2.28258	8.01945	3.92675	4.00581	1.93626	1.15762
siR118066229	ATTACGAATCTGGACAGACCATCC	24	2.88245	2.49009	3.04965	2.84689	4.78743	2.96133	5.53085
siR118097544	ACGCTTGATCGGATGTGGAAAGAG	24	2.6035	3.32012	4.40505	3.63224	3.90811	3.07523	3.73011
siR118113416	TGGACTTTTAGGCTACAATGGACT	24	3.25437	4.98018	5.4216	5.20294	4.59203	3.07523	1.92937
siR118199276	GATCTACTCTTCGATATGTGAATG	24	3.90525	3.94265	4.518	3.1414	4.98284	2.27795	2.95836
siR118208116	AACGAATCTGGACTATACTAGAAT	24	3.44034	2.17883	4.0662	1.66887	3.8104	3.18913	3.98736
siR118220391	GTTATTTTGAGATCTATTCGGCCT	24	2.69648	4.15015	5.08275	3.04323	3.7127	3.30303	3.85873
siR118250767	AAGACCGACGGTCAAATATTGGAC	24	3.34736	2.80135	4.0662	3.23957	5.37365	4.5559	3.73011
siR118279103	GTAGAGAGTGTACACGAGAAGCCT	24	2.32455	3.21637	4.518	2.55239	5.27594	2.27795	3.47286
siR118294694	ATTCGTGTCCGATCAAACGTCTGA	24	3.44034	4.0464	3.95325	2.35605	4.78743	3.07523	4.11598
siR118314145	AATGAATCCGGAACTAAAGATATC	24	1.48771	1.55631	2.4849	1.07986	2.34486	0.91118	1.029
siR118340350	GATGAGAGAATAAAAGCGGGCTGC	24	2.04561	3.00886	3.72735	2.55239	3.22419	2.96133	2.31524
siR118430046	AGTTACCTGGCAGAATCTATGATT	24	3.25437	3.42388	4.40505	1.86521	4.29892	3.41692	3.85873
siR118444438	AATACATTTTTGAGTCCTCGAACT	24	2.32455	3.83889	5.1957	3.04323	4.10351	2.73354	2.82974
siR118458329	ATTTACGTGTCCAACTTTGACTGT	24	2.6035	4.0464	5.1957	3.23957	4.88513	2.96133	3.73011
siR118703765	CTTAAAAACCGGACATTCTACGCC	24	1.76666	2.49009	6.43815	3.4359	2.83338	1.93626	3.47286
siR118754960	AGAGACCGAGGACAATAAAACATC	24	1.95262	2.49009	5.08275	2.94506	3.12649	1.59456	3.34424
siR118769808	ATTACTGAGGATTCATCTGGAACA	24	3.53332	3.42388	4.518	2.55239	5.47135	2.27795	2.31524
siR118793424	AGACTGTCAAACGTTGGGCACGGA	24	3.71928	3.42388	3.50145	3.63224	5.27594	3.98641	3.21561
siR118796196	CAACTTAGAGAGTCACTTGGAGAG	24	2.78946	2.49009	4.2921	3.4359	2.63797	2.39185	2.57249
siR118804512	TTTGAACCGGAATGATATAAT	21	5.02103	3.00886	5.98635	2.25788	4.00581	3.30303	2.82974
siR118809594	AGAAAAATCGGACGCTGACATCAG	24	2.97543	4.0464	4.85685	1.66887	4.68973	2.39185	4.50186
siR118851054	ACTCGACTGGATCTGATCCCACGT	24	2.32455	2.80135	3.72735	3.53407	3.22419	2.05015	5.01635
siR118884555	ATCCGATCAAACGTCAAAGGTGAC	24	2.78946	3.00886	3.27555	4.02492	4.39662	2.73354	4.11598
siR119110576	GATCAAAGTTGGATACAGAAACTT	24	2.88245	3.42388	4.518	3.53407	3.02878	3.87251	4.11598
siR119235502	CCTTCTCTCTCGGTCTATCCC	21	2.97543	2.38634	3.72735	3.1414	4.00581	2.84744	2.82974
siR119264178	GTACAATCGTAGTGTAATTACTGT	24	2.78946	2.38634	3.8403	1.96337	3.7127	3.07523	3.60149
siR119298018	ACTTTTAGGCTACAATGGACT	21	4.92805	3.00886	3.50145	1.76704	4.10351	1.82236	2.57249
siR119353987	GCCTTTGTCATTGATATGTGGACC	24	2.23157	2.38634	3.72735	2.74872	4.00581	3.64472	3.21561
siR119361835	AGTGACATGGACAAATCTCAAACT	24	1.67368	3.00886	3.50145	2.65056	3.8104	2.27795	3.98736
siR119374455	GAGTAAATACACGATCTTCGGGTG	24	2.51052	2.17883	4.7439	1.96337	4.88513	1.93626	4.24461
siR119400083	ATTTGGCTTAGAGAGGTTGTTGGA	24	2.69648	2.59385	5.76045	3.53407	4.00581	2.73354	2.18662
siR119451148	ACGATCAATCCAGGACTAAAGATC	24	2.41754	2.6976	4.518	2.94506	4.39662	2.05015	2.44387
siR119509634	ACAATCAGGGACACTCTAAATAGT	24	2.78946	3.63138	4.63095	3.23957	3.22419	1.36677	3.60149
siR119523347	AGACACGTGGACTAAATTTATCCT	24	3.44034	3.83889	4.2921	2.74872	5.08054	1.93626	3.98736
siR119546871	ATTGACTATAGATTAAATTGGAGC	24	3.16139	1.97132	2.82375	4.61393	2.63797	3.75862	2.31524
siR119562670	AGAAAGAATTTTCCAGTCGGTCAC	24	2.41754	5.08394	3.50145	4.02492	4.39662	3.41692	4.50186
siR119647186	GCGGACAGCGAGATTTAACCCGGT	24	2.88245	2.49009	3.1626	2.65056	3.8104	2.50574	3.60149
siR119656903	AGAGGGCCATAGAACACGATAATA	24	2.97543	2.6976	3.6144	3.4359	3.615	2.16405	2.05799
siR119720847	GTTTCAGCACCCAACTTTGATCGT	24	2.88245	2.90511	4.40505	2.94506	3.12649	2.50574	2.70111
siR119803411	AAGGACATCTACAATCAGGGACAC	24	2.51052	3.32012	1.24245	4.02492	4.10351	3.18913	2.31524
siR119848126	ATATCGGACATTTTGATAGGATGT	24	3.06841	2.59385	3.04965	2.65056	4.10351	2.50574	2.31524
siR119918554	AAATCTGTAGCCTGATGCCCTTCT	24	1.95262	1.76382	4.85685	1.86521	3.7127	3.07523	1.15762
siR120026701	GTTTTTATGTCCAACTTTGATCGT	24	1.95262	2.6976	5.6475	3.1414	3.90811	4.10031	2.57249
siR120059520	AAGTAGAATTACTTATCCTTGGCC	24	2.6035	3.42388	5.1957	3.04323	3.32189	2.84744	1.80074
siR120142034	AAAACCAGATACCGGACGTTCCTC	24	2.41754	2.59385	4.518	2.35605	4.00581	2.84744	3.60149
siR120154048	ACCACAGAACCGGACATTTGACAC	24	2.41754	2.59385	5.53455	2.65056	2.73567	1.25287	2.95836
siR120157648	ACATCCAGATTCGTTGTGCTAGAA	24	1.48771	3.11261	2.82375	2.94506	2.73567	2.27795	3.85873
siR120158848	GTTTAACACGTTGTCAGGCTGTGT	24	2.41754	2.17883	3.3885	1.96337	4.39662	3.18913	4.37323
siR120190398	ATCCGAACCGTTTGGCATAACTCC	24	1.85964	2.49009	3.3885	2.06154	2.93108	1.70846	2.44387
siR120201951	TCGAAATTTATTCTGGGCCGAGAA	24	3.16139	1.86757	3.72735	3.63224	3.12649	2.73354	1.41487
siR120203941	ACCTCGTCCCCAAACCAAACACAT	24	2.13859	2.59385	5.8734	1.47253	1.85635	2.73354	2.82974
siR120234150	ATCAGATGTCATCACTCGAAGCCT	24	2.97543	3.32012	2.59785	2.45422	2.83338	2.27795	3.21561
siR120236929	AACCAACATAGTACTGAATGAGAT	24	2.69648	2.28258	3.50145	2.55239	3.22419	2.39185	3.34424
siR120257137	ATTGGCCCCTATGAATATTTGAAC	24	3.6263	2.49009	4.40505	2.55239	4.49432	2.27795	0.771747
siR120367584	GGGCTACGGATCGGGCGTCTGATC	24	2.32455	2.80135	4.0662	1.37436	3.7127	1.48067	2.44387
siR120457723	AATCTAGCTTATGGTAATCTGACT	24	2.88245	2.28258	2.259	2.35605	2.93108	3.07523	2.57249
siR120485132	ACCAATTACACGATTTTCGGGTGT	24	2.88245	2.6976	3.6144	2.84689	2.24716	2.61964	1.54349
siR120493220	TTCTTTGTCCCCGTCTATCCC	21	2.78946	2.38634	3.1626	2.25788	2.73567	2.61964	2.82974
siR120520151	TTCTAGTACAATGAATCTGGACT	23	1.39473	2.80135	3.04965	2.35605	4.39662	3.18913	3.21561
siR120527447	CAGGATAGGGAGAAAATGCACT	22	2.32455	3.11261	3.8403	1.27619	2.44257	2.16405	4.88773
siR120533975	CAGAGAGTGAAGTTGATTATG	21	2.41754	3.83889	3.8403	0.981687	3.41959	3.53082	5.91673
siR120540499	GAGAACCAAGAAACTCTGGGAGAG	24	2.41754	3.21637	2.4849	2.25788	3.5173	2.73354	3.98736
siR120614172	CTACGGATCGGGCGTCTGATC	21	2.69648	2.28258	2.7108	3.1414	3.7127	2.39185	2.57249
siR120644539	ACCGGGACTAAAGATAGCGAACTT	24	2.23157	3.00886	7.34175	3.04323	3.32189	2.61964	2.82974
siR120704614	ATATCGAGACCACGTATGTACTAC	24	3.90525	1.14129	4.9698	2.25788	3.22419	1.13897	2.44387
siR120726048	ATAGATCTAGACATATATGAATGT	24	2.6035	2.80135	2.4849	2.15971	3.8104	1.93626	2.05799
siR120791488	AACGTACGGACACTTTTGCTAGTA	24	1.85964	4.25391	2.9367	2.65056	3.32189	2.61964	2.31524
siR120798567	ACGTTGTCAGGCTGTGTCAGGCCC	24	1.67368	2.59385	2.7108	3.23957	3.615	2.73354	2.57249
siR120888289	AAGAGATTCTAAAGGGCGCTTT	22	2.78946	1.97132	1.46835	1.47253	4.00581	3.07523	2.44387
siR121017703	AGCCAACTGTAGCATAAACTGTGT	24	2.04561	1.97132	3.95325	2.65056	2.24716	1.59456	2.57249
siR121051492	AGAATGAATGAGGCTTCGAACTTT	24	2.04561	1.45255	3.50145	1.5707	3.41959	2.16405	2.82974
siR121070331	TTATTTGACTCTGTTTTGAAGCCT	24	2.6035	2.28258	3.8403	2.06154	1.95405	2.50574	2.31524
siR121101043	AAGGAGAGTTGGCCATATGTATGT	24	2.13859	1.66006	2.82375	2.06154	3.615	2.84744	2.95836
siR121122296	GAAGATGATTTGACTGTAGAGTTG	24	2.23157	3.21637	2.14605	2.55239	1.75865	1.82236	3.47286
siR121140978	GAGTAAAAATCTGGGACTAAAGAT	24	1.39473	1.45255	3.95325	2.06154	1.36784	1.48067	2.82974
siR121143850	AGACCGAGACTGAAAAGACCGAGA	24	4.09121	2.49009	3.6144	1.86521	3.90811	1.70846	2.82974
siR121181079	AGTCAAAATTGGACATAGAAACCT	24	1.20877	1.24505	7.4547	2.74872	1.85635	2.39185	2.18662
siR121245829	ACTTGGAGAGACTGTTGGAGATGC	24	1.85964	2.6976	2.37195	1.66887	2.54027	1.25287	1.92937
siR121294943	GCATCTGACTGCTTGCACCCGAGG	24	2.69648	3.32012	3.50145	2.94506	3.32189	1.59456	1.029
siR121328000	ATGACAATTTCGTATGGACGCTAT	24	2.6035	2.49009	3.04965	2.65056	3.5173	1.59456	3.73011
siR121346593	ATTAAACTATAAAATGTCTCGGCT	24	3.16139	2.07508	2.9367	1.86521	3.12649	3.07523	2.70111
siR121347643	ACCAGACACATACCTAACAAACTG	24	2.32455	2.07508	4.40505	2.55239	1.75865	2.73354	2.70111
siR121375276	AATGAATCTGAACAGACCGTCTGT	24	2.41754	2.6976	3.1626	1.27619	3.12649	1.36677	3.60149
siR121441041	AGCTTCTCAGAATCTGGACCGAAA	24	2.04561	2.38634	3.27555	1.37436	2.63797	1.70846	2.18662
siR121635599	CGGTCACCTGAGATCCTAGGACAG	24	1.20877	1.03754	2.4849	1.76704	1.56324	1.70846	1.029
siR121642379	AACTCTATTTTTTGAGGCGGATCT	24	1.5807	0.933784	5.53455	1.96337	2.05176	1.36677	1.92937
siR121647125	AGAGAGTTGGGCTGAAATCAGC	22	1.85964	3.52763	3.27555	1.96337	2.44257	2.16405	2.18662
siR121651529	ATTGAGATCCTCTGACGTTACTGT	24	1.48771	2.49009	2.4849	1.5707	3.12649	2.05015	1.54349
siR121656599	GTTAAATGTTGAACACGGATACCT	24	2.51052	2.07508	3.04965	1.47253	3.22419	1.82236	2.57249
siR121671809	GATCCGTAGCCCCATCCAAATAAC	24	1.5807	0.622523	4.7439	2.06154	1.66095	1.13897	3.47286
siR121678223	AGAAATACGAATCTGGATATGAGA	24	2.13859	1.86757	2.259	1.37436	4.10351	1.13897	2.82974
siR121705852	CAGAGAATTGGTGAGTGACGC	21	2.51052	1.76382	2.9367	2.25788	2.44257	3.18913	2.57249
siR121731711	AAAGTTGTAGAATCCAGAAAACGC	24	1.20877	1.97132	4.518	3.53407	1.46554	1.25287	1.67212
siR121746451	TTTTCCGCGTTTAACTTTGATC	22	1.95262	2.07508	2.4849	2.45422	2.44257	2.16405	4.75911
siR121830456	ACATTCTGGACCGCTCTCATATAG	24	2.04561	1.55631	3.50145	1.27619	3.22419	1.36677	1.67212
siR121835768	ACCGGGACTAAAGATTCGAACTTT	24	1.5807	2.90511	3.6144	2.15971	3.41959	1.82236	2.82974
siR121848020	GAGAATCCTCGGTACTGCCAGATC	24	1.76666	3.00886	3.1626	2.45422	2.93108	1.59456	2.31524
siR121883051	TACCGAAGGACCTAAAGTGAATGG	24	1.85964	2.59385	2.4849	1.96337	4.00581	2.16405	2.18662
siR121904777	ATCCAGATTCGTCGTACTAAGATA	24	1.67368	1.76382	3.50145	2.35605	3.22419	2.61964	2.31524
siR121917937	ATCTCAATGATATGTAGGACTCAT	24	1.5807	1.97132	3.50145	2.25788	3.02878	1.82236	1.92937
siR121951383	AGAGGACCGCGATTTTTCCGTACG	24	2.51052	2.17883	2.259	1.5707	2.73567	2.84744	3.34424
siR121956615	ATCCGGTATTGTAATTAAAGAATA	24	2.13859	1.66006	2.37195	1.37436	2.93108	2.16405	2.70111
siR122033159	AAGCACGTTCGCAGATTAGACATG	24	1.20877	1.03754	3.04965	1.66887	2.05176	1.70846	1.15762
siR122062294	AGTACAACATATCGAGGACGATGT	24	2.13859	2.38634	2.4849	2.45422	2.73567	1.13897	2.82974
siR122088747	GGCTACGGATCGGGCGTCTGATC	23	2.32455	2.07508	3.8403	1.86521	2.63797	1.02508	3.08699
siR122118954	AGGATCCGAACTAGTATGTACTGT	24	1.39473	1.86757	2.259	1.17802	2.63797	2.05015	1.92937
siR122197216	AATTAGCTGTAGGACATCCGAGGC	24	2.6035	2.49009	2.14605	2.84689	2.14946	1.36677	3.60149
siR122221987	CGCACTAGGCACTGTTTCCTC	21	2.78946	1.55631	3.04965	1.96337	2.14946	2.05015	2.95836
siR122242564	ACACAGAGAAAACGTAGAAATGAC	24	1.48771	1.3488	4.518	2.74872	1.85635	1.82236	1.029
siR122279179	ATCTTTAGTCCCAGATTTTTACTC	24	1.67368	2.59385	3.04965	1.76704	2.73567	1.25287	2.18662
siR122316570	GACGTTTGATCGGACACGAATGAA	24	2.04561	1.76382	2.9367	2.25788	2.73567	1.48067	2.70111
siR122316884	ATCCTAGTCCAGATTCGTTGTACT	24	2.88245	1.97132	2.0331	1.86521	3.41959	3.07523	1.92937
siR122319388	GATTCTAATAGTTCGAGTGGACGT	24	1.85964	1.76382	2.7108	2.45422	2.54027	1.36677	2.05799
siR122335351	ACCTACTAGGTATCAGTCGAGACC	24	1.67368	1.45255	3.04965	2.45422	2.73567	2.05015	2.18662
siR122370318	ATTCCTGTATCGTATCTTACTGTA	24	1.5807	3.42388	2.59785	1.96337	2.24716	2.05015	2.18662
siR122384935	ATACATACCGGACAAACGACCCCT	24	1.30175	1.97132	1.92015	1.27619	3.32189	1.59456	2.95836
siR122393643	AGATCTGAACCGTTTGGTTGGACT	24	2.04561	3.11261	3.04965	1.37436	2.83338	2.27795	0.771747
siR122400158	ACCGGAGCTCGCCAGCACGCAGGA	24	2.51052	2.80135	2.7108	1.96337	3.41959	1.13897	2.31524
siR122428663	GCACCCAACTTTGATCGTCCGTCT	24	1.95262	1.45255	2.9367	0.981687	2.63797	2.16405	3.47286
siR122435461	ACCGGACTGATTCGGACATGGCCC	24	2.51052	1.66006	3.8403	1.86521	2.24716	1.93626	1.28624
siR122443804	ACGTTTCATCGGATGTTGGAAGA	23	1.48771	1.86757	2.82375	1.37436	3.02878	2.27795	2.82974
siR122453375	GGTTCGGATTCATCCAAAAGAGGA	24	1.20877	2.28258	3.27555	2.45422	2.54027	1.02508	0.643122
siR122477698	ACTGAGAGAAGGCTATAAAGAACC	24	1.95262	1.76382	3.6144	1.76704	3.22419	1.93626	1.67212
siR122486601	GTTTATAACATGTGGACTCTCATA	24	1.39473	2.49009	3.04965	3.92675	3.22419	1.93626	1.80074
siR122506850	ACCCGTTTGGACCTTTATGATACC	24	2.04561	2.80135	2.9367	1.37436	1.66095	1.36677	2.18662
siR122531626	GACCCATCCTAGGACTATGAATCT	24	1.20877	1.76382	3.3885	1.66887	2.05176	1.48067	2.44387
siR122545046	AACACAGAATTCTGACAAAAATGT	24	0.743857	1.03754	6.66405	2.45422	0.781621	1.13897	1.28624
siR122563013	AATGTCACGTCAGATGAAGACTGA	24	1.76666	1.45255	2.82375	2.15971	3.41959	1.02508	2.95836
siR122566357	TTCGAAGATCGTGTATTTACT	21	1.5807	1.03754	2.259	1.27619	2.54027	1.25287	1.41487
siR122577605	CACCCAACTTTGATCGTCCGTCAT	24	2.04561	2.07508	3.95325	2.35605	3.22419	1.59456	1.67212
siR122588834	ATGTTTTTGTCAGTACTTTGATAC	24	2.6035	1.45255	2.9367	3.23957	2.14946	0.797282	1.41487
siR122589440	AGAATCCGTCGGTAAACAGCGAGA	24	1.48771	1.97132	2.59785	2.35605	2.34486	1.59456	1.92937
siR122597924	TCAAGACCGATGACATGTACAAGT	24	2.88245	2.17883	3.04965	1.86521	2.44257	1.13897	1.80074
siR122600348	AATAGCCCTGTAGAATCTTACTAT	24	2.04561	2.07508	2.37195	1.76704	2.63797	2.16405	3.08699
siR122606711	AGGACGACGAGGATGGCAACG	21	2.04561	3.11261	3.27555	0.883518	2.63797	1.02508	2.18662
siR122609135	ACTCTAAAGACATGTGACAGCCT	23	1.76666	1.86757	2.4849	1.96337	2.63797	2.50574	1.80074
siR122611256	AAATAGAGAGTCCGTGGCTGATCT	24	1.5807	2.17883	2.0331	1.27619	2.83338	1.59456	1.92937
siR122645078	GATACAGAAGACATTAGATAAACT	24	1.95262	2.49009	2.82375	2.15971	2.93108	2.16405	1.67212
siR122657419	GCCACATCAATGCTACGTCGGATG	24	1.67368	2.38634	3.50145	1.86521	2.54027	3.30303	1.54349
siR122668255	ATTCCTGTTAGAATCCTGTGCTTT	24	1.30175	1.66006	3.1626	1.76704	2.44257	1.59456	1.92937
siR122674565	AGAAAACAGTTCACTTTAGATCCC	24	1.67368	2.6976	3.6144	1.86521	1.75865	1.93626	1.54349
siR122682065	ACCGAGACTGAAAAAATCGAGACT	24	1.76666	1.66006	2.82375	1.76704	4.10351	2.84744	1.67212
siR122711721	AGATAACTAGTTACACCTCTGACG	24	2.6035	2.80135	1.92015	2.35605	3.22419	1.70846	1.54349
siR122730255	ACTACGAATCCGGGACTAAAGACT	24	1.5807	2.07508	3.6144	1.47253	2.54027	1.59456	2.18662
siR122735321	GAAATTCTGAGACCCCGAATCTGG	24	1.95262	1.14129	3.72735	1.76704	2.44257	0.91118	1.67212
siR122770433	ACCGTACATGTAGTGGCACATAGA	24	1.48771	2.17883	2.59785	2.25788	3.12649	1.25287	1.41487
siR122789696	TTTTCCGTACCCAACTTTGATCGT	24	1.95262	3.00886	2.14605	2.45422	1.95405	1.25287	2.05799
siR122807750	CCAACCTAGAATTTGAGCATACCT	24	1.39473	1.86757	2.37195	1.76704	2.24716	2.05015	2.44387
siR122826040	GAGAATAGCAGCGGACTACGATTC	24	1.0228	1.76382	2.0331	1.37436	2.73567	2.05015	2.70111
siR122838430	TACGAATCTGGACATACACATGCC	24	2.04561	2.38634	2.37195	1.07986	2.83338	1.70846	3.08699
siR122867542	GTTTGATCGAATGTTAGAAGAGAT	24	1.76666	2.38634	1.5813	1.37436	2.83338	2.16405	2.57249
siR122874876	ATTCTTACATTCTGGACCGCTCTC	24	2.13859	1.03754	2.14605	1.96337	2.83338	1.36677	1.92937
siR122884252	GTTCTTTGTAGCCTTTTGCAGCCT	24	2.51052	1.66006	3.04965	1.96337	1.66095	1.70846	2.44387
siR122908532	ATGACGGCATCCCGTAGAACTCGT	24	2.04561	1.76382	4.2921	1.47253	3.02878	0.91118	2.05799
siR122920212	CACCGGAGCTCGCCAGCACGCAGG	24	1.5807	2.28258	3.50145	1.86521	2.14946	1.70846	2.05799
siR122959235	ACCGAGAGTGCTAGTTGGATAGTG	24	2.41754	2.28258	2.14605	1.86521	1.66095	1.48067	0.900371
siR123024928	ATACATGATCTGAGTTCGAAGCCT	24	1.39473	2.07508	2.59785	1.47253	1.85635	1.36677	2.82974
siR123029536	ATCGATCGGTACGAGAAAACGGGC	24	1.20877	1.55631	3.8403	2.25788	3.12649	0.91118	2.57249
siR123068342	GACATCCAGATTCGTTGTGCTAGA	24	1.39473	2.28258	2.37195	1.07986	2.14946	2.27795	2.82974
siR123085534	AGTTGTAGAATCCAGAAAACGCAC	24	0.836839	1.55631	2.7108	2.35605	1.95405	1.70846	1.92937
siR123089824	AGGACAACCAATCTGGATAGGAGT	24	0.557893	1.86757	2.4849	2.94506	3.02878	1.13897	2.95836
siR123101550	ATTTAATCGTTGGCACAAAAACCT	24	1.76666	1.24505	2.14605	1.96337	1.95405	1.48067	2.31524
siR123123813	AAGAGAAGCGGTCTGTAAATTTAC	24	1.48771	1.66006	1.92015	2.06154	1.85635	2.05015	2.95836
siR123143177	ATAGGCACCACGTCGGCTAAAACC	24	2.23157	1.55631	3.8403	2.15971	1.85635	1.25287	2.18662
siR123144313	GTTTTATTTTCCAACTTTGATCGT	24	2.41754	1.86757	2.7108	2.15971	3.8104	1.13897	2.05799
siR123191094	GATGGAATGGAACAGGATGAACCC	24	1.5807	2.17883	2.9367	1.5707	2.14946	1.48067	2.18662
siR123242111	ACCGCACGGAAAAATAGAGGAGTG	24	2.23157	2.28258	2.4849	1.27619	2.14946	1.59456	2.18662
siR123255037	ACCGGATAAGTAGTTTAAGAGAAA	24	1.85964	1.76382	1.3554	0.78535	3.12649	1.48067	0.900371
siR123271284	AGTTAAATGTTGAACACGGATACC	24	2.13859	2.38634	2.82375	1.5707	2.93108	2.39185	1.80074
siR123286949	AGGCAATGTTAGACAAGTGTGACT	24	1.20877	2.59385	1.5813	1.27619	2.73567	2.50574	2.31524
siR123287228	TTCTAGTACTACGAATCTGGACT	23	1.95262	1.24505	1.92015	0.981687	2.05176	1.70846	1.54349
siR123304247	CATCGAAACGAAAAGAATGCC	21	2.51052	2.17883	1.01655	1.17802	3.22419	1.70846	3.34424
siR123304805	ACTCCTGTCCAGATTCGTTGTACA	24	1.95262	1.3488	2.59785	1.66887	2.34486	2.05015	2.44387
siR123312055	TCAAGTCTTCATTGTAGTCTTGCT	24	2.78946	2.80135	2.0331	2.65056	2.14946	1.59456	2.18662
siR123352047	ACCACAAAACCGGATATCACGGAT	24	1.67368	1.3488	3.04965	1.27619	2.14946	2.27795	2.31524
siR123375013	TTTCAGCACCCAACTTTGATCGT	23	1.76666	1.3488	1.46835	1.96337	2.34486	2.84744	1.80074
siR123377773	AGGGACTGGCATAGAGAATTAATC	24	2.32455	2.38634	3.04965	2.35605	2.63797	1.25287	1.92937
siR123418814	GTTTTTTATCCAACTTTGACTGT	23	1.5807	1.24505	2.0331	1.86521	1.07473	1.82236	2.57249
siR123433633	AATACCGGACGAATTACCACTCTC	24	2.41754	1.97132	2.59785	1.47253	3.32189	1.36677	1.80074
siR123449799	ATCCGACGTAGCCGCTGAGTCAGC	24	1.30175	1.66006	2.259	0.883518	2.14946	1.36677	1.029
siR123507092	ACTAAAGATCCGGTTGGTAACTCC	24	1.39473	1.3488	2.59785	1.5707	2.34486	1.70846	3.34424
siR123601459	GACGATCAATCCAGGACTAAAGAT	24	1.11579	2.59385	2.37195	1.07986	2.44257	1.25287	2.82974
siR123603342	AGCGGATCGGACAGGATATTATCC	24	1.20877	0.933784	3.95325	2.55239	1.85635	1.48067	1.92937
siR123618373	TCTATGTCCAATGTTTAACCGCCT	24	2.13859	1.97132	2.37195	2.25788	2.63797	1.82236	1.54349
siR123626413	GACTTTTAGGCTACAATGGAC	21	1.95262	0.622523	3.04965	2.06154	2.14946	1.70846	2.44387
siR123649964	GTTGATCAATGGTAGAGATTGCCT	24	1.39473	1.14129	2.82375	3.23957	2.83338	2.05015	2.44387
siR123666518	AACTAATTTGCAAACGGAGCT	21	2.23157	3.00886	2.37195	0.883518	2.63797	2.50574	2.70111
siR123678239	AGGCATTCTTTTCGTTTCGAT	21	1.48771	1.3488	1.69425	1.47253	2.05176	2.05015	1.80074
siR123685687	ATAATTCTTACATTCTGGACCGCT	24	1.76666	2.07508	1.5813	2.15971	2.24716	1.48067	2.57249
siR123728667	ACTACGAATCTGGATAAAGAGCCT	24	1.85964	1.55631	3.50145	1.86521	2.44257	2.39185	1.80074
siR123740292	GAGATTAGGACTGGCTTATATAGT	24	2.04561	2.28258	3.1626	1.27619	1.85635	1.25287	2.44387
siR123776662	ATAGGTCCCGCATCTGGCTTGCCT	24	1.85964	1.86757	2.7108	1.76704	1.36784	1.25287	1.67212
siR123779029	GAGAAATTCTGAGACCCCGAATCT	24	1.20877	2.07508	2.9367	2.45422	1.95405	2.27795	0.900371
siR123814730	AATGAATACGGATAAACTCTCTGT	24	1.5807	1.86757	2.37195	1.37436	2.24716	1.70846	1.80074
siR123824424	AGTGTTCGACGAAGTTATTTGCCT	24	0.836839	3.63138	1.5813	1.66887	1.07473	2.05015	1.28624
siR123825210	TATCGAGACCACGTATGTACT	21	1.20877	1.55631	2.7108	0.981687	2.34486	2.16405	2.70111
siR123827040	ATCCAGTCGGTTATATTCAGACAC	24	1.39473	1.76382	1.8072	1.66887	1.66095	1.82236	2.82974
siR123840873	GAACAACGAATCTGCACAGACTGT	24	2.51052	3.21637	1.8072	0.78535	2.93108	1.36677	2.05799
siR123852879	TTTCAGTGATCTAAAAGTAAAGGC	24	1.76666	2.38634	2.259	1.27619	2.63797	1.70846	2.44387
siR123906383	ATAAATGTCCAAATTCGTAGAATC	24	1.48771	1.55631	3.1626	1.5707	1.36784	1.25287	2.95836
siR123910268	AACGAATCTAGATAAAGCACTGTC	24	2.04561	2.07508	2.59785	0.981687	3.02878	1.13897	1.41487
siR123943064	TTTAAGGACATCTACAATCAGGGA	24	1.48771	1.45255	2.37195	1.27619	1.75865	2.05015	1.28624
siR123946664	TTGGAGAAACCTTGTAGGACACAG	24	0.743857	2.49009	2.14605	1.66887	2.24716	2.16405	1.92937
siR123952832	ATTTCGTGTCCAACGTTTGACTGT	24	1.48771	1.97132	2.259	1.27619	2.14946	3.07523	0.900371
siR123986456	ACCCCCCTCAATCTAATCCAAAGC	24	1.20877	1.03754	2.9367	1.37436	0.879324	1.70846	1.41487
siR124024284	AGAGACTAAAGTGGGGCTAAACTT	24	1.48771	2.49009	3.04965	1.07986	2.83338	1.70846	1.28624
siR124036014	GCATCTGACTGCTTGCACCCG	21	2.13859	1.66006	2.82375	2.06154	2.73567	1.48067	1.28624
siR124037799	ACCGAACATGACTGCTTAGAACCA	24	2.04561	3.73514	4.0662	2.55239	4.10351	1.59456	3.47286
siR124064482	AACGTAGGATTCTAATTGGAATGT	24	1.11579	2.07508	2.14605	1.86521	1.95405	1.93626	1.41487
siR124067784	ACCGGATATCTGTATTTTCTCAAC	24	1.11579	1.55631	3.3885	1.37436	2.34486	1.59456	1.92937
siR124082473	GAGAAGCGGTCTGTAAACTTACAC	24	1.67368	1.76382	1.3554	1.27619	2.14946	1.25287	2.31524
siR124129633	AATCCGTGTCCAACGTTTGACTGT	24	2.88245	2.90511	3.27555	0.981687	2.54027	2.50574	0.257249
siR124134402	TTTTGGACAGTCAGCAGCGAATGC	24	1.48771	1.97132	2.0331	2.55239	1.36784	1.70846	1.15762
siR124176480	GATATATCCTAGAACTACGAATCT	24	1.30175	2.38634	1.69425	1.27619	2.24716	1.93626	2.05799
siR124203156	ACTGGACCCACATTAGATATATGA	24	3.6263	1.45255	4.17915	1.47253	1.46554	1.13897	0.514498
siR124252024	GGGACACCGTAAAAACTTGACATT	24	2.04561	2.28258	2.59785	1.07986	1.27013	1.13897	1.54349
siR124286047	GTGCCATCGTCGAACTTTATCGCG	24	1.30175	1.66006	2.37195	1.76704	2.05176	2.39185	1.54349
siR124330471	AGAGAAGAACAACGGGCTAAAGAT	24	1.30175	1.55631	1.69425	1.86521	1.95405	0.683385	1.15762
siR124330716	ACAGGTCGACAGTATTATTAGCCT	24	1.30175	1.66006	2.37195	1.27619	3.02878	1.36677	2.05799
siR124337086	AAGAGAATCGGGCTACAGATATGT	24	1.85964	1.3488	1.92015	1.47253	1.95405	1.82236	1.28624
siR124363934	ATGGACCGCATGTAAACAAAATAG	24	1.5807	0.830031	3.04965	0.981687	1.07473	0.797282	2.95836
siR124387536	ATCTCGGAGACTGTACCAGAGTCC	24	2.13859	1.14129	1.92015	0.883518	2.14946	1.13897	1.41487
siR124413747	ATCGGGCCTGCACAGTGACAAAGC	24	1.39473	0.933784	2.59785	0.883518	1.46554	0.45559	0.643122
siR124442531	GGTCAAACGTTAGACACTGGAACC	24	1.20877	1.14129	1.92015	2.25788	2.54027	1.59456	1.80074
siR124447351	TTCGATTCGGATAAAAATACC	21	1.30175	1.45255	3.6144	1.86521	1.46554	1.25287	2.57249
siR124465426	ATAAGACGGACAGTCAAACCTTGG	24	1.30175	0.933784	2.259	0.883518	2.14946	2.50574	1.029
siR124478170	GATAATCGTAGAGAAACTTGGCTC	24	1.76666	1.66006	2.9367	1.47253	1.27013	2.73354	0.900371
siR124519596	ACCCGTCGACAGGATTTACTGGCC	24	2.13859	1.3488	2.259	1.5707	2.63797	1.48067	1.80074
siR124526049	GTTGTCAGGCTGTGTCAGGCC	21	1.48771	0.726277	2.37195	2.06154	2.14946	1.02508	0.643122
siR124536776	GTTTATGGACCTAGATGATATACC	24	1.30175	1.14129	3.50145	1.07986	1.66095	1.59456	1.41487
siR124537014	ATGTCACGTAGACCAAAAGCACCG	24	2.04561	1.76382	1.69425	0.883518	1.46554	2.61964	2.95836
siR124548200	GAGAGCGGTCCAGAATGTAAGAAT	24	1.11579	1.24505	2.4849	1.27619	1.75865	1.36677	1.67212
siR124565311	AGGGACTATGACCAGTTGTGGTTA	24	1.67368	0.933784	2.259	1.47253	1.75865	0.797282	2.05799
siR124572658	CACCTTGTGCTATGAATTTGGACA	24	1.0228	1.24505	2.4849	1.96337	1.46554	1.02508	0.900371
siR124574317	GTGGCAAGTCACAACTGTAGTAGT	24	1.67368	1.03754	1.8072	1.07986	1.46554	1.36677	0.900371
siR124602947	GAGGCCCTTAGAACATGTACAATC	24	1.48771	1.03754	2.4849	0.589012	2.14946	1.25287	2.18662
siR124623007	GTACCCACGTGAGTCAATGACATG	24	1.5807	1.66006	1.92015	1.27619	1.46554	1.36677	1.80074
siR124650740	GATGGATCTGTACTATATGAGAGC	24	1.20877	0.518769	0.79065	1.5707	3.12649	1.25287	1.029
siR124654735	ATTTCGGAGTGGCATTCTGGTGAA	24	1.30175	1.86757	1.46835	0.981687	2.83338	1.25287	1.80074
siR124655910	TCTCGGATGCTTCTTGCATTA	21	1.48771	1.14129	2.14605	1.27619	2.34486	1.82236	1.80074
siR124666908	ATCTATCCAATTCGTTGTACTGGA	24	1.48771	1.86757	2.37195	1.66887	2.34486	1.13897	1.80074
siR124679076	AAAAGCAACAAGCTACAGATCTGT	24	1.76666	1.03754	2.14605	1.5707	2.44257	1.02508	1.029
siR124679310	GGAGGATACTTGTAGCTAGGTTCT	24	1.48771	1.76382	2.0331	1.27619	1.66095	1.25287	1.15762
siR124684458	AATCAGGGACACTCTAAATAGTAC	24	1.67368	1.03754	2.37195	1.76704	1.85635	0.797282	1.41487
siR124689131	GTTTGTGATCCGAGACAATAATGT	24	0.185964	0	0.33885	0.196337	0.390811	0.341692	0.257249
siR124693325	AAATGTTGGCACGGAAACTCATGA	24	2.32455	1.45255	2.4849	1.96337	1.95405	1.82236	1.15762
siR124700548	ATACATCGAGATCTCTAAACTTGG	24	1.48771	1.14129	3.95325	1.17802	1.36784	1.36677	1.92937
siR124731007	AGAGAACTCACATGTCAACCACTT	24	2.32455	1.55631	1.69425	0.589012	1.95405	1.70846	1.92937
siR124752577	AGTCAAACGTCTGATGTGGCACCC	24	1.30175	1.55631	3.50145	1.47253	1.85635	1.59456	0.771747
siR124780066	TTCTACTACTATAAATCTAGACAG	24	2.13859	1.66006	2.82375	2.06154	2.93108	0.341692	1.029
siR124781452	ACCGGTCTAGTATTCGTAGATACT	24	1.95262	1.14129	3.1626	1.76704	2.14946	1.36677	1.67212
siR124786996	ACAGAGGACATCTCGGATACACTC	24	1.85964	1.14129	2.0331	1.37436	1.85635	1.25287	1.41487
siR124805857	TCTGAACATATCTCTGTATAGCCT	24	1.30175	1.76382	2.9367	2.15971	1.85635	0.683385	1.15762
siR124841868	ATCCAAAATCAAAGGCTGAAAAAT	24	1.48771	0.726277	2.59785	1.07986	1.95405	1.48067	1.67212
siR124863562	ATTTCCGTGACAACGTTTGACTGT	24	1.95262	2.17883	1.8072	1.37436	1.75865	2.84744	0.643122
siR124897934	TTGGGAATGGAATAGATAGACTGT	24	0.650875	1.3488	1.1295	1.27619	1.36784	0.569487	1.67212
siR124898615	ATTTCCGTACCAACATTTGACTGT	24	2.32455	1.86757	3.27555	1.96337	2.14946	1.70846	0.771747
siR124900885	GTCTAAGCCAATAAACCTATGCCT	24	1.30175	1.66006	3.1626	1.17802	2.14946	1.02508	1.28624
siR124909284	GGCAGAGAGTTGGGCTGAAATC	22	1.67368	2.28258	1.24245	0.589012	2.54027	1.36677	2.18662
siR124919924	AACCGGGACTAAAGATTCGAACTT	24	1.95262	1.97132	2.4849	2.06154	2.34486	1.36677	1.54349
siR124920150	AGACACATGTGAACTGATCAACTG	24	1.20877	1.55631	1.5813	1.27619	1.66095	1.70846	1.28624
siR124923766	AGCCAATAAGTCGATTGTATTATT	24	1.5807	2.07508	2.259	1.07986	1.95405	1.13897	1.28624
siR124925122	ATGAGATGTCCAGATTCGTAGTAC	24	1.76666	1.76382	2.0331	1.27619	1.66095	1.70846	2.18662
siR124954481	ATTTCTGTTCTGTATATCTCTACT	24	1.30175	1.03754	2.14605	0.78535	2.05176	1.13897	1.029
siR124976531	ACGAGTGGTTCAAAAGAATTTGGC	24	0.743857	2.49009	2.259	1.37436	2.05176	1.36677	1.80074
siR124983281	GGAGGGAACGGTGCCTAGTGC	21	0.743857	1.03754	1.24245	0.78535	0.293108	1.59456	2.44387
siR124984626	TCCTAGAACTACGAATCTGTGCCT	24	0.650875	0.933784	1.5813	0.883518	2.14946	1.13897	1.67212
siR124988658	CGCACTAGGCACTGTTTCCTCCCT	24	1.67368	1.14129	1.69425	1.76704	2.05176	1.59456	1.41487
siR124992242	ATAACATCTTATAGTCTGTGTAGT	24	1.76666	1.66006	1.5813	1.47253	1.95405	0.91118	1.28624
siR125007922	ATTGAGAGTTGGCTATAGAAATGT	24	1.39473	1.24505	2.82375	0.883518	1.95405	0.91118	2.05799
siR125019543	CGAGGACTACCCACTATTGAGT	22	1.5807	3.42388	0.56475	1.66887	2.34486	1.36677	1.15762
siR125019989	AATGGTCGGAAACGATTTGGTACC	24	0.650875	0.933784	2.259	1.5707	1.36784	1.02508	1.029
siR125034707	ACGCCCGATCCGTAGCCCCATCCA	24	1.48771	1.86757	2.259	1.66887	1.85635	1.36677	1.92937
siR125037606	ACTAGTCACGCAAAATAAGATCCT	24	1.48771	1.03754	2.37195	1.37436	2.24716	1.82236	1.029
siR125074930	TTTCTAATTACTACTGTCGGTGAT	24	1.85964	1.55631	1.3554	1.86521	2.05176	1.25287	1.28624
siR125075152	ACACTTTGATACTTGGCATTTAAG	24	1.95262	1.3488	2.14605	1.86521	2.24716	1.25287	1.80074
siR125080684	CCCGTAGAACTCGTTAAAGGTGAC	24	0.929821	1.14129	1.24245	1.27619	1.27013	1.59456	1.029
siR125082673	CAGTTAAACGTCTGATGTGGCACC	24	1.95262	0.933784	1.92015	2.06154	2.14946	1.48067	1.15762
siR125088198	AATAAACGTGTACGGTGTGTATGT	24	2.32455	1.03754	1.92015	1.5707	1.17243	1.25287	0.900371
siR125095491	AGTCAAACGCTGGACATAGAAACT	24	1.48771	1.86757	1.69425	1.66887	2.14946	1.70846	1.15762
siR125105215	AAACACATTTTAAGAAGAGACATG	24	1.5807	1.3488	2.4849	1.27619	0.977027	1.82236	2.05799
siR125125276	TTGGACGAATGAGACACAATCTAG	24	1.76666	0.622523	2.4849	1.66887	2.05176	2.16405	0.643122
siR125128796	CCGGAATGATATAATAAACCAAGT	24	1.67368	1.86757	2.9367	1.27619	0.879324	2.61964	1.029
siR125133196	AGGGGACTGAGAGTTTACATAAGA	24	1.67368	1.14129	2.14605	1.37436	1.75865	1.70846	1.15762
siR125151438	AATGAATCTGGACATATGTATATC	24	1.5807	2.07508	1.8072	1.37436	1.07473	1.02508	2.05799
siR125166987	AGAGGACGAGAAATGTTGGCA	21	1.76666	1.45255	1.01655	1.07986	2.73567	1.59456	1.67212
siR125168958	AGAAGAACAACGGGCTAAAGATCT	24	1.67368	1.76382	1.69425	1.17802	2.24716	1.02508	1.41487
siR125171367	CGAGGCCATTCAGATTGTAGATAA	24	1.39473	1.45255	2.4849	0.883518	3.22419	0.569487	1.80074
siR125177280	TAGGCACTGTTTCCTCCCTCC	21	1.67368	1.55631	1.69425	1.27619	3.32189	1.70846	1.92937
siR125204331	CTTCGAGATGTTAATTTGACCAAT	24	1.5807	0.726277	0.9036	1.66887	1.66095	1.59456	1.41487
siR125219560	TTTTTCAGACGGACCACTTACGAG	24	1.30175	2.07508	2.259	1.17802	2.24716	0.45559	2.44387
siR125236486	ACCGGCAGTATCGATGACAAGAAC	24	1.5807	1.14129	2.259	2.06154	2.93108	0.683385	1.029
siR125237137	ACCGATCGGTCTTGACTTTCTGAT	24	1.67368	2.49009	2.14605	2.35605	3.12649	1.48067	0.643122
siR125284231	ACCTTTATTTTAGCAGGCGGGCCT	24	1.39473	0.726277	2.37195	1.66887	1.07473	1.36677	1.28624
siR125285951	GTTATTTTGAGAACTATTTGGCCT	24	1.20877	1.14129	2.37195	1.17802	2.34486	2.16405	1.80074
siR125286381	GTCCAAATTCATTGTCATAGGATG	24	1.48771	1.66006	1.69425	1.27619	1.66095	1.36677	1.80074
siR125307451	ATAAATCTGTAGCCCGCTGTTATC	24	1.11579	1.86757	1.5813	1.86521	2.34486	1.02508	1.029
siR125325216	AGAATGTCACATCGGATTGAGTGA	24	1.0228	1.45255	1.92015	1.66887	1.27013	1.13897	1.80074
siR125333348	AAAGTTCGATCATCCTCTGTGCCT	24	1.20877	1.76382	1.8072	1.27619	1.85635	2.05015	1.92937
siR125342122	ATCACATTGAATCTTTGGCACATG	24	1.95262	1.3488	2.82375	1.17802	1.27013	1.02508	2.31524
siR125353628	GAGTAAATACACGATCTTCGAATG	24	1.11579	0.830031	2.259	1.07986	1.75865	0.797282	2.05799
siR125354054	TTTTTCGTACCCAACTTTGACCGT	24	1.20877	1.24505	1.69425	1.76704	2.24716	0.91118	2.18662
siR125357462	ATTTCCGTGTCCAACTTTGATCGC	24	1.11579	1.97132	1.46835	1.5707	1.66095	1.13897	2.57249
siR125365343	ACCTCTCGTCCTCTGTGCGCC	21	1.76666	1.45255	1.5813	1.5707	1.95405	1.25287	1.029
siR125404425	TGATTTTGTCCAATACTGAAT	21	1.11579	1.03754	2.4849	1.5707	1.85635	1.36677	3.08699
siR125453420	ATGGACACAGCCGAGCCGCCCG	22	2.04561	1.66006	1.1295	0.392675	1.36784	1.48067	2.57249
siR125472530	AGAATGTGTTACGTCGTGGTACGA	24	1.39473	1.14129	1.3554	1.47253	1.75865	1.36677	2.31524
siR125483450	AGGAATTTAGGTAAGAGCATCTCC	24	1.67368	2.59385	1.3554	1.17802	1.75865	1.48067	1.029
siR125492448	GAAACACAGCCTGAATCAAAGCCT	24	1.30175	1.66006	3.27555	0.981687	0.977027	0.91118	1.28624
siR125497673	GAGTAAATACACGATCTTCAGGTG	24	1.11579	1.76382	2.4849	1.07986	1.95405	1.02508	2.05799
siR125515856	GCCCCTATCAAGATTCGTAGTACT	24	1.11579	1.76382	2.259	1.37436	1.46554	1.25287	0.900371
siR125521497	AATTCTGAATTCTGTACTCTGTAT	24	1.0228	2.38634	3.50145	0.78535	2.83338	1.13897	2.70111
siR125533769	ATCCTACATCCTAGTACGAGGCTG	24	1.67368	1.97132	2.0331	0.981687	3.12649	1.25287	1.67212
siR125545417	AGAGACAGTGACGATGCAACAAGC	24	3.53332	2.17883	3.72735	1.86521	2.14946	2.73354	2.05799
siR125556222	AGTATCGGATGTAACATAAGTACT	24	1.30175	0.726277	2.0331	1.07986	1.66095	1.93626	3.47286
siR125601506	ATCAGACTTCGTTTTCGTCGGGTC	24	1.30175	1.3488	1.92015	0.883518	2.05176	1.48067	1.54349
siR125604390	ATTTCCACGCTAAATTTTGATCGT	24	1.11579	1.45255	2.4849	1.27619	1.95405	1.48067	0.643122
siR125616956	AATTAGCTCCTGGACACTCGTGGC	24	1.30175	1.03754	1.69425	1.17802	1.46554	0.569487	2.31524
siR125621076	AACCACAAAACCAGATATTCGGTG	24	1.39473	0.726277	3.04965	0.981687	2.93108	0.797282	1.28624
siR125637686	CTGGAATTTATTCTGGACCGAGAA	24	1.11579	1.55631	2.37195	1.76704	2.44257	1.36677	0.514498
siR125638916	ATTCTATAACTGTAACTTTTCAGA	24	1.20877	1.24505	2.259	0.883518	1.27013	1.25287	1.029
siR125654906	ACGAATCTGGATAATGTATGTCTA	24	1.0228	1.14129	1.46835	1.27619	1.66095	0.91118	0.900371
siR125666959	CTCGGCGTCGGTGTCTACCTGC	22	1.5807	1.66006	1.24245	0.687181	1.07473	1.82236	2.44387
siR125689399	TACGATTAATCTGGACAGATGAAT	24	1.76666	1.03754	1.1295	0.883518	1.75865	0.797282	2.05799
siR125711966	TACAATGGACTGAGAACAAAG	21	3.06841	0.933784	0.9036	1.07986	1.85635	1.02508	1.67212
siR125713184	GATCGATCAAGGGATTGGAAACCT	24	1.0228	1.55631	1.8072	1.86521	1.66095	1.36677	2.05799
siR125744770	AAATTACGAGGCCATTCAGATTGT	24	0.743857	1.03754	2.7108	0.78535	2.63797	1.02508	1.54349
siR125746588	GAGAATCTGGTTGACAATCTGGAC	24	1.48771	0.933784	2.0331	1.76704	1.95405	2.05015	0.514498
siR125747800	ATCCCATCCTAGAACTATGAATCT	24	1.48771	1.86757	1.69425	0.589012	1.75865	0.797282	1.15762
siR125764139	TCACACAAACTGATCAGATTG	21	1.95262	0.933784	0.79065	0.589012	0.488513	1.02508	1.67212
siR125785445	ACACAACGACTTGGGTTTAAAGCC	24	1.20877	1.14129	1.8072	1.5707	1.75865	0.683385	1.28624
siR125789666	TTAGGCTACAATGGACTGAGA	21	1.76666	1.14129	1.24245	0.687181	1.46554	1.02508	1.54349
siR125836099	AAAGGACCACAGAAAATCTCGCTG	24	1.20877	1.03754	2.0331	1.17802	2.14946	2.16405	1.28624
siR125843465	ATCAGATTTTAGACCTCTAGTGGT	24	1.11579	0.518769	2.37195	1.47253	1.66095	0.797282	1.029
siR125844858	AAACCCGGTTGAAACTCGTTGTGA	24	1.76666	1.14129	1.69425	1.27619	1.85635	1.13897	1.54349
siR125861574	AATACACCCGGCGGATTCAACTCC	24	1.95262	0.726277	2.0331	1.47253	1.27013	1.13897	1.54349
siR125863962	ACGAATCTGGACAGGTGTATATCC	24	1.20877	0.518769	1.69425	1.47253	1.17243	1.13897	1.92937
siR125907156	AGAACCGGACATTTGACACCTCAA	24	1.11579	1.55631	1.8072	1.07986	1.85635	0.683385	1.54349
siR125910308	CCCTCACCATGCTAGTCGGCG	21	1.0228	1.45255	1.24245	0.78535	0.977027	1.02508	0.900371
siR125930796	ATGACACGTTGGATAAAGACCTAG	24	0.929821	1.55631	1.3554	1.17802	2.24716	1.02508	1.80074
siR125934736	GAGTACCCGTGTCTAACTTTGATC	24	0.836839	1.66006	2.37195	1.37436	1.75865	1.02508	1.15762
siR125949475	TCTGTCTTCAACTGACGTGGCACC	24	1.67368	1.14129	1.92015	1.66887	2.14946	1.13897	0.643122
siR125952219	ACTACACACTTTGATACTTGGCAT	24	1.11579	1.03754	1.69425	1.27619	1.85635	0.91118	1.92937
siR125960059	TAGAGGATCTGGATTTAAAGGCTC	24	1.11579	1.3488	1.92015	1.47253	2.44257	1.36677	1.67212
siR125982388	AAATATGTAGACCACTGCCCTTCT	24	0.743857	0.933784	1.5813	1.86521	1.46554	0.91118	0.643122
siR125982778	GCCATAACTTTAGATCCTGGACCT	24	1.39473	0.933784	1.69425	0.78535	1.27013	1.48067	0.771747
siR125982973	CATCTGACTGCTTGCACCCGAGGA	24	1.48771	0.933784	1.92015	1.47253	2.24716	1.36677	0.771747
siR126000913	AGTGAATCTGGACAGATGTATGTC	24	1.11579	0.830031	1.24245	2.06154	1.36784	1.36677	0.900371
siR126013978	CATAAACACCCAACAGATTGAGAC	24	1.67368	1.03754	1.46835	1.27619	1.46554	1.48067	1.15762
siR126107153	GACGCCCGATCCGTAGCCCCATCC	24	1.20877	0.622523	2.0331	0.687181	1.07473	1.25287	1.28624
siR126133807	GAGTTATGCCAAACGGTTCGGATT	24	0.836839	1.45255	0.6777	0.883518	1.75865	0.341692	0.900371
siR126138773	ATTTTTACTCTCGGTTGAAAAACC	24	0.650875	1.03754	1.8072	1.37436	0.781621	1.48067	0.771747
siR126147750	AATCAACTATTTATCACTGGACCC	24	1.0228	1.3488	2.59785	1.07986	1.46554	1.13897	1.67212
siR126153671	CTATCTTTTCAGCTAGCGCCCACT	24	1.30175	0.415015	1.5813	0.78535	0.683919	0.797282	0.900371
siR126170828	AACAAACAACCAGTCTAGATTCGT	24	1.5807	0.933784	1.1295	0.687181	1.17243	0.91118	0.643122
siR126171018	AACCGACGTGACACACTGAAACTT	24	0.557893	1.14129	1.24245	0.490844	1.46554	1.02508	1.80074
siR126184888	GGATGGTCAAACGTTGTAAACAGA	24	1.11579	1.3488	1.92015	1.5707	0.879324	0.91118	1.28624
siR126211239	GAACAAACCCGATGTCACTAGCTG	24	1.0228	1.55631	1.3554	1.47253	2.34486	1.36677	1.54349
siR126215019	ACTAAAGATCAGGACTAAAGATCC	24	1.30175	1.14129	2.7108	0.78535	1.95405	0.797282	1.67212
siR126218421	ACGAATTGGACGTGATATGATACA	24	1.0228	1.76382	1.5813	0.687181	1.66095	1.48067	2.82974
siR126237510	GGAAACCGGATAGAACGACTCTCC	24	1.48771	1.76382	1.69425	0.981687	2.83338	0.45559	2.44387
siR126243726	CATGGACACAGCCGAGCCGCC	21	2.23157	1.14129	1.24245	0.687181	1.07473	1.48067	1.28624
siR126249930	AAATATTTTCCTGGACACTAAATC	24	2.41754	1.24505	1.01655	1.17802	1.17243	1.25287	1.92937
siR126251058	ATCCGATCAAACATTAGATGTGAC	24	0.650875	1.76382	1.69425	1.17802	1.66095	1.48067	1.67212
siR126256322	AACTTCTCCAGTTAGGACTATGGC	24	1.11579	1.24505	1.1295	0.883518	1.36784	0.341692	1.54349
siR126256698	CTTGGACTAATTCGCGAAATGAAT	24	0.650875	1.3488	2.37195	1.86521	1.07473	1.25287	1.029
siR126282800	GTCCAATTTAGGTCCGACGGCAGT	24	0.929821	0.933784	1.69425	0.981687	1.46554	1.13897	2.70111
siR126290467	AGCGACGTGACCAAATAACACTGT	24	1.0228	1.66006	1.5813	1.66887	1.17243	1.36677	1.029
siR126317368	TTGGACACAAGAACTAAAAAACT	23	0.743857	1.14129	1.3554	0.687181	1.36784	1.25287	1.80074
siR126320158	AAAATCAGTCGAACTTAAAACAGT	24	0.464911	0.933784	1.92015	0.589012	1.75865	1.70846	1.54349
siR126326296	ACATCGGGTCCACATGTTAGTGAC	24	1.85964	1.03754	1.01655	1.37436	1.95405	1.02508	1.80074
siR126335782	AAACGTTGGACACAGAAACTTATC	24	0.836839	0.933784	1.92015	1.27619	2.05176	0.91118	2.05799
siR126343408	AAGAGTAACGGGTTATAGATCTGT	24	1.0228	1.24505	1.46835	1.07986	1.27013	0.683385	1.28624
siR126350104	AAGACCTGTTTACGCTGGCGGCCC	24	0.743857	2.17883	1.5813	1.5707	1.46554	0.45559	1.28624
siR126357508	GGTTAAGTTACAGAGCTCGGCGCC	24	1.20877	1.24505	1.8072	1.17802	1.75865	0.569487	1.28624
siR126368238	TTTAAATACCGGACGAATTACCCT	24	1.20877	0.830031	1.69425	1.07986	2.24716	1.02508	0.771747
siR126402376	AACAGACTCTCCAATTGACTAGCC	24	1.0228	0.726277	2.0331	0.981687	1.75865	0.91118	1.28624
siR126410656	ACTGTAGATATGTAGCCTGCTACT	24	1.11579	0.518769	3.27555	0.883518	1.46554	1.02508	2.18662
siR126411024	AACGCCACGTAGGACAAAGACTGG	24	0.929821	1.24505	2.259	1.07986	1.36784	1.02508	1.28624
siR126419672	TCTCGGATGCTTCTTGCATTAG	22	0.743857	0.933784	1.01655	1.27619	1.36784	1.36677	2.44387
siR126425376	TGCGGCACCGGAGCTCGCCAGC	22	2.13859	1.55631	1.46835	0.78535	1.75865	1.25287	0.514498
siR126437651	TTGTTCGACTGTGTTATTCCGGT	23	1.5807	1.45255	1.01655	0.687181	3.32189	1.02508	1.54349
siR126442592	ATCCGTAGATATAAAAGTTAGAAC	24	0.836839	1.14129	1.69425	0.78535	1.46554	1.02508	0.900371
siR126444239	TATCTCCAACGTTTGACTGTTCGT	24	1.30175	1.03754	1.69425	0.490844	2.54027	0.569487	1.92937
siR126451010	ACAACGAATATGGACATAGGATGT	24	1.5807	0.311261	2.259	1.27619	1.56324	0.797282	1.41487
siR126463454	ATTTATATTGATATTAATGGATCT	24	1.39473	1.55631	0.9036	0.883518	1.17243	1.25287	1.28624
siR126471664	TTTTGGACCTACGTGACATACACG	24	1.11579	0.933784	1.8072	1.37436	0.879324	1.36677	1.41487
siR126512554	ACGAGGGATTTAGATTTACCACTC	24	1.48771	1.55631	2.37195	1.96337	2.14946	0.91118	1.92937
siR126513640	CTCGGATCTGTATCAGGTGCAGTC	24	1.30175	0.933784	1.24245	0.589012	1.56324	1.25287	1.41487
siR126515812	ATGCTAGTCGGCGCCACGAAC	21	1.30175	0.830031	1.5813	0.589012	1.46554	0.91118	1.67212
siR126518889	AATACAACGAATATACTAGGATGT	24	1.5807	1.03754	1.24245	1.27619	0.879324	0.683385	1.54349
siR126526129	GACATTGATGACGAGTAGAAGT	22	2.13859	1.3488	1.24245	1.27619	2.05176	1.13897	2.31524
siR126552831	GACATATCGTAGTACTATGAACCT	24	0.929821	1.45255	1.46835	1.37436	2.05176	1.13897	1.28624
siR126567231	TTTGGACCTACGTGACATACACGT	24	1.20877	0.518769	2.4849	0.589012	0.977027	1.25287	1.15762
siR126589645	AATTTCAGAATGGTTTAGACTCTC	24	1.48771	1.3488	1.69425	1.37436	1.36784	1.02508	1.15762
siR126599311	AAGAGGAGCCTACGCGTCGGGCGA	24	1.20877	2.17883	1.24245	0.78535	1.56324	0.797282	1.28624
siR126621631	AAAGAATTCCTCGGTCGGTCACTC	24	1.20877	1.14129	1.01655	1.27619	1.85635	0.91118	1.54349
siR126623055	TATACGGAAACAATCTTTGAATAT	24	0.836839	1.45255	2.259	1.27619	1.46554	1.13897	0.771747
siR126630709	GTGGTATGTTTGGATCTATAGCCT	24	1.20877	0.830031	1.24245	0.687181	1.56324	2.05015	1.15762
siR126634091	ACTTGGAAACTAACGTTGGATCGA	24	1.11579	0.830031	1.5813	1.17802	1.27013	0.797282	1.029
siR126636227	AGACTTTGGACTGGGATGATGCAT	24	1.67368	1.3488	1.3554	1.17802	2.34486	0.797282	1.15762
siR126654548	ACTCGGATTGTATTCATATTGATT	24	1.0228	2.17883	0.9036	0.883518	2.73567	1.25287	0.385873
siR126663044	ATTCTTCGAGATACTACTTTGACC	24	0.743857	1.24505	2.37195	0.883518	2.24716	1.13897	1.92937
siR126673133	GATTGATTTTCCTTGGACACTACC	24	1.11579	1.03754	2.14605	0.78535	0.977027	0.113897	0.771747
siR126674549	TAGAGAACAAATATGCCTTGGTAC	24	1.30175	1.66006	4.17915	1.96337	2.24716	2.16405	1.15762
siR126681098	TGATACAATAACCAAGTTGGACCT	24	1.20877	0.622523	1.92015	1.07986	1.85635	0.91118	1.41487
siR126688355	GTTCACATCTTAAAAAACTGTAGA	24	0.650875	1.24505	1.1295	0.981687	1.46554	1.48067	0.514498
siR126692957	ATATACAGTGGAAACTTAGAAACT	24	0.464911	1.3488	1.69425	1.07986	1.46554	0.797282	0.643122
siR126697186	GTATCTCAATGACCTGTAGGACCC	24	1.30175	1.14129	1.24245	1.07986	2.93108	0.45559	0.514498
siR126699122	GAGAAAAAAGCGGACTACAAGTTC	24	1.0228	0.830031	1.69425	1.5707	1.46554	0.797282	1.67212
siR126752356	TGAAATAGTCAATCTGTTGGAGAT	24	0.743857	0.415015	0.79065	1.47253	2.44257	0.113897	0.514498
siR126770731	GATCAAAGTTAGACATGTAAACTT	24	0.185964	0.415015	0.4518	0.589012	0.390811	0.113897	0.385873
siR126775631	GAGGAGAGACATGGTGAACCACCC	24	1.30175	0.933784	1.5813	0.78535	1.07473	1.25287	1.41487
siR126785237	AAAAGAGAATAGCAGCGGACTACG	24	1.20877	1.03754	0.9036	1.27619	1.07473	0.341692	1.41487
siR126800723	ACCGATATCGTACTGTGTAATAGA	24	1.39473	1.55631	1.8072	1.07986	0.977027	1.48067	1.80074
siR126808205	TATCTGTTTACAACGTTTGACC	22	1.95262	0.622523	1.3554	1.66887	0.586216	0.91118	1.15762
siR126815687	ATGGCACAACGTAGAAACTCACAA	24	0.743857	0.933784	2.14605	1.47253	2.14946	1.36677	0.514498
siR126824728	GTCCGTACTGTAGTTGGATACAGA	24	0.650875	2.17883	1.3554	1.07986	0.488513	1.59456	1.80074
siR126829745	GAGAATAACGTATAACTATGATAC	24	1.95262	2.17883	3.04965	1.27619	2.14946	0.569487	0.128624
siR126835973	AATCAGAACTAGATAAAATCTCTC	24	1.11579	0.103754	1.8072	0.78535	1.75865	1.02508	0.128624
siR126840298	ATCCTTCTAAGACAACGAATCTGA	24	0.929821	1.66006	2.259	0.78535	1.85635	0.683385	0.643122
siR126852235	AATGTTGACTGGATGTAGGAAGG	23	0.929821	1.3488	1.24245	1.07986	1.56324	1.25287	1.28624
siR126861058	TATCTGAGCCCAACGTTTGACCGT	24	0.929821	0.830031	1.3554	1.27619	2.24716	1.36677	1.41487
siR126878804	ACTACGAATCTGGACATATATATC	24	1.39473	0.830031	1.69425	1.47253	1.66095	0.227795	1.80074
siR126881212	TCTTATGTTTGAGCTTGAGCC	21	0.464911	0.830031	2.59785	0.589012	1.27013	1.59456	1.54349
siR126896004	TTCTTTGTAGACTTCTATTAGCCT	24	1.20877	1.97132	1.24245	0.78535	1.66095	1.48067	1.67212
siR126897208	ACAAGATGGTGAACGAGACGATCT	24	1.20877	0.415015	1.24245	1.47253	1.75865	1.48067	0.514498
siR126900820	ACAACGAATCTGGACTATACTAGA	24	0.836839	1.24505	1.46835	0.687181	1.66095	0.569487	1.41487
siR126906835	GAACACCATCTAGTCATTGGATTG	24	1.67368	0.830031	1.5813	1.27619	1.36784	1.25287	1.54349
siR126908032	AGCCTACGCGTCGGGCGACCGATG	24	0.557893	1.45255	1.1295	0.490844	2.73567	0.683385	2.05799
siR126911965	ATCTTCAAGCATGGACACAGC	21	1.48771	1.66006	1.46835	0.687181	1.27013	2.50574	1.029
siR126920344	ATCCAATAATTGATAGTCAGTCTT	24	0.743857	1.03754	1.69425	0.981687	0.879324	1.02508	1.28624
siR126925474	TATGAATTTGGACAGTAGGACTGT	24	1.48771	0.933784	2.37195	1.07986	1.85635	0.683385	1.54349
siR126929749	ATCCTAGTACAACATATCTGAATA	24	1.39473	1.76382	2.0331	0.981687	1.56324	0.683385	0.771747
siR126932143	GCCACGTAGAATTCTGAAAGAGTT	24	1.30175	0.933784	2.0331	0.78535	1.75865	0.683385	1.029
siR126937102	GAATATGGACAATACTGGAAAGTC	24	1.11579	1.55631	1.69425	0.589012	1.46554	0.45559	1.54349
siR126980144	CACCGTGGATTGGATCGAGAGGGT	24	1.20877	1.55631	0.6777	1.07986	0.683919	1.36677	1.15762
siR127001624	ACGAAAAAACCAATTGGACAGTTT	24	1.48771	1.66006	1.01655	0.196337	1.75865	0.683385	1.67212
siR127004328	GAGAAGATAAGATCGGTGCGAGAT	24	0.650875	0.726277	1.69425	1.5707	1.27013	0.797282	1.029
siR127007032	AATGAACGAGAACATAGAAGCTGA	24	1.30175	0.933784	1.01655	0.589012	1.75865	0.91118	1.67212
siR127007708	AGAATATTCCCTTGAGATCCGGGT	24	1.20877	0.830031	2.0331	1.5707	1.56324	1.59456	0.771747
siR127008891	AGCTGTAACACGGACTATAAAACG	24	0.371928	0.726277	2.82375	1.47253	0.977027	0.797282	1.15762
siR127009060	ATGAATCTGGACAACAACAGTTGT	24	1.39473	0.830031	1.46835	1.37436	1.46554	1.02508	1.029
siR127024101	GATCAAAAGTTGGATACGGAAACT	24	1.11579	0.622523	2.259	0.981687	0.977027	0.91118	1.92937
siR127029991	AGACGATCAAAACGCTGGACTCGA	24	1.48771	1.03754	1.5813	1.07986	1.46554	0.91118	0.900371
siR127044775	TTACCGTTGGATCGAGAAATAGAC	24	0.929821	0.518769	2.7108	0.883518	1.46554	0.91118	1.28624
siR127052503	AGTCAAAGTTGGACATGAAAACCT	24	1.0228	0.933784	3.27555	1.07986	0.390811	0.341692	1.67212
siR127071603	ACCAACCGGGACTAAAAAGAGCCT	24	0.650875	1.24505	3.04965	0.981687	1.27013	0.683385	0.643122
siR127084796	GTTAAACGCGGAAAACCATAGCTC	24	0.650875	1.24505	1.46835	0.490844	1.56324	1.59456	1.54349
siR127095651	AGTCCTCAAGGATCCAAACGGGTG	24	1.30175	0.726277	2.14605	0.490844	2.05176	0.683385	1.029
siR127100327	AGGGCCTAAGACCTTGTTCGGTTT	24	0.836839	1.45255	1.24245	0.883518	1.56324	0.45559	1.15762
siR127112615	TACAATGAATCTAGACATGAGCCT	24	0.743857	1.03754	2.259	1.5707	1.46554	1.59456	1.28624
siR127127555	GAGAAGCTGTAATTGTAGAATTCA	24	0.929821	0.933784	1.69425	2.15971	0.977027	0.91118	1.41487
siR127136021	AACGAACTTAACATAATAGACAGT	24	0.836839	0.726277	1.46835	0.883518	1.46554	1.02508	1.029
siR127136519	ACGCGGCATTAGAATTCAAAAAAT	24	1.0228	0.726277	2.259	1.27619	1.17243	0.683385	1.28624
siR127142329	ACAGATAGTCAAACGTTGGCACGG	24	1.76666	0.726277	2.14605	0.490844	1.46554	0.797282	1.54349
siR127153237	TGTTGATCAATGGTAGAGATTGCC	24	1.11579	1.45255	0.9036	0.883518	1.75865	1.59456	1.67212
siR127157527	AGATGAATTGTAGCTATTAGTTGG	24	0.557893	0.933784	1.3554	1.07986	1.56324	1.36677	1.15762
siR127165942	ATCTACAATCTGAATGGCCTCGTA	24	1.11579	0.726277	0.9036	1.47253	0.683919	1.93626	0.900371
siR127166932	GCCTACGTGGTTTGTTTGACTATG	24	0.929821	1.14129	1.5813	0.589012	2.05176	0.797282	1.41487
siR127172377	ATGGGGAATTAAGGAATGAACTCC	24	1.11579	0.622523	1.69425	0.392675	1.95405	1.59456	0.900371
siR127176997	AGTACGATGAATCTGGACACCCTC	24	0.743857	1.14129	1.24245	0.981687	1.95405	0.569487	1.28624
siR127185576	ACCATCCATCAGATCCGTCGGTGA	24	0.557893	1.45255	1.5813	1.37436	1.66095	0.569487	2.05799
siR127203616	CGGACGTTTCATCGGATGTTGGAA	24	0.650875	0.415015	1.3554	2.06154	1.17243	1.02508	0.900371
siR127211160	ACATGCCACATGGACCAAGAACCA	24	1.20877	0.726277	2.0331	1.5707	1.36784	0.683385	0.643122
siR127228838	AATCTGGACAACGGCTAAAAATGC	24	0.650875	1.03754	2.82375	1.17802	0.488513	0.45559	1.15762
siR127232098	AATATAAGTCACTCCTAGATCACT	24	1.11579	0.207508	1.01655	1.5707	2.73567	0.91118	1.54349
siR127239107	GAGTAACAATTCAGGACTAAAGAT	24	0.650875	1.14129	2.82375	0.981687	0.879324	0.797282	1.67212
siR127240900	ATGGCACAACGAATCTGGATATGT	24	1.20877	1.14129	1.24245	0.78535	1.46554	1.25287	0.643122
siR127241389	GAGTTTTTATACAGGTAGTGAGAC	24	0.836839	0.622523	1.01655	1.47253	1.95405	1.59456	1.54349
siR127247909	AATTTGGCTTAGAGAGGTTGTTGG	24	1.20877	1.14129	1.1295	1.07986	1.56324	0.569487	1.15762
siR127253451	AAACGTTGGACACAGAAACTTATG	24	0.278946	0.622523	0.6777	0.589012	0.586216	0.227795	0.643122
siR127254918	ATCCAAGCCGACTGTAAGTTTACA	24	0.557893	1.76382	1.24245	0.883518	1.27013	1.02508	1.28624
siR127269244	TTGTTCTCAGTCCATTGTAGC	21	1.30175	0.622523	0.6777	0.687181	0.683919	0.91118	1.029
siR127280584	ATGAATCTGGACATGTGACACATC	24	1.30175	1.14129	1.1295	0.490844	1.36784	0.91118	1.15762
siR127281556	TATTACAACGAATATGGACAGCCT	24	0.743857	1.76382	1.24245	0.883518	2.05176	1.25287	1.28624
siR127284472	TATAGAGATTCGAACTCAGAACCT	24	0.650875	1.24505	1.1295	0.981687	0.879324	1.02508	1.28624
siR127289494	ATTACAACGACTCTGGACAGATGT	24	0.650875	0.622523	0.9036	1.37436	1.07473	0.341692	1.28624
siR127291438	GATCAATGTGAGAATTTCTAAGCC	24	1.11579	1.24505	1.24245	0.589012	1.36784	2.05015	1.80074
siR127293544	ACAGAGAAAACGTAGAAATGACCG	24	1.11579	0.622523	2.37195	1.47253	1.07473	0.91118	1.67212
siR127309095	AGCACGGACTTCAAGATATAATGT	24	1.20877	1.03754	1.1295	1.27619	0.977027	0.569487	1.28624
siR127311671	GTCACCCAGATCACATTAGGCCTG	24	0.929821	1.3488	1.3554	0.981687	0.781621	0.683385	0.643122
siR127313120	ACCTAGCGGAATCTGTAATTTGCT	24	0.836839	0.311261	2.259	0.687181	0.977027	0.341692	1.41487
siR127328737	TGTCATAGAACCTTGATTGCACGG	24	0.929821	1.3488	1.5813	1.07986	1.17243	1.25287	0.643122
siR127355437	ATGAATCTGGATAACTGTGTTTTC	24	0.743857	1.24505	2.14605	0.883518	0.586216	0.341692	0.900371
siR127357517	AATAATATACAGATTCGTTGCACT	24	0.650875	1.24505	0.56475	0.687181	2.44257	0.45559	1.41487
siR127358957	TTGAGCCTTCAATCGCTGACT	21	1.95262	0.726277	0.4518	0.490844	0.390811	1.48067	0.643122
siR127365837	CCGAGAGACCTAAAGCGGACGGTT	24	0.743857	0.622523	0.56475	0.78535	0.390811	0.113897	0.643122
siR127369677	GAGATCAACGAAGTCACTGTAGAC	24	0.836839	1.97132	1.01655	0.687181	1.85635	0.797282	1.029
siR127389517	ACTAGATGACCTGGATTCGAAGCT	24	1.48771	1.03754	1.1295	1.27619	1.36784	0.569487	1.28624
siR127390957	AACCTCTCCTAGAACAACGAATCT	24	1.0228	0.518769	2.4849	1.17802	0.781621	1.25287	1.15762
siR127392877	TTAATTGGACCACAGTAAAAACGC	24	1.11579	0.622523	1.92015	2.25788	0.977027	1.02508	1.28624
siR127401329	TTCCAACCGAGAGTAGAAATCTGG	24	0.743857	1.03754	2.82375	0.589012	0.977027	1.25287	1.28624
siR127402760	TACTATAAATACAACGGACGACGT	24	0.836839	0.933784	1.92015	0.490844	0.488513	0.797282	0.771747
siR127436468	TCCAATTGGATGTAGATGCCCGGT	24	1.39473	1.45255	1.8072	0.883518	1.46554	1.36677	1.029
siR127446120	ATGAACATCTGTGACTTCTAGCCT	24	1.30175	1.86757	1.46835	1.07986	2.54027	0.45559	0.257249
siR127452756	AAAGGACCAGGTCACAATGAACCC	24	0.929821	1.45255	1.01655	1.27619	1.85635	0.569487	1.92937
siR127471242	GACGAGGACCTAGTTAAAGGAGCC	24	0.929821	1.03754	1.8072	0.883518	1.85635	0.797282	0.771747
siR127478507	ACATCACGACAACAAATTTTGGAC	24	1.39473	0.933784	1.1295	1.37436	1.46554	1.02508	0.257249
siR127514460	AGGAATCAATGGTAGAATCTACGT	24	1.30175	0.415015	0.9036	0.883518	2.34486	0.91118	1.54349
siR127515245	TCTTGGACTAATTCGCGAAATGAA	24	1.20877	1.45255	2.4849	0.883518	0.586216	1.02508	0.771747
siR127516658	AGCACAGGATTCTGACAGGAATAC	24	0.929821	0.726277	1.8072	2.35605	0.683919	0.797282	0.771747
siR127527129	AGTTATAACCCGTCACAGGTGATG	24	1.0228	0.518769	1.01655	0.981687	1.27013	0.341692	0.771747
siR127530717	GCTACAACTTTAGATTCTGGGCCT	24	1.20877	0.830031	1.46835	1.27619	1.46554	0.45559	1.029
siR127541793	ACGAGAACTCGCGAGAAAACACAC	24	0.743857	0.103754	0.9036	0.196337	0.195405	0.227795	0.257249
siR127551153	AGTACCACGTCTGAACAAAAGCCT	24	1.20877	1.14129	0.79065	0.883518	1.17243	0.797282	1.029
siR127565947	GTGAGACAATAGTAGAGTTGGACT	24	0.929821	1.45255	1.24245	0.981687	2.14946	1.93626	0.385873
siR127572922	AATTAGCTGATGGACACTCACGGC	24	0.278946	2.07508	1.24245	0.589012	1.66095	1.13897	1.029
siR127573232	AGTGGTTGACATGTGGACCGGCCT	24	0.650875	1.03754	1.46835	1.07986	1.75865	1.48067	1.28624
siR127579277	AACGAATCTAGACATATAGGATGT	24	1.20877	0.726277	1.69425	1.47253	1.46554	1.13897	0.900371
siR127580517	AGCTCAACTATATCAATGAACCCT	24	0	0	0	0	0	0	0.128624
siR127583772	AAGAATCTGGACAAGAGCCTGTCC	24	1.5807	0.933784	0.56475	1.27619	1.75865	1.70846	0.514498
siR127585322	AGCGCATGAGTCAGCGTGGAACCC	24	0.650875	0.830031	1.8072	0.294506	1.85635	1.02508	1.15762
siR127612549	GCTAACAGATGCTAACCGGACGGT	24	0.557893	1.86757	1.01655	0.883518	1.27013	0.569487	0.771747
siR127616091	TTGGACGAATCCCAATTGTAGGAT	24	0.836839	1.45255	0.6777	1.17802	0.977027	0.91118	0.514498
siR127624407	CTAGATTCTCTGTAAAACTTTGCA	24	0.650875	0.518769	2.14605	0.981687	1.27013	1.13897	0.771747
siR127635187	TACGGACTCCAATATGTTATGTGT	24	1.67368	0.518769	1.24245	0.981687	2.05176	1.82236	1.54349
siR127640269	GTTCTCATGTCCAACTTTGATCGT	24	0.929821	0.933784	1.8072	1.17802	1.46554	0.797282	1.41487
siR127645967	TCTTTAGTTCCGGTTGTTGACATC	24	1.0228	1.03754	1.1295	1.37436	1.27013	0.683385	1.67212
siR127646429	CTAGGCACCGTTCCCTCCCTC	21	1.48771	0.830031	1.69425	0.490844	1.17243	1.02508	1.15762
siR127651175	ACCAAAATTAGACATGTCAAAACT	24	0.836839	0.415015	2.37195	1.27619	1.17243	1.02508	1.28624
siR127663721	AAACGTCTGACGTGGCACCAAAAA	24	0.836839	1.14129	2.0331	0.981687	1.07473	1.13897	1.41487
siR127685294	ATCTTAAGAATTCAAGGACTTAGA	24	0.743857	1.24505	2.0331	0.883518	0.977027	0.45559	1.15762
siR127688507	ATCAGATTGAGAGTTGGCTATAGA	24	0.371928	1.14129	2.0331	0.490844	1.56324	0.797282	2.05799
siR127693709	AGCTGCGCTTATTTTAGGACGGAG	24	0.929821	1.24505	1.1295	0.78535	1.36784	1.70846	1.029
siR127695686	AAGGCCATTCATAGTGCAAGCACC	24	0.836839	0.830031	0.9036	0.883518	1.36784	0.797282	1.15762
siR127702374	ACCGACTATTCTTTGATGAAAAAT	24	0.743857	0.622523	2.14605	0.687181	1.17243	0.683385	1.029
siR127706782	AATCTGAACAGGCCCTACGTGTCC	24	0.836839	1.45255	0.9036	0.981687	0.879324	0.683385	1.029
siR127716358	TTCGGGGTCTCAGAATTTCTC	21	0.464911	1.14129	0.9036	1.37436	1.95405	0.797282	1.54349
siR127729430	AGGGACTATCTATATATTTGTGGA	24	1.20877	1.45255	1.46835	0.294506	1.17243	1.02508	0.900371
siR127737923	ATTGTGAAACGGATCATTAACATC	24	0.650875	1.55631	0.56475	0.883518	0.977027	0.91118	0.771747
siR127745322	AGAGATGATGTGACTGAAAAGTTC	24	1.48771	0.726277	1.01655	0.589012	1.46554	0.683385	0.385873
siR127750758	GAAGGACCGTAGAATTGCTCATGG	24	0.836839	0.415015	1.92015	1.76704	2.34486	1.25287	1.029
siR127759063	TAAATCTGTCGCTCTGACGGCTCC	24	0.929821	0.830031	1.1295	1.5707	1.75865	0.797282	0.771747
siR127761630	GAGGAAACAGTGCCTAGTGCGGCG	24	1.48771	1.14129	1.01655	0.78535	1.17243	0.91118	1.67212
siR127763593	ACTTAAGAGCATCTCCAACAACCT	24	1.11579	0.415015	1.8072	0.78535	1.46554	0.797282	0.514498
siR127770237	TTCCGACTAACTCTACAAGGTGGT	24	0.557893	0.830031	0.9036	1.47253	2.24716	1.02508	1.41487
siR127773257	AATTGTATCAACTCTAGCCCCGAA	24	1.11579	0.415015	2.0331	0.392675	1.07473	0.569487	2.44387
siR127781242	GATTCGTGGTCCCGGTTGTATAAC	24	0.929821	1.24505	0.79065	1.27619	1.75865	1.02508	0.514498
siR127786192	AAACCGGACATTCTACGCCCCCCT	24	0.371928	1.55631	0.79065	1.5707	0.879324	0.45559	0.643122
siR127787242	ATTGAGATCCTATGACGTTACTGT	24	0.743857	1.3488	1.3554	0.78535	1.36784	0.683385	0.771747
siR127789792	GCTATATTTTATTTGTCTCTTGCC	24	0.557893	0.415015	1.24245	1.27619	0.977027	0.683385	1.15762
siR127790542	AGCTGAGTTCCCCTGAAGTGTCCT	24	0.929821	1.76382	1.46835	0.78535	0.781621	0.91118	1.28624
siR127802542	AAGAACAACGGGCTAAAGATCTGT	24	0.929821	0.933784	0.9036	1.27619	1.66095	1.70846	0.385873
siR127802692	CGGTTTTTTTAAAGAACAGGCACC	24	1.39473	1.14129	2.59785	1.37436	0.683919	1.02508	0.900371
siR127803892	AAACCACCGAGGGACGTAGATTGC	24	0.836839	0.830031	1.3554	0.78535	1.46554	0.683385	1.80074
siR127813642	ATGTAAACTCTCAGTCCCCTTCCT	24	0.743857	0.622523	1.01655	0.687181	1.36784	1.13897	0.514498
siR127830870	AATTTTGTAGAATTTCAATCCTAT	24	0.743857	0.933784	1.69425	1.17802	0.390811	1.02508	1.029
siR127843833	ATCGAGATAAATGTGGAAAATATT	24	0.929821	1.03754	2.9367	0.687181	0.683919	0.91118	0.900371
siR127854412	ACATAGAATTCTAACAGGAAGTGA	24	0.185964	0.518769	2.0331	1.27619	1.46554	0.91118	0.900371
siR127862905	ATCCCTAGTCCAAAGTCACAACTC	24	0.929821	0.415015	2.7108	0.981687	1.27013	0.797282	1.28624
siR127865736	TTGGGTATTCTCGAGGATCAAGAC	24	0.743857	0.933784	1.46835	0.883518	1.46554	0.45559	0.257249
siR127866183	ACGGATATACCCATTAGGCAGGGT	24	1.48771	1.14129	1.3554	0.78535	1.17243	1.36677	0.771747
siR127866332	GAGTATAGTATATTTAAGGGTGTG	24	0.836839	1.45255	1.1295	0.78535	0.781621	1.25287	1.92937
siR127868865	CTTGGACTACACTCTCTTATGGAG	24	1.30175	1.03754	1.01655	1.17802	1.36784	0.797282	1.41487
siR127884573	CAAGACCAAGAAAAGCTAACAACT	24	1.30175	0.311261	1.8072	1.66887	1.56324	0.797282	1.029
siR127886053	AGCGGCTGAGTCAGCATGGAACCC	24	1.39473	0.622523	1.01655	0.294506	1.95405	0.91118	1.15762
siR127893009	ATCCTAGTACCATGAATCTGAATA	24	1.48771	0.726277	1.46835	0.883518	1.66095	0.683385	1.029
siR127900705	ATCCATGTATCTGATAAGTTTGAC	24	1.0228	0.103754	1.69425	0.883518	1.27013	1.02508	1.54349
siR127905885	ACCCAACGTTTGACTGTCCGTCTT	24	1.85964	0.830031	1.3554	0.490844	0.977027	0.797282	1.67212
siR127908993	AAGTCTGATATGTGGCAAGAGAGT	24	1.11579	0.830031	0.79065	1.07986	1.17243	1.25287	1.15762
siR127910621	AGTTGTAGAATCCTGAAATGAACT	24	0.650875	1.3488	1.3554	1.17802	1.36784	1.02508	1.15762
siR127916650	AGGAATGGAGCTGGATAAAACGCT	24	0.836839	0.830031	1.92015	0.981687	0.879324	1.48067	1.029
siR127922971	AGGACACAGGACGTAAGCAGAACC	24	1.39473	0.726277	0.56475	1.27619	1.07473	0.797282	1.54349
siR127930321	TAAGATAGATATGCTGTTGGAGAT	24	0.650875	1.03754	1.46835	1.07986	0.683919	0.797282	1.28624
siR127937965	ATTCCTCGGACGTCTATACTCTGG	24	0.743857	0.933784	2.0331	0.883518	1.36784	1.36677	0.771747
siR127945756	GTCACATCAGATGTTTAATCGGAT	24	0.836839	1.03754	1.5813	1.27619	1.27013	1.48067	1.029
siR127948696	TGAGATGACAACTCTGTTGGAGAT	24	1.11579	0.726277	1.46835	0.78535	1.07473	0.113897	0.643122
siR127953841	ATTGATATGTGGACCTGATGTGTC	24	1.0228	0.622523	1.1295	0.589012	1.46554	0.91118	1.92937
siR127959981	TTAAGCGGTGTCTTCTTGACC	21	1.30175	0.518769	1.46835	0.687181	2.05176	1.48067	1.28624
siR127962609	ATATCCGTGCCCAACTTTGATCGT	24	0.743857	0.726277	1.3554	0.883518	1.07473	1.48067	1.15762
siR127975457	GCACCCAATATTGATCGTCCGTCT	24	0.929821	1.24505	1.3554	1.07986	1.17243	0.797282	1.80074
siR127978815	TTCCAACTATAAGTCATTGACTAG	24	0.836839	0.622523	0.6777	1.5707	1.17243	0.683385	1.15762
siR128002602	GATGGTCAGTGGACAATGGGACAC	24	0.743857	1.14129	0.56475	0.883518	1.17243	0.569487	0.771747
siR128005937	CTAGTGCGGCACCGGAGCTCG	21	1.48771	1.03754	1.24245	0.589012	0.977027	0.91118	0.643122
siR128007097	ATTCTAGTACTACAAATCAGAACT	24	1.85964	0.415015	0.6777	1.27619	0.683919	0.683385	0.643122
siR128008257	AGTCAAAGTTGAACATGAAAACCT	24	0.929821	0.518769	1.92015	1.27619	0.488513	0.797282	0.771747
siR128015797	AAACTGAGAGTGGAGCTGGATAGA	24	0.929821	0.622523	1.01655	0.981687	1.66095	0.797282	0.643122
siR128028847	GCAACGGGCTACAGATGTATAGAC	24	0.836839	0.518769	0.9036	0.589012	0.781621	1.25287	0.771747
siR128033487	AACACCAGTTTTATCCAACGTGAC	24	0.650875	0.518769	1.5813	0.883518	1.85635	0.797282	1.28624
siR128037692	ACGTTTGATCGAATGTTAGAAGA	23	0.929821	0.415015	1.5813	0.78535	1.36784	0.797282	1.15762
siR128053605	ATTCATGTCGGAAAACCATTTCCA	24	1.0228	0.830031	1.24245	0.589012	1.66095	0.683385	1.54349
siR128054469	GGTTAAAATTAGAGATAATGTGAC	24	1.11579	0.726277	1.8072	0.981687	0.586216	0.91118	0.900371
siR128058357	ACCTAAGACAATGAATCTGGACAT	24	0.929821	0.726277	1.46835	0.294506	1.95405	0.91118	0.771747
siR128059941	ATCCGATCAAACATACGATGTGAC	24	0.743857	1.24505	1.92015	1.07986	1.66095	0.797282	0.643122
siR128072613	ATCCAAAATCCCTTACGGCCTGTT	24	1.48771	0.933784	1.46835	0.392675	1.27013	0.797282	0.900371
siR128082261	AAGATTGACGGTCAAACATTGGAC	24	0.836839	0.830031	1.01655	0.883518	1.56324	0.797282	1.41487
siR128093178	ACAGTTATCGTCCAGATTCATAGC	24	1.11579	0.933784	0.9036	1.76704	1.27013	1.13897	1.15762
siR128093750	ACGAGGACCAAGTTAAAGGGAGCC	24	0.836839	0.311261	0.79065	0.883518	1.36784	1.02508	1.28624
siR128120205	TCTGTCGCTCTGACGGCTCCGTCC	24	1.20877	0.726277	1.24245	0.78535	1.46554	1.48067	1.28624
siR128127927	AATCCTTGAGACGTGTGACTTTGT	24	0.557893	0.830031	1.1295	0.392675	0.977027	0.797282	1.54349
siR128135220	AACTACCCCTAACCTAAAGACTAA	24	0.929821	0.726277	2.14605	0.981687	1.27013	0.683385	1.15762
siR128139060	TTATAGGACAATGAATCTAAACAT	24	0.929821	0.933784	1.5813	1.47253	1.17243	0.683385	0.643122
siR128143462	ATCCATCAGTAAATCGCGAGACGA	24	0.743857	0.830031	1.3554	1.17802	1.56324	0.569487	0.643122
siR128145734	ACCGGACATGATACTATAAAGTGT	24	0.650875	0.933784	0.9036	1.07986	1.85635	0.91118	0.900371
siR128149994	ACCTTGTAGAGTTAGTCGGAAGAC	24	0.743857	0.518769	2.4849	0.294506	1.27013	0.91118	1.029
siR128178820	ACCCTGAAGAATTTTGACTAAAAA	24	0.185964	0.415015	3.27555	1.47253	0.293108	0.569487	1.15762
siR128179672	AATGTGAGAATCTGGTTGACAATC	24	1.20877	0.933784	1.01655	0.883518	1.75865	1.02508	0.385873
siR128184358	GAGGGTTTTTGCCAGTCGGATGGC	24	0.557893	0.518769	2.0331	1.27619	0.781621	0.569487	1.029
siR128185488	AGCGCCATGTAGAATTCTAGACCT	24	0.929821	0.622523	0.33885	1.27619	1.95405	1.25287	1.029
siR128192820	AATATCACCTAGGACAACGAATTT	24	1.11579	0.726277	1.8072	1.17802	0.586216	0.797282	0.900371
siR128197896	ATTGTGAATGCCCTAAGGATTTAG	24	1.0228	0.933784	1.69425	0.490844	0.488513	0.683385	0.385873
siR128217072	TACCGCTGTTCGATCAGGCTGCCT	24	0.836839	0.622523	1.3554	0.392675	0.977027	0.91118	1.28624
siR128227647	GATCAAAGTTGGACATGAGAACTT	24	0.929821	1.14129	1.01655	0.883518	1.07473	0.683385	1.80074
siR128242801	AACCATTGTAAGAAAAACTCAAAA	24	1.11579	0.830031	2.0331	0.490844	1.36784	0.91118	0.514498
siR128253861	GATCAATGTGGAAATTTTTAGCCT	24	0.929821	1.14129	0.6777	1.37436	2.05176	1.13897	1.029
siR128258201	ACCGAGACTATTGTGAAATCTAGC	24	0.464911	1.03754	2.0331	0.883518	1.07473	0.683385	0.514498
siR128261561	ATCCTTATGTGACGTCTGTACAGA	24	1.48771	1.03754	0.79065	1.47253	0.879324	0.341692	1.28624
siR128267441	CGGACGAGACATTTCATAGGACAA	24	1.0228	0.830031	1.3554	0.687181	0.977027	0.91118	1.15762
siR128275281	ACCCTATTTCTAGTCGAGACTGTC	24	0.836839	0.726277	1.5813	0.687181	0.683919	0.683385	0.771747
siR128286166	ACTATGGTACCGGATGTCTGATTC	24	1.67368	0.415015	0.6777	0.490844	1.17243	0.797282	1.41487
siR128292838	GGAATGGAGTTAGATTAAGCACTC	24	1.20877	0.933784	0.4518	0.981687	1.75865	0.797282	0.900371
siR128294784	ATTGGACGCATCTTAATATTACGA	24	1.20877	1.3488	1.5813	0.196337	1.17243	0.797282	0.900371
siR128302429	AGTTACGAGATGTAGAAATTGAAT	24	1.11579	0.518769	2.0331	0.490844	1.36784	0.797282	1.54349
siR128308545	TCGATTCGGATAAAAATACCC	21	0.464911	0.933784	1.8072	0.981687	0.781621	0.45559	0.643122
siR128315217	ACGTATCCTAATAGAACTCTTCCT	24	0.743857	0.726277	1.1295	0.589012	1.56324	0.683385	0.514498
siR128319109	AGGAGAGAGCTACCGATCGGGCGC	24	0.650875	1.3488	1.01655	0.589012	1.66095	0.91118	1.28624
siR128328519	AAACTTGGAAACTGTCTTTGGATT	24	0.836839	0.830031	1.3554	0.981687	0.781621	0.569487	1.15762
siR128334591	AGCCAACATAGAAAAAAAAGGAGC	24	0.929821	0.830031	0.9036	1.27619	0.683919	0.45559	0.900371
siR128341767	AGTTAGTGAGGACACTCTAGAAGT	24	1.11579	0.518769	1.69425	1.07986	1.56324	1.36677	0.900371
siR128360535	GTTAGATGATCTGGATTGAAAGCC	24	0.650875	0.726277	1.01655	0.589012	1.36784	0.797282	1.80074
siR128366607	GTTCCCGCGCCCAACTTTGATCGT	24	1.11579	1.55631	1.24245	1.66887	0.977027	1.13897	1.54349
siR128378711	ACCGATGGATTGAAAAATGGACAT	24	0.464911	0.726277	1.5813	0.981687	1.46554	1.36677	1.28624
siR128378848	ACGAGGCCATTCAGATTGTAGATA	24	1.11579	0.726277	2.14605	1.07986	0.781621	1.25287	0.900371
siR128382273	AACTGCCGAGAGATCTATTGTGAC	24	1.39473	0.622523	1.46835	1.07986	1.85635	0.569487	0.900371
siR128384465	GGAAAACAGAGGATTGTAAAACAC	24	0.557893	1.03754	1.46835	1.47253	0.781621	0.797282	0.643122
siR128386383	ATACCATGTGAGTAAAACCGGACA	24	0.278946	0.830031	1.3554	0.883518	1.56324	0.91118	1.029
siR128389534	ATCTCCACTTTACCCCAAAAGACC	24	0.557893	0.311261	2.4849	1.37436	0.586216	0.569487	0.771747
siR128399398	ACACGAGAACTCGCGAGAAAACAC	24	0.371928	0.103754	1.3554	0.392675	0.488513	0	0
siR128404467	AATAGATCCCGGTACAATAAATCT	24	0.929821	1.03754	1.3554	0.883518	0.977027	0.569487	1.15762
siR128409125	GAGGACAGGTGGGATGGGATGATC	24	0.557893	1.24505	1.1295	0.490844	1.56324	0.797282	1.28624
siR128413235	CGACTCGGGAATCAGGACAAGGAC	24	0.650875	0.207508	1.24245	1.07986	1.17243	0.45559	0.771747
siR128419948	ATCCGACGTGGAACATATTAGCCA	24	0.464911	0.726277	1.46835	1.07986	1.17243	1.13897	1.54349
siR128423899	TAATGCAAGAAGCATCCGAGA	21	1.48771	0.415015	0.79065	1.27619	1.36784	1.36677	1.15762
siR128427843	AGGGACTTATGTTTATGTAGGAGG	24	1.85964	0.518769	1.46835	0.687181	1.27013	0.341692	1.80074
siR128448923	AGAGGACTCATGCATTGAAAGGTG	24	0.743857	1.24505	1.1295	0.392675	1.07473	0.797282	1.41487
siR128451915	GTCAATCTTCAGATTTGCCGGCCC	24	0.650875	1.14129	1.1295	0.687181	1.27013	1.02508	1.28624
siR128456947	ATTTTAAGGACATCTACAATCAGG	24	0.929821	0.415015	2.0331	0.196337	1.75865	1.25287	1.28624
siR128463475	ATGTGAGGTCCGATAAAATACTGT	24	1.11579	0.518769	1.69425	0.78535	1.75865	0.797282	0.771747
siR128471207	GAAGACTTCAAGAACTAAGAAACT	24	0.650875	1.24505	1.92015	1.07986	0.390811	0.91118	1.80074
siR128473097	ATTTTACGTCAGAGGACTCCAAGA	24	1.20877	1.14129	1.01655	1.07986	2.83338	1.02508	1.029
siR128492807	GCCCGATGAACTATGAGCTCACCT	24	0.371928	0.933784	1.1295	0.589012	0.488513	1.02508	0.771747
siR128495372	AGATCCTTAAACTTGTTCGCATGT	24	0.836839	0.726277	1.3554	1.27619	0.586216	0.683385	0.771747
siR128498207	AACGAATCTGGACAGTAAACATGT	24	0.743857	1.24505	0.6777	1.17802	0.781621	0.91118	0.257249
siR128505362	TTTCAATCAGCTGTTTCTCAGAAT	24	0.464911	1.55631	0.9036	0.687181	1.46554	0.683385	0.643122
siR128525381	GTTTTCGTATCCAACTTTGATCGT	24	0.929821	1.03754	1.24245	0.883518	0.586216	1.13897	0.771747
siR128527927	ATTGACTGAGTCTTCGTTACACGT	24	0.929821	0.622523	1.1295	0.78535	0.879324	1.36677	1.15762
siR128530741	TTTTCAAACCGGGACTATGAATCC	24	0.557893	0.622523	1.3554	1.47253	1.27013	0.91118	1.28624
siR128537039	TCCGCGTTTAACTTTGATCATCCG	24	0.836839	1.03754	0.6777	0.883518	0.977027	1.82236	1.54349
siR128542131	TTTTACGTGCCCAACTTTGATCGT	24	1.20877	1.14129	0.79065	0.981687	0.977027	0.683385	1.15762
siR128549635	CAGTCAAATGCGGCTTTGAAC	21	1.30175	0.415015	1.3554	0.490844	1.07473	0.91118	1.28624
siR128549903	TCCATGTATCTGATAAGTTTGACT	24	0.743857	1.3488	1.46835	0.883518	0.781621	0.45559	0.514498
siR128550975	GTCCTATGTGACGGTTGAGTCAGC	24	1.20877	0.518769	1.5813	0.78535	1.27013	0.91118	1.029
siR128554057	AAACTGAATCACCTGAACAACTGG	24	0.650875	0.622523	0.9036	0.687181	0.781621	0.91118	1.15762
siR128566998	GAGACTCGTCCAGACTGATAATAC	24	0.650875	1.45255	1.8072	0.883518	0.977027	0.227795	1.15762
siR128575377	ATGAGCAACGGGCTACAGATCTGT	24	0.743857	0.933784	1.1295	0.981687	0.683919	0.45559	1.15762
siR128586549	ACAGAGAAAGGACGTCGGTATCGT	24	0.278946	0.518769	0.4518	0.589012	0.390811	0.569487	0.771747
siR128596524	AGGACCGAACGAAAAAATCAATTT	24	1.11579	0.518769	1.3554	0.78535	1.85635	0.797282	1.029
siR128598918	CTGGACCCACATTAGATATATGAG	24	1.0228	1.03754	1.46835	0.589012	0.586216	0.91118	0.900371
siR128602509	TAAGGCGACTGCTAGCGAAGACCT	24	0.929821	1.14129	0.56475	0.392675	1.66095	0.569487	1.92937
siR128607293	TCACTTGGAGAGACTGTTGGAGAT	24	0.650875	1.03754	1.01655	0.589012	1.36784	0.683385	0.385873
siR128619437	GTAGACCCAATGAAACCTGAGTGG	24	0.743857	1.55631	1.01655	0.589012	1.17243	1.93626	1.029
siR128620229	GAGAAGGACAACGGGCTATAGATT	24	0.743857	1.45255	1.3554	0.490844	0.879324	0.341692	0.643122
siR128626565	AGTCAAAGTTAGACATAGGAACCT	24	0.557893	0.830031	0.79065	0.883518	0.781621	0.569487	1.15762
siR128630525	AGGACTGATGGACCGTGGGTGCCT	24	0.557893	0.830031	1.3554	0.883518	2.14946	0.45559	0.643122
siR128645969	AGTGGGCGCTAGCTGAAAAGATAG	24	0.929821	0.726277	1.1295	0.687181	0.879324	0.45559	0.900371
siR128674610	AATAATTCTATTTTAGTCCTGCCT	24	1.0228	0.726277	2.0331	0.78535	0.879324	0.341692	0.643122
siR128695308	ATGAGTATCTTTAAAGACTGGGCC	24	0.743857	0.933784	0.79065	1.17802	1.07473	0.683385	1.67212
siR128703430	ATACTTCGAACCCAGATCGTCTAG	24	0.464911	0.518769	0.4518	0.490844	1.56324	0.45559	1.41487
siR128706295	ATTTATTCTGGACCGAGAACTAAT	24	0.464911	0.622523	1.69425	0.883518	1.07473	1.13897	0.514498
siR128709675	AATACAACAGCGTGATCGGATTGT	24	1.0228	1.66006	0.6777	1.07986	1.46554	1.13897	1.029
siR128725665	GGCTAATTTGACAAGATCTTCGTC	24	0.464911	0.830031	1.01655	0.490844	1.36784	0.569487	1.029
siR128726055	ACCGAGAAAACGTGGAACTGCTCT	24	0.929821	0.830031	1.8072	0.589012	1.17243	0.569487	0
siR128752816	ATATTTCTGGTGTTGTGGTTAAGG	24	0.650875	0.622523	1.3554	1.17802	0.781621	0.683385	1.41487
siR128757202	AAGAACAACGGACCGTAGATTTGT	24	1.0228	0.415015	1.24245	0.883518	1.46554	0.569487	0.900371
siR128760427	AATAACTTCAGGTTGCTCGGACCC	24	1.11579	0.622523	1.3554	0.392675	1.27013	0.683385	1.28624
siR128765845	ATAAATCTGTCGCTCTGACGGCT	23	0.371928	1.03754	1.1295	0.883518	1.36784	0.45559	0.643122
siR128770231	TTGGCATCGTTGACTTTTTAAGCA	24	0.836839	0.518769	0.56475	0.490844	0.683919	1.25287	1.029
siR128783131	CAGCAAGAACTGGATCTTAAT	21	0.836839	0.830031	1.5813	0.78535	0.977027	1.02508	0.900371
siR128795773	GTTACGAACCGGAACTAAAAAGCA	24	0.557893	1.03754	1.92015	0.981687	0.488513	0.797282	1.029
siR128796931	TTTGACGGTTTCTACTATGGGAC	23	0.929821	0.830031	1.01655	0.883518	1.17243	0.797282	1.28624
siR128800771	GAATGATCAAAGTTGGACGCGAAA	24	0.929821	0.726277	0.79065	0.392675	0.781621	0.683385	1.28624
siR128829315	CACTGGACCCATATGTAATAGATA	24	1.85964	1.24505	1.01655	0.78535	1.07473	0.797282	0.771747
siR128830083	ATAGGATGTGAGGACTGGAAGTTC	24	0.464911	0.726277	1.5813	0.687181	1.17243	1.13897	1.54349
siR128836483	ACCGATATGACCGGACTAAATCTC	24	0.557893	0.726277	0.6777	0.981687	1.66095	0.683385	0.514498
siR128853952	ACCGAATAATTCGAGCTTGAACTT	24	0.464911	0.830031	0.9036	0.490844	0.781621	0.569487	0.900371
siR128856365	ATAGAATGGATTTTGTCAGTAATC	24	0.650875	0.518769	1.24245	0.687181	0.879324	1.02508	1.80074
siR128860302	AGCGTAGAACACATGACCCCATGT	24	0.743857	1.24505	1.3554	0.687181	1.27013	0.45559	1.029
siR128860429	GTTTTAACGTCCAACTTTGATCGT	24	1.11579	0.933784	1.3554	0.981687	0.683919	0.45559	1.41487
siR128878209	CAAGTCCTGAACAAATCCCGAGGA	24	0.836839	0.622523	1.24245	0.392675	1.17243	1.02508	0.643122
siR128884559	GATCAAAGTTGGATACGAAAACTT	24	0.371928	1.66006	1.69425	1.07986	0.977027	0.45559	0.514498
siR128885575	AGAGCTGAAACTGTTTAACTGAGC	24	0.557893	0.726277	1.01655	0.981687	1.07473	0.91118	1.28624
siR128914513	TCGCGAAATGAATCTATTGAGCCT	24	0.464911	1.55631	0.56475	0.687181	1.07473	0.569487	1.41487
siR128915773	GTGAACTGCAATTAGAAATCTGAT	24	0.650875	1.76382	1.1295	0.589012	1.36784	0.683385	1.029
siR128923081	GGTACCGGATGTCTGATTCGTAGT	24	0.464911	0.622523	0.9036	0.589012	0.781621	0.45559	0.771747
siR128932153	AGGGATGTCCAGATTCGTTGTACT	24	0.743857	0.726277	1.24245	0.687181	0.977027	1.02508	1.41487
siR128943619	AATGAGAATAGAGAACAGCAGTGG	24	0.557893	0.830031	0.79065	0.78535	1.07473	0.569487	0.385873
siR128951296	ATATTGGACCACCTATTTAATTGG	24	0.557893	0.830031	2.14605	1.27619	0.977027	0.45559	0.385873
siR128956921	TAATCTTTAGTTCCGGTTGTTGAC	24	0.743857	0.933784	1.3554	0.78535	0.683919	0.341692	1.15762
siR128960046	ACTAGACGACCTGAGTTTGAAGTC	24	0.836839	0.518769	1.01655	0.687181	0.879324	1.02508	1.029
siR128963921	ACCTAATGCAGAGCGCTGTAGCTC	24	0.929821	0.518769	1.3554	0.981687	1.46554	1.13897	0.771747
siR128964171	AACGCAGAATTCTGACAGGAATGC	24	0.0929821	1.03754	2.14605	0.981687	0.293108	0.569487	0.514498
siR128969421	AGTGGCTAAATGGCTCTCCAAGCT	24	0.464911	0.933784	1.24245	0.589012	0.195405	0.797282	1.029
siR128985171	AATTCTATTTTAGTCCTGCCTCCT	24	0.650875	0.726277	0.79065	1.07986	0.977027	0.797282	0.771747
siR128988171	AATGTAGGATTATGACAGGAATGT	24	0.650875	0.311261	1.3554	0.883518	0.879324	0.569487	1.92937
siR129002998	ATCCGGCCCGTCTTACCTGTGACG	24	0.836839	0.415015	1.3554	0.392675	1.66095	0.569487	0.900371
siR129008578	AAATTCGACTAGGTTACTGCAAAC	24	0.743857	0.622523	2.0331	0.589012	0.781621	0.797282	0.771747
siR129012174	AATAGTGGGGACTCGAGACCTGCC	24	0.743857	0.933784	1.3554	1.17802	1.27013	0.569487	0.643122
siR129014902	GAATCTAAACAGGCTGTATATGTC	24	0.836839	0.518769	1.69425	1.07986	1.07473	0.91118	0.514498
siR129015646	ATCCAACGTTACGGCTGAGTAAAC	24	0.650875	0.518769	1.46835	0.196337	1.07473	0.227795	1.54349
siR129019490	AGACTTGTAGAGAATTCGATGTGA	24	0.929821	0	1.24245	0.78535	1.17243	1.13897	1.80074
siR129028294	AGCCCGATTATGTAGCCTGATAAT	24	0.185964	0.415015	0.6777	0.589012	1.07473	0.45559	0.385873
siR129044785	CATCACGACAACAAATTTTGGACG	24	1.0228	1.24505	1.46835	0.294506	1.17243	0.683385	0.385873
siR129050074	TCTCCCAATTTATCGTCGAAT	21	1.11579	0.622523	0.56475	0.78535	1.56324	1.02508	0.643122
siR129064096	TGTTGAAGATGCTCCTAGAAGCCT	24	0.278946	0.933784	0.6777	1.27619	0.977027	0.683385	0.643122
siR129064465	ACACCCGGTATGTATGGACAGAAC	24	1.11579	0.415015	1.8072	0.883518	0.586216	0.683385	0.385873
siR129068155	AATATAAACTACACTCTACAATCT	24	0.836839	0.622523	0.79065	0.294506	1.66095	0.683385	0.771747
siR129075166	GAGACTTGTAGAGAATTCGATGTG	24	0.929821	0.622523	1.01655	0.589012	1.46554	1.02508	1.029
siR129078241	ATCTTTGGACACGTGTATGAAGCA	24	0.743857	1.24505	1.24245	0.981687	0.879324	0.91118	0.900371
siR129079102	ACCAACCGGGACTAAAATTCAACT	24	0.836839	0.622523	1.01655	0.687181	0.683919	0.569487	1.28624
siR129081439	AAGACTGGCAACAATGACATGTGT	24	0.836839	0.933784	0.9036	0.883518	0.488513	0.683385	0.900371
siR129087712	AATGCTACGTCGGATGAAGACCGA	24	1.11579	0.830031	1.24245	0.687181	1.56324	1.13897	1.029
siR129116423	ACACCTGATCCAGACTAGCAACCT	24	0.650875	0.622523	1.1295	1.37436	0.977027	1.02508	0.257249
siR129136553	AGTCAAACGTTGGACACTGGAACC	24	0.650875	1.03754	0.79065	0.981687	1.27013	0.45559	1.029
siR129142043	ACCGATCGACAACGAGACACATGT	24	0.464911	1.24505	0.56475	0.392675	1.95405	0.683385	0.643122
siR129144971	TGAGAAGCTGTAGATGTAGAATCT	24	0.185964	1.14129	1.46835	1.17802	0.977027	0.683385	0.900371
siR129153214	ATAACCGGGAGTAGAGTTGAATCT	24	0.464911	0.622523	1.24245	0.490844	1.17243	0.91118	0.257249
siR129154666	TCCTCGGCGTCGGTGTCTACC	21	0.650875	0.726277	1.5813	0.294506	0.488513	0.569487	1.92937
siR129159385	GGGATACTGTGAATATTGGACACA	24	0.836839	1.03754	1.69425	0.981687	0.977027	0.91118	0.771747
siR129161079	CCCTCCCCCCAGCCGGCGGCTTCC	24	0.557893	1.24505	1.1295	1.37436	0.781621	0.797282	0.385873
siR129169670	GAAACTGAACCATGCCACTCC	21	0.557893	0.933784	1.1295	0.392675	0.586216	2.05015	1.029
siR129180318	AAGAGCAGCGGGCTATAGATCTGC	24	0.557893	0.311261	0.6777	0.490844	1.36784	0.45559	0.514498
siR129183706	TCCTAGAAATACCATTGTCGTTAG	24	0.557893	1.3488	1.46835	0.589012	0.977027	1.25287	0.771747
siR129186973	ATATAACATAGGTCCCGCATCTG	23	1.11579	0.415015	0.56475	1.07986	1.27013	0.45559	0.514498
siR129194596	GCACGATCGCAACACTAAACGCCT	24	0.650875	0.311261	2.0331	0.883518	0.879324	0.797282	1.029
siR129195080	TTCTACTCGTCATCATTGTTAG	22	0.929821	0.518769	1.46835	0.589012	1.27013	0.341692	1.029
siR129199556	GGCTAGAGGATCTGGATTTAAAGG	24	0.557893	1.14129	0.56475	0.883518	0.879324	0.797282	1.54349
siR129209396	AAGAGAAGAACAACGGGCTAAAGA	24	0.743857	1.03754	1.1295	0.687181	0.879324	0.683385	0.771747
siR129215396	TTTACACCTACGGATCAGACGCCC	24	0.464911	0.933784	1.1295	0.392675	1.17243	1.13897	0.643122
siR129219716	AGTCTAAGGGTTATGGAATGGGTT	24	0.278946	1.3488	1.01655	1.17802	0.977027	1.13897	1.029
siR129221276	ACACCCCCGAACTTAAAAACCGGA	24	0.929821	0.726277	1.69425	0.589012	0.586216	0.45559	1.28624
siR129222596	TTTCAGCCTTTGATTTTGGATCGC	24	0.278946	1.14129	0.9036	0.78535	1.27013	0.341692	1.41487
siR129228476	GAGTAGTTCTCTGTCCCATGTGGC	24	0.650875	1.14129	0.9036	0.78535	1.36784	0.227795	0.514498
siR129230036	ATCACATACACTTTGACACTTGGC	24	1.20877	1.14129	1.1295	0.687181	0.879324	1.02508	1.029
siR129239276	AGCAGTGGACTATAGATCTATAGC	24	0.557893	1.24505	1.01655	0.392675	1.56324	0.341692	1.029
siR129269262	AATTTGGATCTATCTCTGTTCAGA	24	0.743857	1.3488	1.92015	0.883518	1.17243	0.113897	1.28624
siR129270571	TCTGATTGATAAGTACTCCGTGCT	24	0.464911	0.518769	0.6777	0.392675	1.56324	1.02508	1.92937
siR129271642	AGCGGTTTTGGCTGATATGGCGCC	24	0.650875	0.622523	1.1295	1.07986	0.977027	0.683385	1.15762
siR129302344	ACAGCTAAATTTAGGAGTCGGAGC	24	0.464911	0.622523	2.4849	0.981687	1.07473	0.45559	0.771747
siR129305183	ATTTGATCGAGATTAAAACAATAG	24	0.650875	0.518769	1.3554	0.392675	0.586216	0.569487	0.900371
siR129307779	ACCACCCTCTAGATCCGCCACTGC	24	1.0228	0.830031	1.01655	0.294506	0.683919	0.797282	1.41487
siR129309549	AAATGTCATTATCATAGCCGTGTC	24	0.464911	0.726277	0.79065	0	0.977027	0.569487	1.41487
siR129317455	ACGAGACATTTCATAGGACAACGA	24	1.11579	1.03754	0.4518	0.490844	1.36784	0.45559	0.643122
siR129318635	TGCCTTTGAGTCCGTGCTGTAGCT	24	0.557893	1.14129	1.5813	0.589012	1.07473	0.683385	0.643122
siR129320759	ACACGTAGAAGATATGCTGAATAG	24	0.557893	0.415015	1.3554	0.196337	0.977027	0.797282	1.15762
siR129326659	ATAGATCTGTAGCCCGTTAATCTT	24	0.650875	0.518769	1.46835	0.294506	0.488513	1.13897	1.029
siR129327013	TAGCACCCTTGACTCACTTGA	21	1.30175	0.933784	1.1295	0.589012	1.46554	0.569487	0.771747
siR129332441	ATTCTCATATCCCCCAACCAAACA	24	0.185964	0.518769	1.5813	0.687181	0.683919	0.91118	1.54349
siR129334447	CAGATTCGTTGTACTAGAATGGTC	24	0.650875	1.14129	0.9036	0.589012	1.75865	0.227795	0.900371
siR129335863	AGGACTCGTGTACTAGTGTACTAG	24	0.464911	1.14129	0.6777	0.687181	0.977027	0.569487	1.029
siR129345775	AAACAGAACTCCGAAAAACAAAAC	24	0.929821	1.03754	1.24245	0.392675	1.27013	0.683385	0.514498
siR129346719	TATCTGTACCTAACGTTTGACCGT	24	0.929821	1.14129	1.1295	0.981687	0.781621	0.45559	1.54349
siR129358381	AATCAAACGTTGACACAAAAACCT	24	1.0228	0.415015	1.24245	1.27619	0.781621	0.91118	0.514498
siR129361891	TACCTTGGTATCAGTCGGTAC	21	1.20877	0.933784	0.4518	0.883518	1.56324	0.45559	1.41487
siR129363529	ACATCCAGATTCGTTGTGCTAGA	23	0.743857	0.726277	0.56475	0.981687	0.390811	0.569487	1.67212
siR129363763	ACCGGAACTATTGTGAAATCTGAT	24	1.30175	0.415015	1.8072	0.490844	0.977027	0.683385	1.029
siR129374059	ATTATCAGTCTGGACGAGTCTCCT	24	1.11579	0.830031	1.01655	0.490844	0.586216	0.797282	0.643122
siR129380260	AACGAATCTGTATACTCTATATAC	24	0.650875	0.103754	1.46835	0.490844	1.07473	0.91118	0.385873
siR129391258	ATTGGAAGGATAATGTCTCGTACT	24	0.929821	1.14129	1.3554	0.981687	0.683919	1.02508	1.029
siR129395587	ACACGGGACAATAGATCAAGACAT	24	0.929821	0.933784	1.24245	0.490844	1.07473	1.25287	1.029
siR129397108	ACAGTCAAATGAGGCTTTGGACCG	24	0.836839	1.14129	1.1295	0.78535	0.879324	0.341692	0.771747
siR129414374	CACTTTCGGCCCGTCACAAATGAC	24	0.278946	0.415015	1.46835	0.196337	0.586216	0.91118	1.15762
siR129417970	AACGTAAGATTTTGGTAGGAATGC	24	0.464911	0.830031	1.5813	1.07986	0.781621	0.569487	1.029
siR129419942	TTTGAGAGTCCGATTTAGATAGGC	24	0.650875	0.311261	1.01655	0.392675	1.07473	1.25287	1.029
siR129424350	AAGAGATTTTTGGACATGAATGAA	24	0.557893	0.207508	1.3554	0.589012	0.488513	1.25287	1.029
siR129424814	ACGAGTCGTAGCTGAGTCAGTCGA	24	0.464911	0.622523	1.24245	0.981687	0.879324	0.341692	1.41487
siR129429918	AGTGAGTATCTAATTTGACTGTCT	24	0.929821	1.14129	1.3554	0.490844	0.488513	0.91118	0.900371
siR129437342	GTTGAACACAGAAATACACGACTG	24	0.278946	0.726277	1.01655	0.78535	1.07473	0.45559	0.900371
siR129444534	ACAATACAACAAATCCGGATATGT	24	0.464911	1.03754	1.8072	0.294506	1.17243	0.683385	0.643122
siR129447202	ATACGACCATTGAAATAAAAAACT	24	0.836839	0.830031	0.9036	0.981687	0.977027	1.02508	0.514498
siR129447782	GTTGACCCGGAGAGTAGACTTACT	24	0.371928	1.14129	0.6777	0.981687	1.07473	1.36677	1.28624
siR129447898	AGTTGAGGACGTCCGGTATCTGGT	24	1.30175	0.726277	1.01655	0.589012	1.27013	1.13897	1.15762
siR129452538	ACCGGTTTTGTATAGTTAAGACAC	24	0.185964	0.415015	1.46835	1.07986	0.390811	1.36677	0.643122
siR129453466	AGCACGGACTCTACGACACAATGT	24	0.836839	0.726277	1.01655	0.687181	0.879324	0.45559	1.15762
siR129481456	ACATCCTAGTATATTCGTTGTATT	24	0.743857	0.103754	0.79065	0.883518	0.977027	0.45559	1.28624
siR129485021	ATTGACGAAGTTACTACAGGCGCC	24	0.650875	0.518769	0.79065	0.78535	1.46554	1.13897	0.514498
siR129490311	TGTAGAATCTTACTATTTAGGAGT	24	0.836839	0.622523	0.6777	0.981687	0.781621	1.13897	0.257249
siR129509976	ACAGGGCCTGAGTTACTGACACCC	24	0.929821	0.622523	1.01655	0.78535	1.17243	0.341692	0.643122
siR129519213	ATCAACTAGCTGCTTGTAAGAATC	24	0.836839	0.830031	1.01655	0.490844	1.17243	0.797282	1.15762
siR129535401	ATCTACGATCGATATATAGGGTTG	24	0.557893	0.415015	1.1295	0.883518	1.46554	0.797282	0.385873
siR129535971	GTGGGACATGCTACTGAAAAAGTG	24	0.464911	0.311261	1.01655	0.687181	1.07473	1.02508	0.643122
siR129545661	TCAAATCAGACACGTAGGCGCC	22	1.11579	0.311261	0.79065	0.490844	0.488513	1.36677	0.771747
siR129550449	GTCAAACGTTGGAAAAAATCAATG	24	0.557893	0.622523	0.9036	0.883518	0.977027	0.45559	1.54349
siR129552843	GTAACCGTCGACAACAAGGCGCCT	24	0.929821	0.311261	0.9036	0.490844	1.46554	0.91118	0.643122
siR129556719	AATTAAAGTTGGGTACGAAAAACT	24	0.278946	0.518769	1.92015	0.78535	0.390811	0.45559	0.514498
siR129562077	ACCCATATGTCAGTGATAAAGATG	24	1.20877	0.207508	1.24245	0.883518	0.781621	0.341692	0.771747
siR129565597	AATCTATGTCCAATGTTTAACCGC	24	1.20877	0.415015	1.24245	0.589012	1.75865	0.797282	0.385873
siR129573733	ATTTTCCCATACGATCCTCTTAAG	24	0.650875	0.622523	1.5813	0.589012	0.390811	0.569487	0.514498
siR129577914	ACACCCAACTTTGATCGTCCGTCA	24	0.743857	0.622523	1.3554	1.47253	0.879324	0.227795	1.029
siR129586389	ATGACAATAGTAGATTGAAGATGT	24	0.650875	0.830031	1.24245	0.687181	0.879324	0.45559	1.54349
siR129594751	GGAACTACCTATGCATCTGTCGGG	24	0.743857	0.830031	1.01655	1.27619	0.977027	0.91118	0.514498
siR129599158	ATTTGATCGTCCGTCTTATATAGA	24	0.557893	0.933784	1.01655	1.17802	0.977027	0.227795	0.643122
siR129600401	AGTCAAACATTGGACATAGAAACC	24	0.836839	0.207508	1.1295	0.392675	1.17243	0.113897	0.771747
siR129601644	ACGGAAACCTAGAATTTGTCTTTT	24	0.557893	0.311261	1.01655	0.687181	1.36784	0.683385	0.900371
siR129609780	ATCATATCACACGATTGTCGGTCG	24	1.39473	0.518769	1.8072	0.392675	0.683919	1.02508	0.771747
siR129612944	GAGCTGAAACTGGAGCCTGAGCCT	24	0.278946	0.415015	1.5813	0.78535	0.390811	0.91118	0.514498
siR129618566	TTTCCATGTCGGTATTAAGTCGTG	24	0.836839	1.3488	0.6777	1.07986	1.46554	0.569487	0.257249
siR129624614	GGCAGCGGACTATAGATTTATCGC	24	1.39473	0.933784	1.46835	0.490844	0.781621	0.569487	1.41487
siR129633686	AACCAATGTAGGACTATTTAACAC	24	0.371928	0.103754	1.1295	0.490844	0.293108	0.113897	0.128624
siR129648358	TTTCCGTGCCAATGATTAGACTGT	24	0.743857	0.830031	1.24245	0.392675	0.879324	0.797282	0.900371
siR129654854	GTTGAAGAAACTGTGTAATTGCCT	24	0.464911	0.622523	1.1295	0.490844	1.07473	0.91118	0.385873
siR129656086	AGCGAATCTGAACAGATCTAGATT	24	0.836839	1.03754	1.1295	0.589012	0.781621	0.341692	0.257249
siR129662358	AGTTTATGGATCTAAGTGAAACCT	24	0.743857	0.622523	0.9036	0.883518	0.683919	0.341692	1.15762
siR129663702	ATTACTGTGCCAACGTGCCAACGT	24	0.929821	0.415015	1.46835	0.392675	1.56324	0.683385	1.28624
siR129685120	AATAAATCTGGACAGAGACATATC	24	0.743857	0.726277	0.4518	0.490844	1.07473	1.13897	1.029
siR129694111	ACGAGTGGTCAAACGTTGGTTGTT	24	0.836839	0.311261	0.56475	0.78535	0.683919	0.683385	0.771747
siR129695443	AGAGAACTCAGGACCTTGAAATAC	24	0.650875	0.415015	1.24245	1.17802	0.879324	0.569487	0.643122
siR129695776	ATGACACTCTAAATAGGAAAAAAG	24	0.464911	0.207508	1.8072	0.78535	0.293108	0.683385	0.771747
siR129702436	CTCACTCGAGTGACTATAGATCGT	24	1.11579	0.311261	0.9036	0.589012	0.293108	0.45559	0.128624
siR129707431	ATAAATGTAGGCAATGTAGAAAGT	24	0.650875	1.03754	0.79065	0.490844	1.17243	0.45559	2.05799
siR129711649	AAACCCCATCGAATTCCTAAGTCT	24	0.929821	0.933784	1.5813	0.490844	0.977027	0.45559	0.643122
siR129720973	ATAAAACTTATTCCATAACTCTGA	24	0.464911	0.518769	1.3554	1.07986	1.75865	1.48067	0.257249
siR129721750	GTTAGACACAGATATTCACGACTG	24	0.743857	0.518769	1.1295	0.294506	0.977027	0.91118	0.771747
siR129732063	GTCCTTTAGAATCTCTTGAGA	21	0.464911	1.24505	1.1295	0.294506	0.488513	1.25287	1.28624
siR129735033	GTTGTCAGGCTGTGTCAGGCCCTC	24	0.929821	0.518769	0.9036	0.589012	1.66095	0.683385	0.900371
siR129744713	ACACCTACGGATCAGACGCCCGAT	24	1.20877	1.03754	1.3554	0.294506	1.36784	0.341692	0.385873
siR129745043	GAGATATGACACATACTAGGACTG	24	0.836839	1.14129	0.9036	0.687181	0.781621	2.16405	0.128624
siR129756923	AGTACCGGATGTGACATATATAGT	24	0.278946	0.933784	1.24245	0.78535	1.07473	0.341692	0.385873
siR129759123	GATATTCGTACCCAACGTTTGACT	24	0.557893	0.830031	1.46835	0.981687	1.46554	0.797282	0.643122
siR129769903	ATTCCTAGTCGTTGGATCTGGCCC	24	0.464911	0.622523	0.79065	0.392675	1.27013	0.91118	1.15762
siR129771443	GACGACTGAGTCAGCATGGAACCC	24	1.20877	0.518769	1.24245	0.392675	0.781621	0.797282	1.28624
siR129771773	CTCGCTCTAGTCAGACTTGAG	21	1.30175	1.24505	0.2259	0.196337	1.36784	0.91118	0.385873
siR129776833	AGCTACAGCACGGACTTAAAAGAC	24	0.464911	0.933784	1.1295	0.883518	1.17243	0.45559	0.257249
siR129788465	CTTTGAACCCAGGACATTTAACCC	24	0.836839	1.24505	1.01655	0.883518	0.390811	0.683385	0.514498
siR129793152	ACAGGACCCACGTTGATTTGACAA	24	0.743857	0.830031	1.5813	0.490844	0.977027	0.45559	1.029
siR129794896	GATGACGTAGAGTTTATGGAAACT	24	0.650875	0.415015	0.79065	1.47253	0.977027	0.341692	1.28624
siR129797839	AGGTGTTTGTGAACTACAGGGACT	24	1.0228	0.726277	1.01655	0.981687	1.07473	0.45559	1.029
siR129813862	GATTTGTTGTATTAGGGAATGTCT	24	0.650875	0.933784	0.79065	0.78535	0.879324	1.13897	0.128624
siR129814625	ACAGCACGTCGCATGTGATAGCCT	24	1.0228	1.97132	0.6777	0.883518	0.879324	1.02508	0.385873
siR129816151	ATTTCATGAGCTTGGACTAACTCG	24	1.48771	0.933784	0.33885	0.589012	0.683919	0.341692	1.029
siR129823345	GAGGATTGCAAAACACATGAATGT	24	0.743857	1.55631	2.14605	0.981687	0.781621	0.341692	0.385873
siR129832501	AACTGTGGCTACAACTAAACACCT	24	0.836839	0.933784	0.9036	0.78535	1.36784	0.569487	1.15762
siR129857075	ATGATGATCAATTTAAAAAGTAGT	24	0.185964	0.518769	0.79065	0.883518	0.977027	0.683385	1.15762
siR129859451	AACCCCCTCGACCCAATCCAAAGC	24	0.185964	0.207508	1.5813	0.392675	0.879324	0.341692	1.029
siR129861827	AATGTTGACTGGATGTAGGAAGGG	24	0.464911	0.726277	0.4518	0.392675	0.781621	0.91118	1.67212
siR129865715	ATCCGATTTTAGATTGCTGCTATA	24	0.836839	0.622523	0.6777	0.196337	0.781621	0.569487	1.029
siR129870035	AATACAACGAATCTGGATAAGAGT	24	0.464911	0.622523	0.79065	0.294506	0.390811	0.683385	0.514498
siR129872627	AGTCAAAGTTGGGCGCTGAAAACC	24	0.836839	0.311261	0.9036	0.392675	0.488513	0.683385	0.771747
siR129884075	GACGGACGATCAAAGTTGGGCACC	24	1.0228	0.415015	0.6777	0.687181	1.85635	0.91118	0.385873
siR129894870	ACCGGGACTAAAGATCGTAAAATT	24	0.0929821	0.726277	2.14605	0.883518	1.27013	0.227795	0.385873
siR129903002	AAACGGAAAAGTTTAGGCCTAGAC	24	1.39473	0.726277	0.79065	0.883518	0.781621	0.569487	0.514498
siR129909636	AGGACCGGACAAGACATTTCATAG	24	0.743857	0.830031	1.3554	0.490844	1.17243	0.227795	0.900371
siR129913809	TAACCTAGTACAATGAATCTGAAT	24	0.650875	0.726277	1.24245	0.981687	0.586216	0.797282	0.771747
siR129914451	ACGAGGTACGGATGATTTCTGACT	24	0.836839	0.415015	0.9036	0.294506	1.46554	0.797282	0.514498
siR129918517	AAAGGATCCTCTGACGTAAAGTTA	24	0.464911	0.518769	0.9036	0.490844	0.879324	0.227795	0.771747
siR129923974	ATGAGAAAATGCTGACTGGATTGC	24	0.278946	0.518769	1.1295	0.589012	1.36784	0.569487	0.771747
siR129925579	CTAGACGACCTAGATTTGAAGCCT	24	1.11579	0.207508	1.01655	0.78535	0.879324	0.569487	0.643122
siR129929538	GATGTCACATCCTCTCGTAGGCTG	24	1.0228	0.726277	0.33885	0.589012	0.683919	1.02508	0.385873
siR129930822	AAACGTTGTAAGGAAAAACTTAAA	24	0.836839	0.830031	0.4518	1.17802	1.07473	1.36677	0.771747
siR129931464	AGAACTCCACTCCAGACTCAACTC	24	1.0228	0.518769	0.56475	0.589012	1.07473	0.341692	0.385873
siR129931999	GTTATTTGGATGGGGCTACGGATC	24	0.464911	0.933784	0.4518	0.883518	1.46554	0.341692	0.900371
siR129935958	AAATGCTGTGTGTCGGGCGCTCGA	24	0.836839	0.311261	1.3554	0	1.07473	0.45559	0.900371
siR129936172	AGCGATATTCCATAATTAACCCTG	24	1.30175	0.622523	1.8072	0.490844	0.781621	0.227795	0.257249
siR129936279	CTTTGCTACGAGACATCTGAAGAT	24	0.557893	0.726277	0.56475	0.78535	0.781621	1.13897	1.029
siR129953126	TGCCAACATTTCTCGTCCTCT	21	1.39473	0.622523	0.33885	0.490844	0.977027	1.25287	1.029
siR129960334	TATCCAACAATGTTGATCGTCCGT	24	0.743857	0.518769	1.1295	0.589012	0.683919	0.683385	0.900371
siR129963196	GTTGTCCAGATATGTCGTACTAGG	24	0.557893	0.726277	0.56475	0.981687	0.879324	0.569487	0.257249
siR129965210	AGTCCAGATTCGTTGTACTAGAAA	24	0.650875	0.207508	0.56475	0.78535	1.17243	0.683385	0.771747
siR129970722	AACCGTCGATTTTCAATTAAATTG	24	0.278946	0.103754	2.259	0.687181	0.0977027	0.569487	0.643122
siR129981746	TGCCCGTCGACAGTGAGACGCCT	23	0.929821	0.415015	0.56475	0.687181	0.683919	0.683385	0.257249
siR129987046	ATAGACTTGTATTTTTCTCCTACT	24	0.650875	0.518769	0.9036	0.294506	1.07473	0.683385	0.643122
siR129989378	AGATCTGTAGCTCACTGCTTCTCT	24	1.30175	0.726277	1.24245	0.294506	0.879324	1.13897	0.643122
siR129990756	ATGTTCCATCCGATACTAGATTGT	24	0.464911	0.415015	1.1295	0.981687	1.27013	0.569487	1.15762
siR130012179	CCTAGTGCGGCGCCGGAGCTC	21	1.48771	1.14129	1.01655	0.392675	0.683919	1.02508	0.900371
siR130013964	GAATGTTTGGACGCTAATTTAAAG	24	0.557893	0.518769	1.24245	0.490844	0.488513	0.341692	0.643122
siR130017534	ACTAAATCTGACGAATTAAAGCCT	24	0.371928	0.622523	2.14605	1.27619	0.781621	0.569487	0.385873
siR130030659	AATCTTCAGATTTGCCGGCCCAGT	24	0.836839	0.726277	1.24245	0.392675	0.781621	0.45559	0.514498
siR130034544	GTTTTCGTGTCCAACCTTGATCGT	24	0.371928	1.14129	1.24245	0.981687	0.488513	0.227795	0.900371
siR130044519	TAATTCAAGGAATAAGAGGAGCCT	24	0.836839	0.830031	1.69425	1.07986	0.488513	0.683385	1.029
siR130046199	AGACTGGGAAGATACGCAAAATGA	24	0.557893	0.622523	1.46835	0.883518	0.488513	0.683385	0.257249
siR130050189	AACAGGACTTATCATATCGGATGT	24	0.836839	0.622523	1.01655	0.589012	0.0977027	1.13897	0.900371
siR130050504	ATACGTCACGTAGACCAGAACCAC	24	0.557893	0.311261	0.9036	0.196337	0.977027	0.797282	1.029
siR130054074	CGGGCTATAAATCTGTAGTCAGCT	24	0.464911	0.933784	1.01655	0.78535	0.293108	0.569487	0.900371
siR130056264	AATACAATGAATCTGAACGGATAT	24	0.836839	1.55631	0.9036	0.883518	0.390811	1.02508	0.128624
siR130057408	AAACACCGTCGAATTGCTGAATGA	24	0.557893	0.415015	1.3554	0.687181	0.488513	0.683385	0.771747
siR130063024	CTTTAAATACCGGACGAATTACCC	24	0.743857	0.311261	1.5813	0.883518	0.683919	0.569487	0.257249
siR130071968	AGTGGTATCGTTACAAATATGTAA	24	0.557893	0.415015	0.4518	0.687181	0.977027	0.569487	1.28624
siR130099632	GTTGGATCTGGAGTGAGAAAGCTC	24	0.929821	0.622523	0.2259	0.392675	0.781621	1.02508	0.385873
siR130100256	ACCAGGACTAAAGATCAATAGACT	24	0.929821	1.03754	0.6777	0.981687	0.977027	0.45559	1.029
siR130103688	CGTATGTGATCTTCTACTGGCGCC	24	0.371928	0.415015	1.1295	0.589012	1.07473	0.91118	0.771747
siR130110839	AGGCGGACAGCGAGATTTAACCCG	24	0.371928	0.726277	1.1295	0.589012	0.683919	0.113897	0.643122
siR130111354	AATCAAATATTGGACAAAGAAACC	24	0.557893	0.726277	1.46835	0.0981687	0.781621	0.797282	1.029
siR130115474	AGTCAAAGTTGGACACGAAAACTT	24	0.836839	0.622523	1.46835	0.687181	0.195405	0.569487	1.029
siR130116092	AGAGAAATGGTTTCTATGTCAGGC	24	0.929821	1.14129	0.33885	0.883518	0.879324	0.341692	1.28624
siR130120933	AAAGCACAGTACGAAATCGAAGAC	24	0.371928	0.726277	0.6777	0.294506	1.07473	1.25287	1.80074
siR130122684	CGTGGTCTCGATATCTGAAAACCA	24	0.836839	0.207508	1.69425	1.17802	0.781621	0.45559	1.15762
siR130130409	ATACACACGACGTATTGAAGTCTG	24	0.650875	0.518769	1.5813	0.490844	0.977027	0.91118	0.771747
siR130143490	CGATCTTCATCTTACATGGCACTG	24	0.278946	0.726277	1.1295	0.981687	1.27013	0.683385	1.41487
siR130149670	ATAGGCTGAGCCCAATTGCCCGAT	24	1.11579	0.830031	1.24245	0.294506	1.27013	0.227795	1.029
siR130151627	AGACGTTTAACCGGATGTCGGAAG	24	0.743857	0.726277	1.1295	0.981687	0.586216	0.569487	0.771747
siR130164281	TTTGAATCACAGGAATAAGAAAAC	24	0.278946	0.622523	1.3554	0.294506	1.07473	0.45559	1.029
siR130170095	ATGAATCTGGACAGAGAATCTATC	24	0.836839	0.622523	1.24245	0.392675	0.586216	0.45559	1.41487
siR130180295	GGAAGAGAGGGCTGTAACTCTATC	24	0.743857	0.830031	0.56475	0.589012	0.977027	1.13897	0.771747
siR130180907	ATAGTCCTAGGAAGTATTACATCC	24	0.371928	1.14129	1.3554	0.687181	0.488513	1.13897	0.385873
siR130194677	ATATTCCCGTTCCGACTGTTCCGT	24	0.929821	0.415015	0.56475	0.490844	0.586216	0.45559	0.257249
siR130196105	ATGGATAGACTGCTGATTATCTCT	24	0.743857	0.518769	1.01655	0.981687	0.977027	0	0.257249
siR130199981	ACTACAGTTGTGACTTGCCACACT	24	0.278946	0.726277	0.4518	0.392675	1.17243	1.25287	1.029
siR130208345	AATTACCGATGTAGGACTAAACCC	24	0.743857	0.726277	0.6777	0.490844	0.683919	0.45559	1.15762
siR130218239	AGGATCATGTATTAATAATATACT	24	0.836839	0.933784	0.6777	0.392675	0.781621	0.569487	0.643122
siR130229583	AGGTAGACACCGACGCCGAGGA	22	0.743857	0.518769	0.9036	0.392675	0.586216	1.48067	1.029
siR130232007	TCTAAATCGCCAACCTCTGGT	21	1.20877	1.14129	1.3554	1.17802	0.781621	0.341692	0.128624
siR130239582	AGGGAACTTGAAAGTTTTAGTCCT	24	0.650875	0.415015	1.24245	0.589012	1.27013	1.36677	0.643122
siR130241703	ACGGTCAAAGTTGGACACTGAAAC	24	0.278946	0.830031	0.79065	0.589012	0.683919	0.91118	1.029
siR130245743	ACAATCCCCTCGAAACCGAAGAAT	24	0.464911	0.622523	1.1295	0.490844	0.781621	0.45559	0.257249
siR130251803	TACCAAATTTCAAGTTCAAACTCA	24	0.650875	0.518769	0.9036	0.883518	0.683919	0.91118	1.15762
siR130255742	CGTGAAGAGCTCGCCTGCGGC	21	0.743857	0.518769	0.4518	0.294506	0.683919	0.45559	0.514498
siR130264024	AAAACCGGATACAACTTATAAAAC	24	1.0228	0.518769	1.1295	0.392675	1.27013	0.569487	0.514498
siR130264327	ACAGCACAACGTAGAAACTCACAA	24	0.557893	1.03754	0.4518	0.687181	0.977027	0.341692	0.900371
siR130269882	AGGGACCTACATGACACAAGCTTA	24	0.929821	0.726277	0.9036	0.490844	0.683919	0.45559	0.771747
siR130300297	ACCATGAGAACGAATGTGTAGACT	24	0.557893	1.24505	1.01655	0.392675	0.488513	0.45559	0.257249
siR130304097	TCAACTAATTTGCAAACGGAGC	22	1.0228	0.518769	1.01655	0.392675	1.36784	0.91118	0.900371
siR130313497	GTAGACCAGAACCACTGTGGATTG	24	0.557893	0.415015	1.1295	1.07986	0.293108	0.227795	0.771747
siR130332697	AGCTTCTTTCAGAATCTCTAGCCC	24	0.371928	0.830031	1.3554	0.589012	0.781621	0.341692	1.029
siR130334797	ATAACGAATCTAGATGTACACTCT	24	1.0228	0.518769	0.79065	0.490844	0.683919	0.683385	1.029
siR130340876	GTCCAGATTCGTTGTATTATGAAT	24	0.557893	0.622523	1.1295	1.17802	1.17243	0.797282	0.771747
siR130341173	ACTGACAACGAGCTGTAGAGCTGT	24	0.929821	1.24505	0.6777	0.490844	0.683919	0.227795	0.643122
siR130341569	TTTCCGCGTCCAACATTTGACTGT	24	0.836839	0.726277	1.3554	0.589012	1.07473	1.02508	1.28624
siR130357211	AAGAGTAACGGACTAAAGATCTGT	24	0.650875	0.622523	1.01655	0.392675	1.27013	0.91118	0.385873
siR130360973	ATTCATCCAATTACAACGCCCTCC	24	0.557893	0.518769	1.01655	0.78535	1.36784	0.569487	0.128624
siR130362359	AATTTCGTGTGTTGGTCCTCAGCA	24	0.557893	0.415015	1.01655	0.589012	0.683919	0.683385	0.128624
siR130380971	GTTTAGGGATCAGAATGACATAGT	24	0.650875	0.415015	0.79065	0.589012	0.683919	0.45559	1.28624
siR130385327	AGCAGTCGCCTTAAGAAGTCCGCT	24	0.836839	1.03754	1.24245	0.0981687	0.390811	0.341692	0.514498
siR130393841	GTTTTTTGTTCAGTGGAGTGAATA	24	0.0929821	0.415015	1.01655	0.687181	0.683919	0.797282	1.15762
siR130394435	ATGTGAATCCTTTAGTCATACTGT	24	0.929821	0.518769	1.3554	0.294506	0.977027	1.25287	0.643122
siR130396899	GTTAGACGGCCTGGGTTCAAAACC	24	0.743857	0.622523	0.33885	0.589012	0.683919	0.683385	0.643122
siR130408267	ACACTATCGCGGATCTATCGATG	23	0.464911	0.518769	1.1295	0.687181	0.683919	0.797282	1.15762
siR130410227	ACAATACGAGCTCCAATAAACCAT	24	2.41754	0.103754	1.46835	0.392675	0.683919	0.227795	0
siR130414539	ATGAGACATCCAGATTCGTTGTGC	24	0.371928	0.518769	0.6777	0.490844	1.46554	0.569487	0.771747
siR130417969	ATTTCCATACAAACTGTGCAACTA	24	0.836839	0.415015	1.3554	0.589012	0.879324	1.02508	1.15762
siR130419831	AGAGCGGTCCAGAATGTAAGAATT	24	0.836839	0.726277	1.46835	0.490844	0.879324	0.113897	1.029
siR130423947	ATGGTACCAGAGTTTCCGTCGGAT	24	0.836839	1.14129	0.9036	0.392675	1.07473	0.91118	0.128624
siR130428357	AGGAGTGACTTATATTGTAGATGC	24	0.650875	0.207508	0.6777	0.490844	0.586216	0.797282	0.900371
siR130429239	GTTGCTAACCGGGACTAAAGATCT	24	0.278946	0.933784	1.3554	0.392675	1.07473	0.569487	1.15762
siR130433649	ACCAACCGAGAAGAAAGATTGAAA	24	2.78946	0.207508	1.69425	0.392675	0.879324	0	0
siR130436589	ACCCGAAGATCGTGTATTTACTCG	24	0.650875	0.415015	1.69425	0.883518	0.683919	0.797282	0.514498
siR130437863	AATAGCGGGCTACAGATTTATTGC	24	0.464911	0.311261	1.3554	0.687181	0.781621	1.02508	0.643122
siR130442567	ATCGAGACCAAGAAAAACTAATAC	24	0.650875	0.415015	1.24245	0.687181	1.85635	0.45559	0.643122
siR130446585	GAGTTCTCACAGCAACAAGTTGGC	24	0.557893	0.518769	0.56475	0.78535	0.683919	1.25287	1.029
siR130447957	AGTGTGACTCTTACTACAACAACT	24	0.557893	0.622523	1.46835	0.687181	0.781621	0.797282	1.15762
siR130457230	AAAACAGAGGATTGTAGAACACAG	24	1.11579	0.933784	1.3554	0.687181	1.07473	0.45559	0.514498
siR130461692	AGTTTCCGTGCCCAACTTTATCGT	24	0.464911	0.518769	1.01655	0.981687	0.293108	0.683385	0.385873
siR130462080	AGATAAAACCGGCTGTTAGAAGCA	24	0.650875	1.03754	0.79065	0.490844	0.683919	0.569487	0.514498
siR130471974	TATGTCCGGATCCATAGTAGATAT	24	0.371928	0.207508	0.9036	1.07986	0.977027	0.341692	1.029
siR130474884	ATTTGTCTATACGTAGCTGTGCTA	24	0.743857	0.830031	1.5813	0.490844	0.781621	0.569487	0.900371
siR130475369	GTTACAGCTAACTATGGATAGACT	24	0.371928	0.726277	1.1295	0.589012	0.977027	0.683385	1.28624
siR130480704	ATTAGACCTCAAACTATTGAAACT	24	0.650875	0.415015	0.56475	1.07986	1.17243	0.91118	0.257249
siR130481577	AATCAAACGTTAGACATGGAAACC	24	0.650875	0.726277	0.9036	0.883518	0.586216	0.683385	0.900371
siR130487397	AAGTTCTGCATGTTTTGGATTTGG	24	0.557893	0.830031	0.6777	1.07986	0.683919	0.341692	0.257249
siR130489822	ATTCGTGGTCCCGGTTGTATAACC	24	0.650875	0.726277	0.79065	0.981687	1.36784	0.569487	0.257249
siR130494090	ACATTGGAGCATCTTTCCCATCCT	24	0.464911	1.24505	0.56475	0.78535	0.977027	0.569487	0.385873
siR130498746	ATTTCCAAAGATTCGATGTGATGT	24	0.464911	1.03754	0.79065	0.392675	0.390811	0.569487	0.900371
siR130499425	ACAGACTGTCAAACGTTGGGCACG	24	1.0228	0.415015	0.33885	0.589012	1.07473	1.13897	0.900371
siR130503014	TTTACGAATCCGGGACTAAAGATC	24	0.557893	0.622523	1.1295	0.589012	0.879324	0.341692	1.029
siR130517335	ACTAATCCGGATATTTTATTGTAC	24	0.557893	1.03754	0.56475	0.687181	0.390811	0.683385	0.900371
siR130525303	TACGACTAGACGAATTGTAGTGGT	24	0.371928	0.415015	0.2259	0.196337	0.390811	0.341692	0.257249
siR130530679	AAAACCAGACAACGGACATCCCTC	24	0.557893	1.3488	1.24245	0.294506	1.36784	0.45559	0.643122
siR130531639	ACACCGAGAGTGCTAGTTGGATAG	24	0.371928	0.830031	0.4518	0.883518	0.488513	0.113897	0.514498
siR130532311	GAATGGTCGAACACACTAAAAAAG	24	0.371928	0.311261	1.46835	0.78535	0.195405	0.227795	0.643122
siR130534231	AATCCGAACATAGCCTAAAAACTC	24	0.743857	0	1.24245	0.981687	0.586216	0.113897	0.514498
siR130535575	CTAAAGTGTTGACTAACCAGGACT	24	1.11579	0.518769	0.79065	0.196337	0.977027	0.227795	0.771747
siR130536439	CGTACCCAACGTTTGACTGTCCGT	24	0.557893	0.311261	1.01655	0.981687	0.683919	0.569487	0.514498
siR130538551	ACCGGGACTAAAGATCTACCAACC	24	0.371928	0.311261	1.01655	0.196337	2.05176	0.797282	1.029
siR130549399	TAGAGATATACAGAACAGAAATGC	24	1.0228	0.415015	1.3554	0.196337	0.586216	0.341692	0.128624
siR130550551	GTCTAGATTCGTTGTATTGCAATA	24	0.185964	0.726277	1.1295	0.589012	0.683919	0.683385	1.029
siR130557175	AGACTTGTGGACCATATATTTATA	24	0.557893	0.311261	1.3554	1.07986	0.293108	0.341692	0.643122
siR130563895	ACTCCGATGTGACACGCTAAAACT	24	0.650875	0.830031	1.5813	0.589012	0.683919	0.797282	0.514498
siR130566199	ACCAACCGGGACTAAAATTCAACC	24	0.836839	0.622523	1.46835	0.589012	0.683919	0.569487	0.514498
siR130566583	ACTGCAGTTGTAGAATCCTGAAAT	24	0.929821	0.207508	0.9036	0.0981687	0.977027	1.02508	0.257249
siR130568599	ATCAAGTCTTCATTGTAGTCT	21	0.743857	0.622523	0.56475	0.589012	1.07473	1.02508	0.900371
siR130570039	TTAGTAGTAAGCTGAAAATGTCCT	24	0.371928	0.415015	0.6777	0.392675	0.977027	0.341692	0.385873
siR130574527	TATCCAACGTTTGACAATCTGTGT	24	1.11579	0.103754	1.1295	1.07986	0.488513	0.113897	0.643122
siR130578422	ATAGTCTTAGGATATGTCACATCC	24	0.650875	0.518769	1.24245	0.490844	0.683919	0.341692	0.514498
siR130582412	TGCCCAGATTTGTTGTACTATGAA	24	0.557893	0.415015	1.01655	0.490844	0.683919	0.113897	0.385873
siR130582982	GATCTGAACACAGCCTAAAAGCCC	24	0.278946	0.933784	1.46835	0.687181	0.390811	0.797282	0.257249
siR130587447	ATGAATTTGGACATACTATCTGTC	24	1.11579	0.311261	1.3554	0.490844	0.488513	0.797282	0.385873
siR130594667	AGCGGACTACAGATTTTTTGTAGC	24	0.185964	0.726277	1.24245	0.589012	0.781621	1.02508	1.029
siR130598277	TAGTCCTAACTGGAGAAGTTGCCT	24	0.278946	0.830031	1.01655	0.589012	0.879324	0.45559	0.514498
siR130598562	GCAGTAGAGATAACGATATCGGGT	24	0.464911	0.415015	0.79065	0.294506	0.195405	0.341692	0.514498
siR130598657	CTGACCGAGGAACCGTTGGCTGAA	24	0.464911	0.415015	1.01655	0.392675	0.683919	0.45559	0.514498
siR130599512	ACCCAAACAGAACAATGACGGAAT	24	0.743857	0.622523	0.6777	0.392675	0.781621	1.25287	0.385873
siR130617467	AAAAACGAATTCCTGGACACATGT	24	0.743857	0.518769	1.01655	0.392675	1.07473	0.569487	1.15762
siR130622692	GTTAAACGTCTGATGTGGCACCTA	24	0.650875	0.622523	0.4518	0.78535	1.07473	0.45559	0.643122
siR130623167	ACTGAGATCAAAACCGCCGAAGGA	24	0.929821	0.622523	1.01655	0.392675	0.488513	0.341692	1.029
siR130637080	TAAACCCCCACTACCAACTCTTT	23	0.650875	0.311261	1.46835	0.196337	0.390811	0.341692	0.900371
siR130638302	AACACTCAGACAGCTTTGAAAGGA	24	0.371928	0.933784	0.79065	0.392675	0.683919	0.113897	0.643122
siR130649206	AGTGACTGACAGGTGGATCCGATC	24	0.464911	0.311261	0.79065	0.392675	1.07473	0.45559	0.900371
siR130654470	GGTTAAACGTTAGACACGAATATC	24	0.557893	0.830031	0.6777	0.78535	0.879324	0.341692	0.257249
siR130656820	CCACCCGCGCCGTCGGCAGCC	21	0.836839	1.03754	0.33885	0.0981687	0.195405	0.683385	1.15762
siR130660486	CCTGGTTTAACACGTTGTCAGGCT	24	0.743857	0.207508	0.79065	0.589012	0.488513	0.569487	0.643122
siR130665562	GATCAAAGTTGGACGCAGAAACTT	24	0.743857	0.103754	0.6777	0.490844	0.977027	0.569487	0.900371
siR130666502	GTTGAGTATAGTATATTTAAGGGT	24	0.650875	0.415015	1.1295	1.17802	0.781621	0.45559	0.385873
siR130671578	GAGTCTGTTGGAGTGAGTATCTAA	24	0.464911	0.726277	0.79065	0.981687	1.27013	0.569487	1.029
siR130674774	CGTACACAGAGAACAATGAATGAT	24	0.464911	0.726277	1.5813	0.687181	0.879324	0.45559	0.385873
siR130678346	TGAGAATCTGAAGAAGCTGAGTCT	24	0.371928	0.622523	0.6777	0.589012	0.488513	0.227795	1.029
siR130680696	ATCCCATGATCGTGGATATTTGCC	24	0.743857	0.518769	1.24245	0.687181	0.488513	0.341692	0.900371
siR130684268	AGTTTTTCGTAGCATTCTGTATGT	24	0.371928	1.14129	1.24245	0.589012	0.781621	0.569487	0.643122
siR130687088	ATAGGCAGAACTCTTAAGTGCTCC	24	0.743857	0.622523	1.5813	0.294506	0.390811	0.45559	1.029
siR130690190	TTCTGAGAATACGTAGTTGTAGAA	24	0.650875	0.518769	1.1295	1.17802	0.781621	0.569487	0.900371
siR130692258	TAGGACTACCTTAGAATCTAGAGG	24	0.464911	1.03754	1.3554	0.687181	0.488513	0.45559	0.771747
siR130692728	ATATGTCACGTAGACCAAAAGCAC	24	0.464911	0.830031	1.1295	0.392675	0.586216	0.683385	0.771747
siR130694694	GAGGACCCACGTGCCATAGACTGT	24	0.650875	0.830031	0.9036	0.0981687	0.586216	0.569487	1.15762
siR130697112	ATTGGTCTGCCTAGTTCTACTTGG	24	0.929821	0.726277	0.6777	0.589012	1.07473	0.569487	0.257249
siR130697391	ATTCGGAGAGACTGTTGGAGATGC	24	1.11579	0.830031	0.33885	0.490844	1.56324	0.227795	0.771747
siR130700646	ACCGGACGAATTACCCTTCTCAAC	24	0.464911	0.830031	1.01655	0.196337	0.977027	0.227795	0.643122
siR130705668	GTGTAAAAATTGGACGCTGATGTC	24	0.464911	1.03754	1.1295	0.589012	0.683919	0.45559	0.771747
siR130706133	ATACCGTTTAGAAGTTTGAAAAGC	24	0.371928	0.415015	1.01655	0.196337	1.17243	0.569487	0.385873
siR130711992	TATTTATCTCCAACGTTTGACTGT	24	0.557893	1.3488	1.1295	0.490844	0.879324	0.683385	0.514498
siR130716549	AAACACAGGATTCTGATAGGATTT	24	0.464911	0.622523	2.37195	0.78535	0.390811	0.683385	0.643122
siR130718130	ATGGACATGAGGTTATTTAGGTTC	24	0.464911	0.622523	0.6777	0.589012	0.683919	0.341692	0.643122
siR130719246	ATGTGTCACATCCAATCTAGGTTG	24	0.743857	0.726277	0.6777	0.294506	1.17243	0.797282	0.900371
siR130719339	ATAAAATATCCGGATTAGTTTCAC	24	0.557893	0.726277	0.9036	1.07986	0.683919	0.227795	0.643122
siR130723710	AAAATCATCTCCGACTATAAAACT	24	0.557893	0.726277	0.79065	0.78535	1.17243	0.227795	0.900371
siR130724268	AATGATACCGTCGAACAAGTTTGA	24	1.20877	0.726277	0.6777	0.883518	1.66095	0.341692	0.514498
siR130728267	AGTTATTTGGATGGGGCTACGGAT	24	0.464911	0.518769	0.6777	0.392675	0.683919	1.02508	0.514498
siR130730592	GTCTATCCATAGTTAGCTGTAACA	24	0.743857	0.830031	0.6777	0.490844	0.293108	0.45559	1.029
siR130734684	GTACAACGGATCTGGACAAGCTGT	24	0.278946	0.207508	0.79065	0.392675	0.683919	0	1.029
siR130738683	TAGTCGGCGCCACGAACTGCG	21	1.0228	1.14129	0.6777	0.196337	0.977027	0.341692	1.15762
siR130750866	AACGTCCGGAACAAGCTTAATCCT	24	0.278946	0.933784	1.24245	0.294506	0.781621	0.569487	0.771747
siR130756682	ATACCTGTCCAGATTCGTTGTACT	24	0.929821	0.830031	0.6777	0.196337	0.586216	0.45559	1.029
siR130765146	GATCAAAGTTGGACGTTAAAACTT	24	0.371928	0.311261	1.1295	0.687181	1.07473	0.45559	0.514498
siR130767078	CATTGGACCTACATGTCATGGACA	24	0.464911	0.518769	1.24245	0.687181	0.488513	0.683385	0.128624
siR130768826	ATGGACGAAGATCAAACTGAAATT	24	0.371928	0.311261	0.79065	0.392675	0.781621	0.227795	0.385873
siR130773886	ACTTTAGTCCCGGTTGTTTGTACC	24	0.185964	0.933784	1.1295	0.687181	0.879324	0.45559	1.15762
siR130776922	AATATCCAACTCTTCGAATAGTCT	24	0.743857	0.415015	1.01655	0.294506	0.390811	0.683385	0.385873
siR130786306	GCTAGAGGATCTGGATTTAAAGGC	24	0.464911	0.830031	1.01655	0.490844	0.879324	0.683385	0.900371
siR130790906	GAAAGAAGGCTCCACGTTCGCTGT	24	0.557893	0.622523	0.6777	1.07986	0.390811	0.569487	0.900371
siR130793574	TTTTGGTCCAGATTCTGATAAGCT	24	0.0929821	0.518769	1.01655	0.883518	0.781621	0.91118	0.514498
siR130796610	ATTGGAGAGACTGGGAAGATACGC	24	0.929821	0.415015	1.3554	0.392675	0.683919	0.683385	0.514498
siR130800106	TCATAGATTCTGCCAGGTAACTGC	24	0.464911	0.207508	1.46835	0.392675	0.293108	0.683385	0.514498
siR130803602	GCCACATGGACCAAGAACCATACT	24	0.278946	0.415015	1.01655	0.687181	0.586216	0.569487	0.643122
siR130837249	AAATCTGTAGCCCGGTATTCTTAT	24	0.371928	0.518769	0.9036	0.589012	0.586216	0.797282	0.514498
siR130840798	AATGAGACTAGTCCTAGGATGGGT	24	0.650875	0.518769	0.2259	0.392675	0.683919	0.569487	0.257249
siR130842163	CCAGCTGTAACTATATATCGAGAA	24	0.650875	0.103754	0.56475	0.294506	0.488513	0.341692	1.28624
siR130848078	AACCACAATACCAGATATTCGGCG	24	0.650875	0.311261	1.01655	0.392675	0.683919	0.569487	0.514498
siR130854903	AGCCTAGAGATTATAGAATGAGTT	24	0.650875	0.830031	0.11295	0.392675	1.17243	0.569487	0.514498
siR130862547	TACGACGTGACTGAAAAGTTGT	22	0.929821	1.03754	1.46835	0.490844	0.293108	0.341692	0.514498
siR130878381	ACCACCGAGGGACGTAGATTGCAC	24	0.650875	0.311261	1.24245	0.687181	0.488513	0.45559	0.385873
siR130879291	GGACGGTCAAACGATATGTATACC	24	0.743857	0.415015	0.6777	0.78535	0.293108	0.227795	0.385873
siR130896953	TAGTCGTGACCAACGTTTGACCGT	24	0.278946	1.03754	0.9036	0.294506	0.586216	0.341692	0.643122
siR130897133	GATTTGACAATGTAGTTATAGACT	24	0.743857	0.415015	1.3554	0.883518	1.17243	0.569487	0
siR130907483	ACAACCAGTCTAGATTCGTAGTAC	24	0.371928	0.415015	0.33885	0.196337	0.781621	0.341692	0.128624
siR130908293	ATTACGAATCTGGACATATATAGT	24	0.464911	0.311261	0.9036	0.883518	0.293108	0.569487	0.900371
siR130909553	AGCCCAGTATGATTTTGACCAACT	24	0.464911	0.933784	0.4518	0.196337	0.0977027	0.113897	0.257249
siR130913333	ACCAATCTGTAGCCCGCTGTTCTT	24	0.650875	0.518769	1.24245	0.78535	0.488513	0.569487	0.385873
siR130914053	GTTCCATGTCAGACTGTGTCAGGC	24	0.278946	0.518769	0.56475	0.294506	1.56324	0.683385	0.257249
siR130923323	AGTTAAATGTTGGCACGGAAACTC	24	0.557893	0.933784	1.01655	0.196337	0.586216	0.227795	0.514498
siR130935923	AGGACTGAGACCGAGACTGAATTT	24	0.464911	0.726277	1.24245	0.687181	0.683919	0.797282	0.643122
siR130946399	CCGGCACTATTGTGGAAATCGGCC	24	0.278946	0.311261	0.79065	0.392675	0.586216	1.59456	1.15762
siR130948535	ATATCTGTAGCCTATTACTCCTTT	24	0.650875	0.622523	0.6777	0.687181	0.977027	1.02508	0.514498
siR130952718	ATTGCCAAAGAATACGTCGGATGA	24	0.0929821	0.415015	1.24245	0.589012	0.488513	0.227795	0.257249
siR130957168	ATGGACACAGCCGAGCCGCCC	21	0.929821	0.726277	0.79065	0.196337	0.293108	1.02508	0.771747
siR130959482	AATACCGGATGGGACATCTCATAA	24	0.743857	0.518769	0.2259	0.0981687	1.27013	0.45559	0.771747
siR130964199	ATTTGGCTAGTCTCTTATAGATGC	24	0.929821	0.415015	1.01655	0.490844	0.977027	0.45559	1.029
siR130969717	ATTCTCGGAGCACTGTTCGCACAG	24	0.743857	0.518769	0.9036	1.17802	1.36784	0.45559	0.900371
siR130970162	AATTGGACCGTAGGATTTTGATAG	24	0.929821	0.415015	0.6777	0.687181	1.17243	0.113897	0.257249
siR130972476	GTCCAAAATTTGTTGTCGTGATGT	24	0.0929821	0.207508	0.56475	0.196337	0.390811	0.683385	0.643122
siR130973188	TACGGATCGGGCGTCTGATC	20	0.650875	0.622523	0.4518	0.392675	0.683919	1.13897	1.28624
siR130977282	ACCTTCGACACGGATTCTCACAGC	24	0.464911	0.311261	0.79065	0.196337	0.879324	0.797282	0
siR130977460	GAGCATTTAGCCGACTTAGAACCT	24	0.650875	0.830031	1.5813	0.196337	0.488513	0.683385	0.514498
siR130978617	AGAGACCGATTTAGAAAGACTGTT	24	0.743857	0.415015	1.1295	0.589012	0.586216	0.341692	0.900371
siR130979774	ATAAGTATTACGAATCTGGACAGA	24	0.650875	0.518769	0.4518	0.490844	1.27013	0.45559	0.257249
siR130984936	AGTCGACATGTGATCCTCCAGCCT	24	0.464911	1.24505	0.6777	0.589012	0.879324	0.227795	1.15762
siR130989119	GATCAAAGTTGAACATAGAAACTT	24	0.743857	1.14129	0.9036	0.981687	0.879324	0.113897	0.128624
siR130996684	ACCGGGACTGAAGATCAAAGATAT	24	0.836839	0.622523	0.79065	0.294506	0.977027	0.341692	0.771747
siR131005511	TTCTAAGTTCCTATCACATCGGAT	24	0.557893	0.311261	0.79065	0.490844	1.07473	0.341692	0.385873
siR131009119	TTTTTAGAGAGTCACATAGGATGT	24	0.929821	0.311261	1.24245	0.490844	0.293108	0.45559	0.514498
siR131013519	ACGGATCCAATTAACTCTATACTT	24	0.743857	0.103754	0.4518	0.392675	1.27013	0.341692	1.28624
siR131014575	ATTTTTTGAATTCTAATGCCGCGT	24	0.650875	0.311261	0.79065	0.687181	0.977027	1.36677	0.128624
siR131019855	GGAAATCAGGACTACTCGACAGGG	24	0.743857	0.622523	1.5813	0.490844	0.683919	0.797282	0.771747
siR131022583	TTTTTCCAACGTTTGACCATCTGT	24	1.30175	0.415015	1.5813	0.294506	0.390811	0.45559	0
siR131027511	AATACAGAGTACAGAATTCAGAAT	24	0.743857	0.518769	0.9036	0.883518	1.36784	0.91118	0.385873
siR131029359	TTAAAAACCGGACATTCTACGCC	23	0.0929821	0.518769	1.1295	0.687181	0.195405	0.341692	0.643122
siR131029447	AGTAGAGATCTGATTTTGCAAAAT	24	0.557893	0.726277	1.01655	0.392675	0.781621	0.569487	0.771747
siR131030239	AGAACGGGCTACAGATCTGTAACC	24	0.743857	0.415015	0.56475	0.589012	1.27013	0.45559	0.257249
siR131032263	ACTTTATCATTGACATGTGGACCC	24	0.0929821	1.14129	0.79065	0.883518	0.781621	0.113897	0.643122
siR131033407	ACGGATGACGAATTATAAAAACAT	24	0.743857	0.726277	0.9036	0.294506	0.683919	0.45559	1.029
siR131034815	AGACGGTTAAACATTGGACATAGA	24	0.557893	0.518769	0.9036	0.883518	0.781621	0.45559	0.385873
siR131038511	GTGGACCCAAGAATCATCGGGCCT	24	0.464911	0.207508	0.33885	0.687181	0.586216	0.45559	0.514498
siR131040095	ATAGACGACCTGCGTTCAAAGCCT	24	0.464911	0.726277	0.2259	0.294506	1.27013	0.91118	0.385873
siR131040183	ATTCTAAAAGTCTAACCGTTGATT	24	0.371928	0.933784	1.01655	0.883518	0.683919	0.683385	0.643122
siR131047399	ATTTCACATATTACAACGAATCTG	24	0.371928	0.622523	1.3554	0.589012	0.488513	0.45559	0.771747
siR131052855	ATGACACTAGTAGATACATTATGA	24	0.464911	0.415015	1.01655	0.883518	0.781621	0.569487	0.900371
siR131056287	TTTTCCAGTGGACCTCACCCGAAA	24	0.557893	0.207508	0.79065	0.392675	1.27013	0.91118	0.257249
siR131067468	AGAGCCACGTAGGACAAAGACTTG	24	0.464911	1.03754	0.56475	0.196337	1.17243	0.341692	0.771747
siR131068077	TATCGCAGTACAATAAATTTGGAC	24	0.836839	1.03754	0.79065	0.589012	0.683919	0.227795	0.643122
siR131072166	GTTGACTGGATGTAGGAAGGGGTT	24	0.464911	0.622523	1.01655	0.589012	1.07473	0.341692	0.643122
siR131078778	ACCGACAATGTTGGGATTGGAGCC	24	0.371928	0.207508	1.3554	0.589012	0.683919	0.341692	0.514498
siR131092350	GATCAAAGTTGGACACAGAAGCTT	24	0.371928	1.14129	0.33885	0.589012	0.488513	0.569487	0.514498
siR131105574	ACCCTATATGTAGAAAAGCCGGAA	24	1.30175	0.830031	0.56475	0.687181	0.390811	0.45559	1.029
siR131110620	ATCCGATGTTATTTAGTCACTAGC	24	0.743857	0.518769	0.6777	0.490844	1.46554	0.91118	0.385873
siR131111751	GCTGACGTAGAATTCCAACATGAC	24	0.0929821	0.207508	0.33885	0.392675	0.390811	0.113897	0
siR131126602	GATTCTGACAGGACTGTAAGTGT	23	0.743857	0.726277	0.4518	0.196337	0.781621	0.45559	0.643122
siR131135288	GTCCAGATTCGTTGTAGTACGAGG	24	0	0.415015	0.4518	0.0981687	0.390811	0.45559	0.257249
siR131138556	GAGATCAAAACCGCCGAAGGACCT	24	0.371928	0.415015	0.79065	0.490844	0.781621	0	0.643122
siR131153004	CTTCGAGATATTACTTTGACCAGT	24	0.278946	0.518769	1.1295	0.687181	0.683919	0.683385	0.385873
siR131153606	AACCTTTTCAGATTCTCAGAAACT	24	0.836839	0.311261	2.0331	0.294506	0.390811	0.45559	0.643122
siR131160056	ATATATGGGCCCGATAATCTCTGA	24	0.650875	0.830031	0.6777	0.196337	0.586216	0.341692	0.643122
siR131165302	GTCCTAACTGGAGAAGTTGCCTGT	24	0.278946	0.726277	0.6777	0.294506	0.293108	0.227795	0.771747
siR131172526	TAGTGCCACTCCATCATGTTT	21	0.929821	0.726277	0.2259	0.589012	0.781621	1.13897	0.514498
siR131181556	AACCGACGGATACACTTTGTTCCT	24	0.371928	0.622523	0.9036	0.0981687	0.586216	0.341692	0.514498
siR131186107	ACCTGGTACCGGATGTGACATCTC	24	0.650875	0	0.6777	0.883518	0.488513	0.341692	0.771747
siR131188232	GATCAACGAAGTCACTGTAGACGT	24	0.557893	0.311261	1.01655	0.392675	0.683919	1.02508	0.514498
siR131189082	AACACATGACTCTGACAGGAATTG	24	0.464911	0.207508	1.24245	0.392675	0.879324	0.341692	0.643122
siR131192567	TGTTATAGACTCAATTCTTTGCCT	24	1.11579	0.622523	0.9036	0.589012	0.683919	0.45559	0.514498
siR131206677	GTCTAATTTAGGTCTCATGACAGT	24	1.11579	0.311261	1.01655	0.883518	0.683919	0.797282	0.900371
siR131209142	AATATCGTGAAACGGCTGAAAGAC	24	0.278946	0.415015	0.79065	0.589012	0.390811	0.227795	1.41487
siR131213987	ATTCAAAATTTGTTGGACCTGCCT	24	0.743857	0.622523	1.3554	0.294506	0.683919	0.341692	0.385873
siR131215772	TTAAATACCGGACGAATTACCCTT	24	0.464911	0.518769	0.79065	0.392675	0.488513	0.683385	0.514498
siR131216537	ATCAACCGAGACTAAAGATCCACT	24	0.371928	0.518769	0.79065	0.687181	1.46554	0.569487	0.385873
siR131219512	ATTGACCTGGTCTTCGTTCCATGT	24	0.371928	0.311261	1.01655	0.687181	0.293108	1.02508	0.385873
siR131228947	AATTATTGTCCAAACATCTGATGT	24	0.464911	0.311261	0.79065	0.196337	1.27013	0.113897	0.514498
siR131235917	ACTATCGAGGATCTCGGGTGACCG	24	0.650875	0.207508	0.9036	0.687181	1.17243	0.683385	0.514498
siR131246032	GAGATGAGAACCAAGAACCAAGAA	24	0.278946	0.311261	0.79065	0.490844	0.879324	0.569487	0.771747
siR131246457	TTTCCCACACCCAACTTTGATCGT	24	0.371928	1.14129	0.56475	0.196337	0.977027	0.45559	1.28624
siR131251343	AAATCTGGACAGACATGTTTTATC	24	0.278946	0.830031	1.01655	0.490844	0.293108	0.683385	1.029
siR131253191	GCTTTTGAGAATCTGGAAAAACTC	24	0.278946	0.415015	1.3554	0.78535	0.586216	0.569487	0.900371
siR131254451	GATAGGGACTTAAAAGTTTCAGTC	24	0.371928	0.207508	1.3554	0.0981687	0.977027	0.45559	0.900371
siR131261927	TAGACGCGAGAGGACGAGAAA	21	1.30175	0.622523	0.2259	0.687181	1.07473	0.45559	0.257249
siR131263691	TCTATATGGCCCGTCACTAGTGAC	24	0.185964	0.311261	0.2259	0.78535	0.879324	0.227795	0.900371
siR131267891	GTTCTAGGACAACGTATTTGGACT	24	0.557893	0.103754	1.24245	0.78535	0.586216	0.341692	0.385873
siR131269907	AGACAACGTTAGAGCACCGAGAAA	24	0.464911	0.415015	1.24245	0.589012	0.683919	0.683385	0
siR131295779	GAATCCGGACATCTATGAAATATC	24	0.371928	0.933784	1.24245	0.589012	0.390811	0.227795	0.900371
siR131304851	ATAGACAAATGTGGACCCATATGT	24	0.557893	0.518769	1.01655	0.589012	0.977027	0.797282	0.514498
siR131312243	ATATACAACCGGGACTACGAATCC	24	0.557893	0.311261	1.01655	0.490844	0.879324	0.45559	0.385873
siR131314074	CAGAGACACCTCGTTGTTGACGGG	24	0.464911	0.415015	0.79065	1.07986	0.781621	0.45559	0.900371
siR131316564	GATCCGTAGGTGTAAAAATTGGAC	24	0.650875	0.311261	0.6777	0.490844	0.683919	1.02508	0.900371
siR131318141	ACGTTGTCAGGCTGTGTCAGGCC	23	0.185964	0.311261	0.4518	1.47253	0.781621	0.569487	0.771747
siR131332583	ATCTGGACAGCTAGAAAATGTC	22	0.185964	0.415015	0.6777	0.589012	0.488513	0.797282	0.514498
siR131333164	AGATGTCCTATGTAGTTCTATATT	24	0.836839	0.207508	1.24245	0.196337	0.781621	0.113897	0.514498
siR131334907	TTTTTACTGTGAGACACCCGA	21	1.39473	0.518769	0.2259	0.687181	0.586216	0.45559	0.514498
siR131347689	GATCAAACGTTAGATATAAAAACT	24	0.464911	0.726277	1.5813	0.392675	0.586216	0.113897	0.128624
siR131357151	ATAAATCACTCCCCTAGAGACTTA	24	0.464911	0.207508	1.1295	0	0.488513	0.113897	0.771747
siR131362878	ATACGTCGTCTAACACTAAAAGA	23	0.557893	0.207508	0.79065	0.392675	0.781621	0.341692	1.15762
siR131367941	ATTTGGCTAAGCTCTTGGAGATGC	24	0.371928	0.518769	0.79065	0.490844	0.586216	0.227795	0.385873
siR131368273	ACGTCGGATAGTCCAATACAAGAT	24	0.371928	0.518769	0.79065	1.07986	0.683919	0.45559	0.771747
siR131383674	AAAACAGACTGTCAAACGTTGGGC	24	0.557893	0.311261	0.4518	1.07986	0.683919	0.569487	0.643122
siR131384330	AAATTCTGTCTGGAGAGAAAGTCG	24	0.650875	0.518769	0.79065	0.392675	0.683919	0.569487	0.514498
siR131404666	AATGAATCTAAGTTGTGTCACATC	24	0.650875	0.415015	1.5813	0.490844	0.586216	0.45559	0.643122
siR131407700	GTTCCTATGTTACTGACGTGTGAC	24	0.650875	0.207508	0.56475	0.883518	0.488513	0.113897	1.28624
siR131418770	CGAGATCGACGGTATATTTCTGCC	24	0.650875	0.726277	1.3554	0.392675	0.488513	0.569487	0.385873
siR131425412	GAGCAGATTCATAGTCCTAGGATG	24	0.371928	0.311261	1.46835	0.589012	0.293108	0.341692	0.771747
siR131425986	AGAATGACTTATATCGTGATACAG	24	0.650875	0.207508	0.6777	0.392675	0.390811	0	0.771747
siR131431562	ATGTCCAGACACGTTATAGAAACG	24	0.278946	0.622523	1.69425	0.883518	0.586216	0.797282	0.257249
siR131436728	TTTCCGTATCCAACTTTTGATCGT	24	0.557893	0.622523	0.9036	0.589012	0.781621	0.569487	0.514498
siR131444560	GCACTAGGCACTGTTTCCTCCCTC	24	0.0929821	0.933784	1.1295	0.589012	0.586216	0.45559	1.029
siR131455819	ATCAAACGTGGCTTTGGACCGGGA	24	0.836839	0.830031	0.56475	0	1.07473	0.569487	0.385873
siR131458816	ACATGTGAGTCCAGATTCGTAGCT	24	0.557893	0.622523	0.33885	0.392675	0.488513	0.341692	0.385873
siR131460517	GTCCCGGTTTGTAGAGGATGGCCC	24	0.464911	0.518769	1.01655	0.392675	0.390811	0.569487	0.514498
siR131464891	TACTGAGATTTCGTCAACTACTGT	24	0.464911	0.103754	1.5813	0.294506	0.977027	0.113897	0.643122
siR131477284	ACGATCAAACCTTCGACATGGATT	24	0.464911	0.415015	0.9036	0.490844	0.683919	0.45559	0.514498
siR131479471	AAAGTTGGACACGAAGATTTATGT	24	0.464911	0.311261	0.79065	0.687181	1.17243	0.227795	0.514498
siR131480767	AGACGAAGGATAAGTAATTCTACT	24	0.371928	0.622523	1.46835	0.687181	0.488513	0.341692	0.257249
siR131493970	ACACGGAACTCTAATACACAATTT	24	0.650875	0.518769	0	0.490844	0.390811	0.569487	0.643122
siR131496967	GGTGAGTATCGTTGAGCTCGC	21	1.0228	0.311261	0.33885	0.196337	0.781621	0.341692	0.900371
siR131499883	ACCGCATGTAAACAAAATAGGGTG	24	0.464911	0.622523	1.1295	0.589012	0.977027	0.683385	0.514498
siR131505877	AATCAGGACAAGGACGAAGGAGGT	24	0.650875	0.207508	0.56475	0.196337	1.27013	0.341692	0.385873
siR131507812	ACCGAAAAACTTTAGGAACTCTCT	24	0.464911	0.207508	1.01655	0.392675	0.879324	0.113897	1.28624
siR131509652	AGCTCCTGTCCAGATTTGTTGAAC	24	0.650875	1.03754	0.56475	0.490844	0.683919	0.45559	0.385873
siR131515092	ACCGGATGTCTGATTCGTAGTACT	24	1.48771	1.14129	0.56475	0.196337	0.879324	0.683385	0.128624
siR131521652	ATCCAGCATCTTCGTAGAATATTC	24	0.650875	0.622523	0.9036	0.294506	1.07473	0.683385	0.900371
siR131523092	TAGATTTTTATACAGGTTCGGGCC	24	0.371928	0.311261	1.46835	0.196337	0.586216	0.341692	0.900371
siR131526612	GATGATCTCCGGACCCATATGTCA	24	0.743857	0.415015	1.01655	0.78535	0.683919	0.113897	0.514498
siR131538772	ACTATGGATAGACTGCTGATTATC	24	0.278946	0.933784	0.79065	0.392675	0.977027	0.341692	1.029
siR131539972	GATAAGCGGCCTGAGTTCGAAGCC	24	0.278946	1.14129	0.56475	0.883518	1.27013	0	0.385873
siR131545172	TGGACGAAGAAACTGATAGCTGCA	24	0.557893	0.518769	0.56475	0.589012	0.390811	0.569487	1.029
siR131550932	TATCCGAATCCAATGTTTGACTGT	24	0	0.622523	0.56475	1.27619	1.07473	0.797282	0.771747
siR131553492	AACTCCACTCCAGACTCAAATCTT	24	0.650875	0.103754	0.79065	0.589012	0.586216	0.227795	0.771747
siR131556212	ATATATCCGGGTGTAGAATAGTTT	24	0.557893	0.518769	0.79065	0.392675	0.586216	0.683385	1.15762
siR131558612	TTCTGAGAAACAACCGGTGAGAAG	24	0.0929821	0.311261	1.1295	0.589012	0.390811	0.91118	0.771747
siR131570212	ATGAGTGAACATACTATTAGGTTG	24	0.371928	0.311261	0.4518	0.0981687	0.0977027	0	0.514498
siR131570452	ACTTTCAAGACTTAGAGCATCTCC	24	0.743857	0.207508	0.4518	0.883518	1.17243	0.113897	0.257249
siR131571563	AATATCAAGACGTGGCAGGGACCC	24	0.464911	0.518769	0.9036	0.0981687	0.879324	0.227795	1.54349
siR131572669	GGGGCTAGAGAACTCACATGTCAA	24	0.743857	0.207508	1.24245	0.392675	0.683919	0.45559	0.385873
siR131577093	AGAGTTGGGCTGAAATCAGCC	21	0.650875	0.311261	1.24245	0.490844	1.07473	0.113897	0.385873
siR131578515	AGAGATGATGTGACTGAAAAGTTT	24	0.929821	0.207508	1.46835	0.490844	0.879324	0.113897	0
siR131580490	ATCCTAGTACAACGAATCTGTATA	24	0.557893	0.622523	1.3554	0.490844	0.488513	0.797282	0.643122
siR131590286	AACCCCTACACCCACAAGACCCAT	24	0.371928	0.622523	2.0331	0.294506	0.293108	0.341692	0.385873
siR131598107	CATGTGCCCTTCTTCTCCACC	21	0.464911	0.207508	0.6777	0.294506	1.07473	0.113897	0.514498
siR131602136	CAGCGGTTAGGATATCTGGC	20	0.464911	0.622523	0.11295	0.392675	0.293108	0.569487	0.257249
siR131606086	TGTACAACGAATCTGGACAGGAGT	24	0.371928	1.14129	0.9036	0.196337	0.586216	0.569487	1.15762
siR131608772	ACCGGAGGCATAGAAAGGTACACC	24	0.371928	0.726277	0.9036	0.392675	0.781621	0.341692	0.385873
siR131611616	AACGTAGGATTTTGATAGAATTGT	24	0.0929821	0.207508	2.0331	0.490844	0.293108	0.45559	1.029
siR131612880	AGAGACTGTTGGAGTGAAACTCAA	24	0.371928	0.207508	0.6777	0.589012	1.27013	0.569487	0.771747
siR131638397	GCAGGCTCGGACACAAGAAACTCT	24	0.371928	0.415015	0.9036	0.687181	0.879324	0.341692	0.385873
siR131642456	ATTAACCCTTGATCTAATGACTTT	24	0.464911	0.830031	0.79065	0.589012	0.293108	0.227795	0.257249
siR131646200	AGGTAGAGACAGTGACGATGCAAC	24	1.0228	0.518769	0.79065	0.78535	1.07473	1.70846	1.54349
siR131651348	GTTTGAGGATGGTATTTTAACGAA	24	0.278946	0.207508	1.24245	0.392675	0.488513	0.45559	0.514498
siR131656964	ATGCCCAGATTTGTTGTACTATGA	24	0.185964	0.415015	0.9036	0.196337	0.488513	0.341692	0.128624
siR131659304	ATACGACGAATCTGGACATACTCC	24	0.557893	1.03754	0.79065	0.294506	0.293108	0.45559	0.643122
siR131664764	ATTGGTAGTCTCGGTTTAAAAACC	24	0.278946	0.207508	1.24245	0.490844	0.488513	0.45559	0.643122
siR131665310	AGGCACCTCGCATCGATTGATTGG	24	0.371928	0.622523	0.4518	0.78535	0.683919	0.227795	0.385873
siR131666480	GTCATTTCGCATTATCGTTCGACT	24	1.0228	0.311261	0.9036	0.78535	0.488513	0.683385	0.643122
siR131666870	AGGATTGTGAGTCGAGGTCTGCCT	24	0.464911	0.622523	0.33885	0.196337	0.977027	0.341692	1.28624
siR131669132	GTAGAATCCGTCGGTAAAATACTA	24	0.278946	0.622523	1.01655	0.196337	0.390811	0.227795	0.385873
siR131675294	TTCAGCCCAACTCTCTGCCTCC	22	0.557893	0.830031	0.4518	0.392675	0.781621	0.683385	1.80074
siR131675996	ACTAGTGAGGACGACAGCATCTGC	24	1.48771	0.830031	0.79065	0.392675	0.879324	0.227795	0.128624
siR131681378	ACTCGGCGTTAGTAGTTCAACTGC	24	0.557893	0.207508	0.9036	0.490844	1.36784	0.227795	0.385873
siR131686292	ATGCAAAACGGACAACTAACCCCC	24	0.650875	0.415015	1.1295	0.490844	0.293108	0.569487	0.514498
siR131697758	GACAACTGGATGTTCAGAATGCCT	24	0.557893	0.518769	1.1295	0.687181	0.390811	0.91118	1.28624
siR131701190	TTTTCGTGTCCAACATTTGATCGT	24	0.464911	0.207508	0.56475	0.883518	1.07473	0.227795	0.771747
siR131702594	ATCTAATTGTCTGAGACTCCAACC	24	0.557893	0.415015	0.2259	0.589012	1.07473	0.569487	0.771747
siR131704367	AGACTTTATGTCCGAAGAGGGTCG	24	0.371928	0.933784	0.56475	0.392675	1.17243	0.683385	0
siR131706446	ACCAAACATAAGACTCTAAAGACA	24	0.278946	0.415015	1.1295	0.490844	0.488513	0.341692	0.385873
siR131707139	ACGTTTGACCAGATGTTGGAAGA	23	0.278946	0.207508	1.01655	0.490844	1.36784	0.569487	1.54349
siR131709064	TACAGTCGGCTTGGATGCAAGAAC	24	0.464911	0.518769	0.79065	0.589012	1.17243	0.227795	0.643122
siR131717765	CTAGATTCGTTGTATTGCAATATA	24	0.371928	0.518769	0.33885	0.392675	0.879324	0.569487	0.385873
siR131728083	CGACCTAACAACTATTGAACCCGG	24	0.371928	0.311261	1.01655	0.196337	0.879324	0.341692	0.643122
siR131732241	AGTACCAAGAGTAAAAGTAAAGAC	24	0.557893	0.830031	0.33885	0.392675	1.07473	0.227795	1.029
siR131744715	AGTCTGACATGTGCGCCCGATAAT	24	0.650875	0.311261	1.3554	0.589012	0.488513	0.45559	0.514498
siR131763426	ACGGATTCTAAGACGCAGTATATG	24	0.185964	0.415015	0.4518	0.196337	0.683919	0.45559	1.15762
siR131764658	ATTATCCAGATTCGAAGTACTAGG	24	0.836839	0.207508	0.56475	0.490844	1.27013	0.341692	0.385873
siR131770895	ACAAACAGTCGGGCATCTGATATT	24	0.464911	0.311261	1.24245	0.196337	0.781621	0.227795	0.385873
siR131771049	ACGGACTCCAAGACATAACATGTG	24	0.0929821	0.726277	1.1295	0.687181	1.07473	0.341692	0.900371
siR131774020	ACCCTATATATCGATCGTAGATCT	24	0.371928	0.415015	1.3554	0.687181	0.488513	0.91118	0.257249
siR131774172	AACGATCTGGATTCGAATCCTCAT	24	0.185964	0.311261	0.33885	0.0981687	0.683919	0.569487	1.15762
siR131774628	GATCTAGTCACTGTATCAGGTGCC	24	0.557893	0.415015	0.79065	0.294506	0.879324	0	0.385873
siR131782228	ACAACGATACGGTCTCTAAAACAC	24	0.557893	0.415015	1.1295	0.294506	0.390811	0.91118	0.771747
siR131785800	GAGACGATCTGGGTTCAAAGTATC	24	0.464911	0.415015	0.56475	0.196337	0.390811	0.227795	0.514498
siR131787624	ACCAATTGTACGATCGTAAAGGGT	24	1.11579	0.415015	0.56475	0.196337	0.781621	0.227795	0.771747
siR131788308	AGAGATGATCCAAACTGAGAAAAG	24	1.0228	0.518769	1.69425	0.0981687	0.293108	0.113897	0.385873
siR131790436	TATTTAGAGTGTCCCTGATTGTAG	24	0.743857	0.311261	1.01655	0.294506	0.195405	0.683385	0.900371
siR131790588	AGACCTAAACGTACATCTGATTGG	24	0.278946	0.311261	1.1295	0.589012	0.586216	0.227795	0.514498
siR131793096	ATTTAGAGTGTCCCTGATTGTAGA	24	0.278946	1.03754	1.01655	0.196337	0.781621	0.797282	0.514498
siR131793780	GTAGCTAGCCGCCGTCGGCGAG	22	0.836839	0.933784	0.33885	0.294506	0.0977027	0	1.67212
siR131799024	ACGCAGTGGTAAATCCTTTAGAAC	24	0.650875	0.622523	0.2259	0.490844	0.390811	0.341692	0.643122
siR131800316	GCTTCTGTGTCCAACTTTGATCGT	24	0.557893	1.03754	0.56475	0.294506	0.781621	0.45559	0.771747
siR131801988	ACCGGCAATACAATTTACTCAATT	24	1.11579	0.622523	0.9036	0.490844	0.683919	0.683385	0.385873
siR131816808	GACGGATATACCCATTAGGCAGGG	24	0.278946	1.03754	0.6777	0.294506	0.586216	0.797282	0.771747
siR131822356	AACGAATTTGGACAGAAAGATTGT	24	0.371928	0.103754	1.46835	0.78535	0.195405	0.341692	0.771747
siR131824104	ATGTGCAAGACAACTTTTCAGCCT	24	0	0	0.11295	0	0	0	0
siR131836796	ACGGACAGTCCAACGTTAAACACG	24	1.0228	0.415015	0.6777	0.392675	0.390811	0.91118	1.029
siR131856175	AGTGGGTTGGAACCCGTTTGGACC	24	0.278946	0	1.46835	0.490844	0.390811	0.227795	0.643122
siR131856775	TCGGTGTCTACCTGCTTCGTC	21	0.464911	0.518769	0.33885	0.294506	0.488513	1.48067	0.643122
siR131858050	GTTTCCACACTTAACTTTGATCGT	24	0.557893	0.518769	0.6777	0.687181	1.17243	0.683385	0.514498
siR131863825	ACCTGAAGATCGTGTATTTACTCG	24	0.464911	0.518769	1.1295	0.196337	0.293108	0.227795	0.514498
siR131868100	ACTCCACCACTAAACCTAAGACAT	24	1.11579	0.622523	0.4518	0.196337	0.683919	0.227795	0.257249
siR131871700	AACGAATGTAGACAGAGATATATT	24	0.464911	0.207508	0.4518	0.589012	1.17243	0.341692	0.514498
siR131875150	AGTGACAGATCTGCGTGCCCGAGA	24	0.650875	0.311261	0.4518	0.490844	0.293108	0.569487	0.128624
siR131895250	AGACCGAGTCTCTGATCTGATTGA	24	0.557893	0.207508	0.56475	0.294506	1.07473	0.45559	1.029
siR131900725	ACTGGTCAATATTGTAAGAAAAAC	24	0.185964	0.207508	1.24245	0.392675	0.195405	0	0.385873
siR131911067	GACCCATGAGACCCATCCTAGGAC	24	0.557893	0.622523	1.01655	0.392675	0.586216	0.797282	0.514498
siR131916099	ATCCAGATTCGTTGTGCCATGAAA	24	0.836839	0.622523	1.01655	0.0981687	0.390811	0.227795	0.514498
siR131923499	AGGACGAGAATTAGTGAATTGTGT	24	0.0929821	0.311261	1.24245	0.981687	0.390811	0.341692	0.257249
siR131947549	ATTTCCATGCCTAATTTTGATCAT	24	0.557893	0.311261	1.24245	0.294506	0.879324	0.227795	0.385873
siR131952877	TACAGTCAGCTTAGACATAAGAAC	24	0.371928	0.103754	0.56475	0.392675	1.07473	0.797282	0.385873
siR131956207	CTGACATGTGGATCCTATGACACA	24	0.371928	0.933784	1.24245	0.196337	0.781621	0.341692	0.514498
siR131960129	CACCGCTTAACTATCATTCAT	21	0.371928	0.311261	1.01655	0.490844	0.781621	0.45559	1.15762
siR131961091	ATTCGTTGTCTCGTTGTTCTAGGT	24	0.371928	0.415015	0.79065	0.196337	0.781621	0.113897	0.385873
siR131963903	GTTAGCCGGTCTATATTCGAAGTC	24	0.464911	0.103754	0.79065	0.589012	0.683919	0.797282	1.15762
siR131970341	AGGCTCGGAATCTAGATCGTCTAG	24	0.557893	0.518769	0.4518	0.981687	0.781621	0.569487	0.514498
siR131980701	GGGACATGAGAAATTTGGTAGGAT	24	0.650875	0.311261	0.79065	0.294506	0.781621	0.227795	0.257249
siR131989223	AGTCAAACTGTGCAAGAAAAAACT	24	0.464911	0.415015	0.9036	0.196337	0.293108	0.683385	1.029
siR132001487	ACGAATCTGGACATATATAGTTCC	24	0.371928	0	0.56475	0.196337	0.683919	0.227795	1.029
siR132010247	CGAAGTCAGACTAGTCACATAGAC	24	0.278946	0.103754	0.33885	0.589012	0.488513	1.25287	0.771747
siR132022876	CCGACGTGGGCCACTTGGCCA	21	0.557893	0.311261	0.6777	0.294506	0.293108	0.45559	0.643122
siR132032293	GAATCAAACAAGAACTCTCGCTCT	24	0.650875	0.622523	0.56475	0.490844	0.879324	1.36677	0.128624
siR132037476	ATTCAATGGAACGAACCAAAACTT	24	0.557893	1.3488	0.9036	0.0981687	0.195405	0.341692	0.771747
siR132045871	AATATCACATCCGGTCATAGGTTG	24	1.30175	0.311261	0.4518	0.392675	0.781621	0.45559	0.385873
siR132050981	TATCCCTAGAACACTGCTCAAACC	24	0.278946	0.207508	1.3554	0.687181	0.390811	0.45559	1.15762
siR132055945	GGACACTTTCGGCGCGTCTGACTG	24	0.557893	0.415015	1.24245	0.392675	0.586216	0.227795	0.514498
siR132056310	GTTCTACATGTCATTGAGATACTG	24	0.0929821	0.622523	1.01655	0.392675	0.781621	0.683385	0.385873
siR132056966	AACTCTACTTCAGGTCTAACTCCT	24	0.371928	0.415015	1.01655	0.294506	0.390811	0.341692	0.514498
siR132057038	GAAGCTAGAATCCGGATTGGCATT	24	0.278946	0.207508	0.4518	0.392675	0.683919	1.02508	0.257249
siR132066542	TAAGAAGACTAGTCTGTTTGGCAC	24	0.185964	1.24505	0.11295	0.294506	0.390811	0.341692	0.257249
siR132068630	TTCAGAACGACTCAACTGTAAAGT	24	0.371928	0.207508	0.6777	0.490844	0.781621	0.341692	1.029
siR132073310	AGTCAAACGTTGGACATGGAACCC	24	0.557893	1.03754	0.33885	0.0981687	0.683919	0.797282	0.514498
siR132081014	TTATGGACCGCATGTAAACAAAAT	24	0.185964	0.207508	1.01655	0.78535	0.683919	0	0.900371
siR132083966	ATCACTTGCTACATCATCTTTCAT	24	0.464911	0.103754	1.1295	0.196337	0.683919	0.45559	0.900371
siR132088718	ATGTAGAATAAATGGTTAGGATTT	24	0.278946	0.103754	0.6777	0.294506	1.17243	0.683385	0.128624
siR132099518	AACCCATTCCATAACCCTTAGACT	24	0.650875	0.415015	1.01655	0.490844	0.195405	0	0.385873
siR132102974	ATCTGATTAAACATTCAATGTAAT	24	1.0228	0.311261	0.6777	0.687181	0.683919	0.569487	0.643122
siR132113558	TTACCGGCAACCGACTGACTCTGT	24	0.743857	1.14129	0.33885	0.0981687	1.07473	0.683385	0
siR132123566	AGGACCGAAACCACTCTGGATTGA	24	0.278946	0.207508	1.3554	0.294506	0.586216	0.569487	0.257249
siR132123926	AATCTAGTACTACGAATCTCTACT	24	0.557893	0.518769	1.1295	0.196337	0.293108	0.569487	0.514498
siR132134492	AGAAAAACCGGACAAAAATAGTAC	24	0.464911	0.518769	1.69425	0.490844	0.390811	0.341692	0.385873
siR132139391	GCCACAACTTTAGATCCTGGGCCT	24	0.557893	0.622523	0.2259	0.294506	0.390811	0.683385	0.257249
siR132149615	GATTTGTAAGTTTATGGACCGAGA	24	0.743857	0.415015	0.2259	0.78535	1.17243	0.341692	0.385873
siR132162608	AGGATTGAGAAAACACAGGAATAG	24	0.185964	0.622523	1.01655	0.392675	0.293108	0.45559	0.771747
siR132165803	ATCCTAGTGCAACGAATCTGAACC	24	0.557893	0.311261	1.01655	0.294506	0.683919	0.227795	0.128624
siR132170844	TGATTTCAGCCCAACTCTCTGCCT	24	0.371928	0.622523	0.9036	0.392675	1.27013	0.113897	0.514498
siR132181494	GTTGGCTCTACAAAATGATGGACT	24	0.371928	0.415015	1.01655	0.392675	0.488513	0.341692	0.643122
siR132186038	ACCTGTAGGACTAAAAATGATCTT	24	0.464911	0.207508	0.6777	0.490844	0.586216	0.113897	0
siR132196049	AAAGTTGAACGTAGAAAACCATGG	24	0.836839	0.207508	0.6777	0.392675	1.27013	1.02508	0.385873
siR132208283	ACAGAACCCCTGACTTTATACAGT	24	1.0228	0.311261	1.1295	0.294506	0.683919	0.569487	0.514498
siR132210173	GTTGAACGTAGAAAACCATGGCTG	24	0.743857	0.622523	0.79065	1.07986	0.390811	1.02508	0.128624
siR132210383	AGGACCAGACGAGACACTTTATAG	24	1.0228	0.415015	1.1295	0.392675	0.488513	0.227795	0.385873
siR132213883	TCACTCACCAATTCTCTGGTTG	22	0.278946	0.622523	0.2259	0.490844	1.27013	0.227795	1.029
siR132230193	ATTAATCCGGACATAACTATAAAG	24	0.278946	0	1.01655	0.196337	1.07473	0.341692	0.257249
siR132240903	CAAACACTTGTGCTAGAACTCGAG	24	0.464911	0.726277	1.24245	0.589012	0.683919	0.341692	0.900371
siR132256023	GTGTATGACATGTCGGATCAGATA	24	0.278946	0.622523	0.4518	0.196337	0.879324	0.45559	0.257249
siR132259243	GTCCATTTGAATCGTAGGAATGAA	24	0.557893	0.622523	1.1295	0.392675	0	0.45559	0.771747
siR132265683	TGAGACATCCAGATTCGTTGTGCT	24	0.464911	1.14129	0.6777	0.294506	0.488513	0.683385	0.514498
siR132276557	AAGAACATCTCCAACAACCTCTCT	24	0.464911	0.518769	0.33885	0.490844	0.390811	1.13897	0.771747
siR132280697	ATTGACTTGGTCTTCGTTACATGT	24	0.464911	0.415015	0.4518	0.589012	0.488513	0.227795	1.029
siR132285734	GAGATATGTCCAGATTCGTTGTAC	24	0.743857	0.311261	1.3554	0.0981687	0.586216	0.113897	0.900371
siR132290909	ATTGACTATAAATAATTTGAAGCT	24	0.464911	0.518769	0.4518	0.392675	0.879324	0.45559	1.28624
siR132296981	ACCCGACGTATGATGTACTTTCTC	24	0.650875	0.103754	0.6777	0.687181	0.390811	0.341692	0.771747
siR132308918	GATACACAATCCAGGACTAAAGAT	24	0.278946	0.830031	0.9036	0.294506	0.195405	0.341692	1.15762
siR132319130	GGAGGAAATCTAGACTAAACTGGA	24	0.278946	0.518769	1.3554	0.490844	0.0977027	0.341692	0.257249
siR132325202	GTTTTCGTGTCCAATTTTAACTGT	24	0.278946	0.311261	1.01655	0.392675	0.586216	0.683385	0.257249
siR132337346	TATTCGTACCCAACGTTTGACTGT	24	0.929821	0.207508	0.33885	0.687181	0.390811	1.02508	0.257249
siR132340175	ATAAGACGGACCGTCAGACATTGA	24	0.371928	0.207508	0.6777	0.196337	1.07473	0.91118	0.514498
siR132350582	ACTTTTTAGTCACATCGTCCAACT	24	0.185964	0.415015	1.01655	0.196337	0.390811	0.341692	0.771747
siR132353506	AATCCAGGACTAAAGATCTTTAGT	24	0.743857	1.14129	0.11295	0.392675	0.781621	0.569487	0.128624
siR132354662	CTTGTGATCTGACGACGTGGCTGT	24	0.185964	0.622523	0	0.392675	1.56324	0	0.771747
siR132355206	ACAAGAACCGAACATAGAAAAAAT	24	0.743857	0.103754	0.6777	0.392675	0.293108	0.227795	0.514498
siR132381046	GATCTACAGATTTATAGCCAACTG	24	0.185964	0.103754	0.11295	0.196337	0	0.227795	0.257249
siR132382066	AATATGTCTATTGTATCAGTTGAC	24	0.557893	0.415015	0.79065	0.0981687	0.586216	0.569487	0.257249
siR132388254	ACCCGACAGGTAGAAATCTCAAAC	24	0.557893	0.518769	0.33885	0.196337	0.586216	0.341692	0.514498
siR132389002	AATTTCACTCCAAAACCCAACTCT	24	0.278946	0.726277	1.46835	0.78535	0.293108	0.113897	0.128624
siR132401310	ATAGAATCCGTCAGTAAACCATGA	24	1.39473	0	1.1295	0	0.879324	0.113897	0
siR132408314	GAAAACCAGATCAACGTGCTATGT	24	0.371928	0.311261	1.24245	0.196337	0.195405	0.341692	0.643122
siR132409198	ACGATCAAAGTTGAACACAAAACT	24	0.278946	0.415015	1.5813	0.687181	0.195405	0.45559	0.257249
siR132421574	CTTACTGACATAGAATTATAGGCA	24	0.278946	1.03754	0.56475	0.490844	0.781621	0.797282	1.029
siR132425809	AGCTTCTCCCAGAATCACAAGCTT	24	1.0228	0.518769	0.56475	0.0981687	0.390811	0.797282	0.385873
siR132429628	ATTCTCAGAATCTGGACCAAAAGC	24	0.371928	0.311261	0.9036	0.78535	0.293108	0.227795	0.257249
siR132439142	ATAAGTCCCTATTTTTGTGAGAGG	24	0.185964	1.3488	0.6777	0	0.683919	0.341692	0.128624
siR132439611	GCCCAGAATCTAAAGTTGTAGCTC	24	0.185964	0.311261	1.01655	0.687181	0.586216	0.683385	0.385873
siR132442358	ACAGGTCTTCGCTAGCAGTCGCCT	24	0.557893	0.415015	0.9036	0.490844	1.27013	0.45559	0.257249
siR132442961	AACTTATTCCATAACTCTGACTAA	24	0.371928	0.311261	0.6777	0.196337	0.683919	0.113897	0.257249
siR132443229	GGTTGACATGTGAGTTCTCTAGCC	24	0.464911	0.518769	0.33885	0.294506	0.586216	0	1.029
siR132450130	ATTGTGTATAGATGAATTGAAGCT	24	0.371928	0.518769	0.79065	0.490844	0.781621	1.02508	0.257249
siR132459979	TTGAGCTCGCGACGTCATCCT	21	0.836839	0.415015	0.56475	0.294506	1.36784	0.227795	0.771747
siR132460448	GAAAATCACGACGTGTCAGGACCC	24	0.0929821	0.311261	0.56475	0.589012	0.195405	0.45559	1.15762
siR132467215	TCCGTTTGTAAACTGTAAGATGAA	24	0.743857	0.207508	0.6777	0.687181	0.390811	0.569487	0.514498
siR132469895	GATTGATTTGTAGAGCCTTGGTCG	24	0.743857	0.622523	0.79065	0.0981687	1.17243	0.227795	1.15762
siR132472106	ACCGTCTAGATTCATCGTACTAGG	24	0.371928	0.311261	0.79065	0.392675	0.390811	0.227795	0.385873
siR132478337	ACGGTCATTTGGCTCTAATTTGGC	24	0.0929821	0.207508	1.8072	0.392675	0.390811	0.45559	0.643122
siR132479342	AAGTCACACTTGTCTAACATTGCC	24	0.371928	0.207508	0.4518	0.78535	0.586216	0.113897	1.029
siR132484568	GTCACGTGTTTGACGATTCGTCCT	24	0.464911	0.415015	0.33885	0.196337	1.07473	0.227795	0.385873
siR132486176	ATTATTGTCTCGGATCACAAACCC	24	0	0	0.11295	0	0	0	0
siR132488186	TATTTTTATCCGAATCGAACT	21	0.278946	0.311261	0.4518	0.589012	0.683919	0.569487	1.15762
siR132490330	GAATTACACCCCCGAACTTAAAAA	24	0.0929821	0.103754	1.01655	0.490844	0.293108	0.341692	0.385873
siR132497030	AACTTAAAAACCGGACATTCTACG	24	0.185964	0.518769	1.3554	0.490844	0.488513	0.113897	0.643122
siR132504525	ACCCGATGTGACACACTAAAACTC	24	0.464911	0.415015	1.1295	0.589012	0	0.569487	0.643122
siR132528351	AACCGGACATTTGACACCTCAAAC	24	0.278946	0.622523	0.79065	0.196337	0.293108	0.569487	1.029
siR132530463	GAGAACGAATGTGTAGACTCCTTT	24	0.371928	0.622523	0.4518	0.589012	0.195405	0.45559	1.41487
siR132531057	AGACGACCTACAGAAATAATGAGT	24	0.0929821	0.518769	1.01655	0.883518	0.586216	0.113897	0.643122
siR132537129	GAGAATTTCTAGCCCATGAGAGCG	24	0.371928	0.311261	1.01655	0.589012	0.488513	0.569487	0.514498
siR132551781	GAAAACAAAGATCCGTTCAGATTT	24	0.371928	0.518769	1.24245	0.589012	0.488513	0.227795	1.28624
siR132554685	GAGGGCATGTTTCATACTCGGCCT	24	0.464911	1.03754	0.9036	0.589012	0.683919	0.227795	0.514498
siR132555807	ACCTAGTACAATGAATCTGAATAC	24	0.278946	0.103754	1.01655	0.196337	1.17243	0.113897	0.900371
siR132565509	ATGAGGGCTTCGCTGTTTTAACAC	24	0.464911	0.311261	0.2259	0.490844	0.488513	0.113897	0.643122
siR132573280	ATTCCATATTAAATCTCGTGTCTT	24	0.278946	0.207508	0.33885	0.0981687	0.781621	0.113897	0.771747
siR132590960	ATCCTAGTCAGTCAAATAAAAAAC	24	0.0929821	0.311261	0.2259	0.196337	0.390811	0.341692	0.514498
siR132615400	GCCAACATTTCTCGTCCTCTC	21	0.278946	0	0.2259	0.589012	0	0.227795	0.257249
siR132623590	ATTAACCGAGACTAAAAATAGATT	24	1.39473	0.103754	1.24245	0.392675	0.683919	0.341692	0
siR132628335	GTTTCCATACCCAATTTTGATCGT	24	0.464911	0.622523	1.01655	0.490844	0.195405	0.45559	0.514498
siR132645820	GATGAACAGTCAAACGTTGGCACG	24	0.650875	0.415015	0.6777	0	1.07473	0.45559	0.514498
siR132666554	AGATATCCGGATTCATCATACTAG	24	0.371928	0.103754	0.4518	0.0981687	0.293108	0.227795	0.385873
siR132671866	ATTCCTGTGCCAACGTTTGACTGT	24	0.371928	0.726277	0.79065	0.392675	0.683919	1.02508	0
siR132688378	TGAGAATAGAGAACAGCAGTGGGC	24	1.0228	0.103754	0.9036	0.294506	0.390811	0.227795	0
siR132688698	ATGGCACACTTGATACGATGAGAC	24	0.650875	0.622523	0.6777	0.687181	1.27013	0.45559	0
siR132700026	AACGACAAGTACTAATTGGATTGT	24	0.464911	0.103754	1.01655	0.392675	0.488513	0.797282	0.128624
siR132709306	ACCCGAAGATCGTATATTTGCTCG	24	0.371928	0.415015	0.6777	0.490844	0.683919	0.569487	1.029
siR132710906	CGTAGAAACTCACAACGTATGTGC	24	0.278946	0.207508	0.56475	0.392675	0.586216	0.227795	1.029
siR132717050	GACCATCCGATCATAAATAGGCGG	24	0.278946	0.830031	1.24245	0.78535	0.683919	0.683385	0.771747
siR132717498	ACACCGACACAAGTTTAGGACTGT	24	0.557893	0.311261	0.9036	0.294506	0.683919	1.25287	0
siR132740104	TCAAGAGGAAGAAACTTATAAT	22	1.0228	0.518769	0.33885	0.196337	0.390811	0.45559	0.128624
siR132741049	ACCGTGCCAACTCTGATCGTGCCT	24	0.185964	0.622523	1.01655	0.196337	0.390811	0.341692	0.643122
siR132748987	CTAATAGGAAAAGACTTGGACTCC	24	0.464911	0	0	0	0.0977027	0	0.643122
siR132755791	ACGGTCAAAGTTGGGCGCGAAACC	24	0.0929821	0.518769	1.1295	0.883518	0.586216	0.341692	0.514498
siR132757051	TGTAGAATTAGATGATAAGGTGGA	24	0.278946	0.518769	1.01655	0.294506	0.488513	0.227795	0.128624
siR132766879	CTTGCCAACATTTCTCGTCCTC	22	0.278946	0.518769	0.4518	0.0981687	0.781621	0.341692	0.514498
siR132778282	AATACTACGAATCTGGACAGTCGT	24	0.557893	0.207508	0.2259	0.196337	0.781621	0.797282	1.029
siR132786220	AACTTTACAGTTGAGTCGTTCTGA	24	0.185964	0.103754	0.9036	0	0	0.91118	0.771747
siR132796615	TGTACAGGACTCTCACAAGGA	21	0.464911	0.207508	0.9036	0.490844	0.683919	0.113897	1.28624
siR132838455	ACGGAATCTGTAATTTGTTGTGTA	24	0.557893	0.207508	0.33885	0.196337	0.390811	0.797282	1.15762
siR132858481	GTTCCAATTTTGTAGAATTTCGGT	24	0.0929821	0.103754	0.9036	0.490844	0.195405	0.341692	0.385873
siR132871315	ATTCCCAATCTCCCCAATCCACTC	24	0.557893	0.103754	1.01655	0.392675	0.195405	0.683385	0.257249
siR132881607	AACTATACCGTCTTACTCTCGACT	24	0.0929821	0	0	0	0.293108	0.45559	0
siR132950898	GCGTGACCAGACTATGACCGGCCT	24	0.185964	1.03754	0.4518	0.0981687	0.977027	0.341692	0.257249
siR132954009	TACCCTCAAAACTAGAATTGTGAC	24	0	0.103754	0.56475	0.392675	0.293108	0.341692	0.514498
siR132964318	TCACAAAAAATGAGGTCAGCT	21	0.650875	0.311261	1.01655	0.294506	0.683919	0.113897	0.257249
siR132996184	CCGAGAATAGAACGAGAGGAG	21	1.5807	0.103754	0.33885	0.490844	0.293108	0	0.128624
siR133032964	ATATGGATTCTACTGACACATAGG	24	0.557893	0.207508	0.2259	0.490844	0.293108	0.113897	0.257249
siR133068597	ATCCTAGTACAACGAATCTGACAT	24	0.185964	0	0.11295	0.0981687	0.488513	0	0
siR133070190	GTACTGTAGAACAATTGATAAAGT	24	0.464911	0.207508	1.01655	0.687181	0.293108	0.45559	0.385873
siR133087241	CGGGCTGGGAATGACAAGTATAGT	24	0.278946	0.726277	0.79065	0.490844	1.17243	0.91118	0
siR133100280	GTTTTCGTGTTCAACTTTGATGGT	24	0.278946	1.03754	0.33885	0.196337	0.488513	0.569487	0.128624
siR133108540	TAACCCATATCCGTCGGATACCGT	24	0.371928	0.622523	0.4518	0.490844	0.683919	0.45559	1.029
siR133108658	GAGATAAACTGATATTAGAAACTC	24	0.185964	0.103754	0.2259	0.294506	0.390811	0.569487	0.514498
siR133118334	TATTTGGATGGGGCTACGGATCG	23	0.464911	0.103754	0.33885	0.490844	0.683919	0.341692	1.029
siR133125532	GTGGTCCTCGAGATTAGTCGGTAC	24	0.650875	0.415015	1.3554	0.294506	0.977027	0.45559	0.514498
siR133126771	AGCACCCGGACAGATTTTGAACAT	24	0.185964	0.415015	0.4518	0.490844	1.07473	0.341692	0.128624
siR133139381	TACCGTGATTCTAAGAACCGAGAA	24	0.0929821	0.311261	1.24245	0.0981687	0.195405	0.45559	0
siR133144427	GATCAAAGTTAAGTGTGGAAACTT	24	0.185964	0.103754	1.01655	0.589012	0.488513	0.341692	0.771747
siR133152605	GAGAGACCGATTTAGAAAGACTGT	24	0.650875	0.415015	1.01655	0.392675	0.586216	0.45559	0.128624
siR133158289	AGACTGTTTTAGGAGATTCTAAAA	24	0.0929821	0.311261	1.24245	0.294506	0.781621	0.569487	0.257249
siR133161363	TTTCTGTATCCAACTTTGAACGT	23	0.185964	0.207508	0.33885	0.687181	0.390811	1.02508	0.128624
siR133183287	GAGGGCTCGCATGTCATTGACAGG	24	0.185964	0.207508	0.6777	0.196337	0.195405	1.02508	0.385873
siR133189609	ATAGTACGATGAATCTGGACACCC	24	0.371928	0.207508	0.4518	0.0981687	1.27013	0.341692	0.257249
siR133191523	GTTGAACACGGATACCTACAAGGC	24	0.185964	0.415015	1.01655	0.490844	0	0.45559	0
siR133198367	GACTCACAGTATATAACAGCGGGC	24	1.0228	0.311261	0.4518	0.392675	0.488513	0.91118	0.385873
siR133202717	TTGGCTGAGAGACCGTAACAACGT	24	0.650875	0.207508	1.3554	0.392675	0.293108	0.113897	0.385873
siR133251836	AGCCAATTTACGTTTTTTCGGTGT	24	0.278946	0.207508	0.4518	0.490844	0.0977027	0.227795	0.643122
siR133252691	AACTCAGGACCTTGAAATACTACT	24	0.371928	0.415015	1.01655	0.294506	0.293108	0.45559	0.514498
siR133286207	GATGTATACCATGAATCTGGACAT	24	0.557893	0.415015	0.6777	0.294506	0.293108	0	0.385873
siR133292477	TGTTCTCTGTCCAGATTTATACTC	24	0.185964	0.207508	0.4518	0.0981687	0.195405	0.45559	0.643122
siR133296296	TATGGACTCCAAGACGTAATGTGT	24	0.278946	0.311261	0.6777	0.392675	0.586216	0.341692	1.28624
siR133309017	AAAACCGGGATCTGAGGGACCTCT	24	0.464911	0.311261	1.69425	0.294506	0.0977027	0.227795	0
siR133311145	TAGTGCGGCACCGGAGCTCGCC	22	0.278946	0.415015	0.2259	0.196337	0.683919	0.569487	1.28624
siR133334833	ACCGTGTCACTGTTCAAAACGACT	24	0.371928	0.622523	0.33885	0.392675	0.390811	0.113897	0.257249
siR133351745	ACTCGGGTTGAAATCGCAAAAAAT	24	0.0929821	0.311261	0.9036	1.07986	0.195405	0	0.385873
siR133351913	AGTGCGGCACCGGAGCTCGCC	21	1.0228	0.415015	0.6777	0.0981687	0.195405	0.341692	0
siR133356001	TCCCTCACCATGCTAGTCGGC	21	0.557893	0.311261	0.11295	0.294506	0.488513	0.569487	0
siR133359193	GTTACACTGATGCTTGCGGCACTG	24	0.0929821	0.726277	0.56475	0.196337	1.07473	0.341692	0.128624
siR133367257	ATATAGCCCGCTACTCCTCTTTCT	24	0.371928	0.311261	0.2259	0.294506	1.07473	0.113897	0.514498
siR133483928	ACTTATACTTTTCCGTCACACTGA	24	0.371928	0.103754	0.79065	0.490844	0.293108	0.227795	0.128624
siR133485170	AACGAACATGGTTAGAAATTCTGT	24	0.185964	0.311261	0.11295	0.294506	0.195405	0	0
siR133514168	GTGGGATCATACAATATCGGATAT	24	0.278946	0.518769	0.33885	0.0981687	0.293108	0.113897	0.257249
siR133526966	ATCAGAAACAGAGATAAATGAATG	24	0	0.103754	1.01655	0.589012	0.390811	0.341692	0.771747
siR133530368	TTGTGATCCGAGACAATAATGTAT	24	0	0.103754	0.11295	0.196337	0	0	0
siR133547972	ACTAAAACCCGAGACTAAAAAAAC	24	0.464911	0.311261	1.46835	0.0981687	0.977027	0.113897	0
siR133551266	ATTTGGGTCCAGGAATCATCGGGT	24	0.185964	0.311261	1.01655	0.294506	0.488513	0.227795	0.128624
siR133555208	AGGACACAACTATAATCAGATCGT	24	0.464911	0.415015	0.56475	0.392675	1.17243	0.569487	0.257249
siR133570927	GAAAACCGAGCATGTTGTGATTGA	24	0.371928	0.103754	0.11295	0	0.781621	0.227795	0.257249
siR133572040	ATCATTCAGGTCCAAAGACTTATT	24	0.464911	0	1.1295	0.490844	0.390811	0.45559	0
siR133645710	AGCGGGCTACATAGATTTTAAGAC	24	0.278946	0.518769	0.4518	0.0981687	0.488513	0.227795	0.257249
siR133684888	TTTCAGCCCAACTCTCTGCCTC	22	0.371928	0.415015	0.56475	0.0981687	0.879324	0.341692	1.15762
siR133697524	GAATCACAATTGTAGGATGGCATT	24	0.185964	0.103754	0.33885	0.196337	0.293108	0	0.128624
siR133718168	ACTGATTCTAGGCCGATGATGACT	24	0.185964	0.311261	0.33885	0.294506	0.586216	1.13897	0.128624
siR133732364	AAGAGATCCGTCAATGAAAATAGA	24	0.650875	0.311261	1.24245	0.196337	0.195405	0.341692	0
siR133733612	AGTGATCATCTAGTTTGACTAGCC	24	0.371928	0.415015	0.4518	0.196337	0.390811	1.02508	0.128624
siR133746040	ATTCCTCGACTTACAAAACCGTTC	24	0.650875	0.207508	0.9036	0.294506	0.488513	0.227795	0.257249
siR133767117	TTCTAATATTATGAATCTGAATAT	24	0.0929821	0.207508	1.01655	0.0981687	0.293108	0.341692	0.643122
siR133777521	GGACACACAACGAATTCGGACATG	24	0.278946	0.415015	0.33885	0.0981687	0.195405	0.113897	1.029
siR133828776	TTTGCGTATCCAACTTTGACTGT	23	0.0929821	0.622523	0.4518	0.392675	0.293108	0.227795	0.514498
siR133890256	GAAAAGTTCTATCCGGATATAGGT	24	0.278946	0	0.56475	0.0981687	0.586216	0.113897	1.029
siR133893306	GGTTTAACACGTTGTCAGGCTGTG	24	0.464911	0.207508	0.4518	0.392675	0.293108	0.45559	1.029
siR133907506	ATTCGGCAGCTAGGACTTGAGTCC	24	0.185964	0.311261	0.9036	0.490844	0.195405	0.227795	0
siR133917406	ACTCCAAACTGCTAGCCAACAAGG	24	0.557893	0.207508	1.01655	0.490844	0.195405	0.45559	0.128624
siR133919106	GCTAGAGAACTCACATGTCAACCA	24	0.185964	0.311261	1.24245	0.0981687	0.781621	0.45559	0.128624
siR133921906	ATCTCGGAGACTGTGTCAGAATCC	24	0.278946	0.830031	1.01655	0.392675	0.293108	0	0.385873
siR133940952	GCTCGAAGTCCACTGTAAGATACA	24	0	0	0	0	0	0	0
siR133987061	AATCAAAGTTGAACGTGAAAACTT	24	0.0929821	0.207508	1.01655	0.196337	0.293108	0	0.385873
siR134022733	AACTGGCACCTATAGAATATATAT	24	1.0228	0	0.79065	0.392675	0.195405	0.113897	0
siR134026065	TTATCTAATGTCTTCTGTATC	21	0.278946	0.311261	0.4518	0.294506	0.683919	0.341692	1.029
siR134038531	GTGAGCTCATAGTTCATCGGGCCT	24	0.650875	0	0.33885	0.294506	0	0.227795	0
siR134048755	GTACGAGATATGGTTGATGAACAC	24	0.371928	0.207508	1.01655	0.392675	0.195405	0.569487	0.257249
siR134092819	ATCACGACAACAAATTTTGGACGG	24	0.278946	0.311261	1.1295	0.294506	0.390811	0.341692	0.128624
siR134094163	AGTACGACGAATCTGAATATATGT	24	0	0.207508	1.1295	0.196337	0	0.227795	0.514498
siR134174586	AGTACGACTTGTCATAACCATGGC	24	0.278946	0	1.01655	0.0981687	0.586216	0.113897	0
siR134175385	GTCCATTTTTCAATCCAAAGACAG	24	0	0.207508	1.3554	0.196337	0.195405	0.227795	0.771747
siR134193527	ACCCTGTAGGTTCATGTAACATCT	24	0.464911	1.14129	0.4518	0.0981687	0.390811	0.227795	0.128624
siR134243117	TAAGAATTGGCGCTCTGATATCAT	24	0.0929821	0	1.1295	0.196337	0.293108	0.227795	0.257249
siR134260183	GAAAAAGGACTCAAGTTTAGATCT	24	0.185964	0.103754	0.33885	0.196337	0.293108	0.227795	1.029
siR134288473	ATGGCCTTAGCAGAGTTGGGACTC	24	0	0	0	0	0	0	0
siR134299329	ACCAACCAATTGTTTCTCAGAATT	24	0	0.103754	0.2259	0.0981687	0.390811	0.227795	0.514498
siR134341194	ATGCAATCCGGACCATATAAGTGT	24	0.278946	0.311261	1.01655	0.392675	0.195405	0	0.514498
siR134364504	AGACTGAGAAGATGCGTAAAATGA	24	0.185964	0.311261	1.01655	0.490844	0.293108	0.113897	0.128624
siR134401179	AATCAAAGTTAGACACAGAAACCC	24	0.371928	0.103754	1.01655	0.196337	0.390811	0.341692	0.128624
siR134433691	TATTACGAAATAAACTACAGAGGT	24	0.185964	0	0.2259	0.294506	0.195405	0.113897	0.128624
siR134452787	AGCCCTGTAGAATCTTACTATTTA	24	0.278946	0.207508	1.24245	0.0981687	0.0977027	0.341692	0.257249
siR134472719	GAGGATTGAAAAACATATGAAAAT	24	0	0	1.01655	0.294506	0.293108	0	0.514498
siR134519139	ACAACGAGAATGCTAGCTGGATAC	24	0.185964	0.207508	1.01655	0.687181	0.0977027	0.45559	0.128624
siR134535067	GATTCAAATTGGACACTAAAAACT	24	0.0929821	0.103754	1.46835	0.490844	0.0977027	0.113897	0.514498
siR134543208	AACACAGAGAAAACGTAGAAATGA	24	0.278946	0.103754	0.56475	0.294506	0.293108	0	0
siR134557269	ATCCGATTAAACATTCGATGTGAC	24	0	1.14129	0.2259	0.196337	0.586216	0.113897	0.128624
siR134579973	ACTTAAAGTTGGACGTGGAAAACC	24	0.371928	0.103754	1.01655	0	0.293108	0.113897	0.385873
siR134592658	ATATCCAGATTCTTCGTAGTACTA	24	0.0929821	0.311261	1.1295	0.196337	0.390811	0.341692	0.385873
siR134598893	GGTATTTCAATCGGGACTAAAGAT	24	0.278946	0.933784	1.01655	0.0981687	0.683919	0.113897	0.128624
siR134617125	GACATCTCCGAGATCTTACGCGAC	24	0.0929821	0.415015	1.01655	0.196337	0.293108	0.341692	0.257249
siR134617770	GTCCAAATTCGTTGTACTATGAGG	24	0.185964	0.103754	1.1295	0.196337	0.195405	0.227795	0.257249
siR134619619	GCTACGGATCGGGCGTCTGATC	22	0.278946	0.103754	0.11295	0.0981687	0.195405	0.227795	1.029
siR134626757	AACAACCGCGACAGTACGAATTAC	24	0.0929821	0	0.4518	0.0981687	0.390811	0.227795	0.257249
siR134706277	AGATACGTTGTGACTAGGACATGT	24	0.371928	0.103754	0.11295	0.0981687	0.0977027	0.227795	0.257249
siR134715643	ATTCTATGCTGAGATCCAAGTGGC	24	0.0929821	0.207508	0.33885	0.196337	0.195405	0.227795	1.15762
siR134739583	ACAACCGGAACTATTGTGAAATCT	24	0.0929821	0.415015	1.01655	0	0.781621	0.227795	0.385873
siR134754703	AGGATACCGCAAAGACATGAATTG	24	0.929821	0.207508	1.01655	0	0.0977027	0	0
siR134876365	ACGGACAGTCAAAACTCAGGGTTT	24	0.185964	0.518769	1.01655	0.490844	0.390811	0.341692	0
siR135004065	ACTATCTAGATCTTGGCAAAAGAC	24	0.185964	0.207508	1.1295	0.0981687	0.390811	0.227795	0.128624
siR135022083	GTCTCACTCGAGTGACTATAGATC	24	0.743857	0.103754	0.11295	0	0	0.113897	0
siR135057183	AACCCCCACTACCAACTCTTT	21	0.185964	0.207508	0.33885	0	0	0.113897	1.15762
siR135358885	ATCCATTTCCACAAATCCGTTATG	24	0	0	0	0	0	0	0
siR135521515	AACTACCGTTAGATCGAGAAATAA	24	0.185964	0.103754	0.33885	1.07986	0.586216	0.113897	0.128624
siR135837618	TTGACGATGATCTAGTGGCAGT	22	0	0	0	0	0	0	0
siR135924289	TTACAGAGTTGTCACGGACGCCTC	24	0.278946	0.103754	0.4518	0.196337	0.195405	0.227795	1.029
siR135974017	AAATCCGTTATGATCAGTTGATAG	24	0	0	0	0	0	0	0
siR136008612	AAGCATCCGAGAATAGAACGA	21	1.11579	0.207508	0.33885	0	0.390811	0.113897	0
siR136030684	ATGATTTGACGCTGAAAAAAAAGG	24	0	0.311261	1.3554	0.294506	0.0977027	0.113897	0
siR136044386	GTTAAATGTTGGACACGGAAAATT	24	0	0.103754	1.1295	0	0.390811	0.227795	0.257249
siR136208188	ATTACGAGGCCATTCAGATTGTAG	24	0.371928	0.103754	1.01655	0.294506	0.0977027	0.113897	0.128624
siR136211878	ACTTGTCCACTGAGTATATCGTCT	24	0	0	0	0	0.0977027	0	0
siR136496259	TATATCAACCGGGACTAAGAATAT	24	0	0	0	0	0	0	0
siR136513395	GTTAATTACAGTCGGTTCTCTGGC	24	0.371928	0	1.01655	0.196337	0.195405	0.113897	0
siR136520899	TTGGACCCTCGAGCGCTTGCC	21	0	0	0.56475	0	0.0977027	0	1.029
siR136576368	ATTCTACAAGCGACTCAGCTG	21	0	0	0	0	0	0	0
siR136875084	AGTGGAGCTGTGGAGAGAAAACCT	24	0.185964	0.103754	1.01655	0.0981687	0	0.113897	0.128624
siR137047582	AAGAGAAAATCCAGGACTAAAGA	23	0	0	1.1295	0.0981687	0.293108	0.113897	0
siR137109070	AGTTGTAGTCGTAGAATTCAAAAA	24	0	0.103754	0	0.0981687	0.0977027	0	1.15762
siR137481788	ATACCGCCTGAACTCATTTTTAGA	24	0	0.103754	1.24245	0.0981687	0.0977027	0.227795	0.128624
siR137930670	CCAGCTAGAAGTAACTCTGTC	21	0	0	0	0	0	0.113897	0
siR139224201	TTTTGTCAGTGTAATCCAGTG	21	0	0	0	0	0	0	0
siR64673852	AGAGAAACTGTAGCTGTGACAAGC	24	85.8225	113.61	146.157	119.079	131.996	116.062	140.072
siR81148525	ACCGCTTCATGAACTTTCAGG	21	39.1455	56.7533	73.6434	40.5437	56.3744	49.6593	73.5732
siR81701537	TTAGGGATCTCGATGTGCACT	21	37.0069	32.0599	39.7584	35.3407	58.4262	48.5203	67.9137
siR82412512	AGATATCGAGACCACGTATGTACT	24	41.0981	39.8415	55.1196	36.3224	54.1273	39.4085	33.8282
siR90927007	AATGCAAGAAGCATCCGAGAA	21	29.5683	20.0245	34.1109	30.6286	31.8511	28.2466	19.4223
siR91054990	ATCAGGGACACTCTAAATAGTACC	24	20.3631	23.0333	37.3865	27.3891	29.897	17.9958	24.1814
siR91300455	AATATAGGATTCTGACAGGACTGT	24	24.0824	31.1261	35.2404	23.1678	34.0005	26.3103	22.7665
siR91694852	GGATTCTGACAGGACTGTAAGTGT	24	17.6666	30.9186	23.0418	18.8484	31.3626	19.4765	34.0855
siR91959579	ATGAATTTGGACAGTAGGACTGTC	24	21.1999	21.8921	29.0282	23.4623	24.6211	17.8819	23.9242
siR92682981	ATTTGGTCAAGAGGAAGAAACT	22	24.8262	20.7508	15.4742	15.5107	30.6786	22.4378	18.6505
siR93674830	ATTTGGTCAAGAGGAAGAAAC	21	27.6157	17.5344	14.7965	14.8235	33.8051	22.8934	15.1777
siR94036730	AATCAAAGTTAGACACGAATGCTT	24	18.7824	20.7508	27.5598	21.1063	33.9028	18.7931	28.6833
siR94335512	TTTGGACTTAAATTTGGTAAC	21	18.7824	20.232	17.5073	17.1795	39.4719	22.4378	44.5041
siR96892512	GAGGACGAGAAATGTTGGCAA	21	24.0824	7.15901	5.6475	16.4923	6.54608	17.4263	3.85873
siR98144332	TTTTCCACATCCAACTTTGATCGT	24	16.3649	19.1945	23.3807	12.2711	19.2474	16.0595	17.6216
siR98229041	ATAAATCTGGACAGAGAACATATC	24	13.8543	12.5542	23.4936	15.0198	24.9142	13.4399	17.4929
siR98987962	CGAAACGAAAAGAATGCCTCT	21	28.0806	11.8279	21.3476	10.7004	22.3739	13.4399	16.9784
siR99297175	AGTTTGGACTTAAATTTGGTAAC	23	15.621	14.5255	15.4742	16.7868	25.5981	14.6928	24.31

## Sheet: Rb49
siRNA	sequence	length	Rb49-mock-2h	Rb49-mock-4h	Rb49-mock-24h	Rb49-CK	Rb49-PXO61-2h	Rb49-PXO61-4h	Rb49-PXO61-24h
siR100753463	AAACTTCCAATGTTGACGTGAACT	24	10.5824	17.1802	10.8754	7.37506	12.446	12.1318	7.04477
siR100944090	ACCAATCTGTAGCCTGCTGCACTT	24	11.262	16.0064	10.2598	10.009	12.2218	8.18899	10.3515
siR101923605	ACTAATTTTAGAACTCGCCCGAAA	24	8.54355	11.6313	13.03	8.07744	9.53075	8.39119	10.639
siR102030758	ACTAGGCACTGTTTCCTCCCT	21	10.2911	11.0978	7.38706	15.8037	14.4643	6.57141	8.12305
siR102995904	ACAGATTGTCAAACGTTGGATATC	24	7.5727	10.2441	9.02863	7.81405	12.8945	9.80657	11.7892
siR104335364	ATCGGAGGCCATGGTGCAGCC	21	9.02898	5.22876	6.77147	6.58487	2.1304	1.41538	14.9522
siR104432974	AGACGCCCGATCCGTAGCCCCATC	24	10.8736	12.3783	10.1572	5.1801	8.97012	10.0088	6.97288
siR104822005	AAATCTGGACAGAGAACATATCCC	24	7.66978	11.6313	8.51564	7.81405	8.63374	8.18899	7.33231
siR105015145	ATCAACTGATCATAACGGATTTGT	24	20.1939	16.2198	32.1132	10.7114	28.7044	20.8263	17.9713
siR105510267	ATCTCGGAGACCGTGTTCAGAACT	24	5.92224	15.2594	6.15588	5.53129	8.74586	8.49229	4.02558
siR105709213	AGTCCGTACTATAGTAATTCTGTA	24	6.11641	14.1923	9.54162	4.9167	9.755	6.67251	5.24763
siR105989078	AATCGGACATCCGGCCATCACGGA	24	5.82515	14.2991	7.07926	7.02386	6.50333	7.07691	6.61345
siR106428553	TTCCCGACGACGTGAACTCGT	21	6.31058	8.43004	3.79613	10.009	6.95184	4.54944	6.32591
siR106627098	GATATCGAGACCACGTATGTACTA	24	7.47561	10.4575	8.61824	5.35569	10.5399	10.0088	5.67894
siR106746807	AATACAACGAATCTGGACAGATGT	24	7.86395	12.1649	7.07926	6.23368	7.84885	6.06592	7.33231
siR106999654	AACAGTTGCACTCATGCCTCGCCT	24	9.02898	9.92397	6.15588	4.74111	6.95184	8.08789	5.82271
siR107194407	AACCAGAGAATTGGTGAGTGAC	22	8.54355	9.39042	5.0273	6.23368	7.17609	6.36922	5.10386
siR107352993	AACGGATTTTAAGTTTTTACTTGC	24	6.79601	13.4454	7.59225	5.1801	9.19437	8.29009	5.96649
siR107423997	ACTTAAAAACCGGACATTCTACGC	24	2.81549	14.4058	8.72083	3.33633	4.70931	6.47031	5.46329
siR107459342	ATCAGACGCCCGATCCGTAGCCCC	24	8.2523	11.0978	7.18186	4.21432	6.39121	8.69449	7.61985
siR107801450	ATCTTCGTGTCCAACTTTGATCGT	24	5.82515	10.8844	5.64289	5.70689	8.52161	6.67251	4.60066
siR107843063	AAAAAGAGAATAGCAGCGGACTAC	24	7.76687	6.61598	5.4377	7.81405	7.84885	6.47031	7.83551
siR107891883	ACAACGGGCTATAGATTTATAGAC	24	6.79601	10.8844	6.97667	5.1801	6.95184	7.98679	7.26042
siR107899192	GAATCTGGACAGCTAGAAAATGTC	24	2.91258	10.4575	4.82211	3.68753	5.9427	5.56043	4.67255
siR107923528	GAGAAACTGTAGCTGTGACAAGCT	24	5.63098	9.81726	5.3351	7.72625	6.50333	4.85274	5.96649
siR108189634	ATTCAAAGTTAGACATGGAAACTT	24	5.82515	8.64346	4.82211	6.49707	8.18523	6.67251	7.26042
siR108263414	TGAGATCAAGGGTTGAACAGC	21	8.34938	5.12205	4.61691	7.90185	5.4942	6.36922	6.3978
siR108352038	AACCTAGGATAGAATGAGACCCAT	24	6.89309	8.53675	5.2325	6.58487	6.39121	5.86372	5.60706
siR108621195	ATCATAGTACAACAAATTTGGACG	24	3.88343	8.43004	6.56627	6.40927	5.15782	4.75164	6.901
siR108713221	TACGAGGCCATTCAGATTGTAGAT	24	6.21349	13.1252	6.36108	2.63395	5.83057	7.17801	2.73164
siR109057965	GACGGACCGTAGAAACATCTTTAA	24	5.63098	7.57636	5.4377	6.58487	6.50333	5.15603	7.40419
siR109539470	AGTTACTTTCTGAAGACCGTGCCT	24	5.53389	8.96358	5.3351	4.74111	6.27908	4.34724	5.53517
siR109617292	ATCCAATGTGACATGTCAAAACTT	24	5.14555	9.71055	5.3351	3.86312	7.96098	5.45933	3.66615
siR109763082	CACTAGGCACTGTTTCCTCCC	21	6.89309	5.54889	5.4377	5.88248	8.74586	5.05493	4.09747
siR110574275	AGATGACAATAGTAGATTGAAGAT	24	5.63098	8.85688	4.41172	3.51193	5.71845	3.94285	5.24763
siR110585099	CTCACCATGCTAGTCGGCGCC	21	5.63098	5.54889	2.97534	6.49707	5.9427	4.24614	5.75083
siR110638123	ACCAGAGAATTGGTGAGTGAC	21	6.69892	6.08243	3.38574	6.40927	7.06397	5.05493	3.30673
siR110640083	CTCGGATGCTTCTTGCATTAG	21	5.82515	4.5885	4.00132	6.32148	7.17609	2.42637	6.18214
siR110688972	TTAGATGATCTGGATTGAAAGCCT	24	3.68926	9.07029	5.4377	5.2679	6.05483	4.34724	4.8882
siR110723079	AGTTTATGAACTTAAGTGAAACCT	24	3.20383	9.28371	7.28446	4.82891	5.15782	3.74065	5.31952
siR110751274	ATCCGTAGCCCCATCCAAATAACT	24	4.85429	9.92397	8.82343	5.0045	5.26994	4.65054	4.16935
siR111053452	AGAGACCACTCCTGATTGTCGAGT	24	5.43681	5.12205	3.59093	4.47771	6.95184	4.85274	4.96009
siR111140426	GCCAGAGATACGGTAAGTCGGATC	24	5.14555	5.97572	3.48833	4.65331	5.4942	4.65054	6.11026
siR111376579	ATATAACAACATATAACCGGATGT	24	6.11641	6.72269	4.92471	5.2679	5.15782	4.44834	5.3914
siR111460501	TTTCAGCCCAACTCTCTGCCT	21	4.56303	5.33547	1.84676	6.67267	4.03655	2.12307	7.11665
siR111471529	TTTCTGTACCCAACTTTGACAGT	23	3.98052	7.46965	2.56495	4.30212	5.04569	4.24614	6.901
siR111526478	TTTTTCGCTTCCAACTTTGAACGT	24	5.43681	6.08243	4.10392	4.74111	5.71845	4.95383	3.80992
siR111529220	ACTTTAAATACCGGACGAATTACC	24	3.20383	8.0032	6.46368	3.95092	5.60632	6.57141	4.52878
siR111531048	AGGACTAAAGTTTGGACCAAACTT	24	3.30092	7.68307	5.95069	3.07294	6.61546	6.16702	4.24124
siR111785819	AGTCACACTTGTCTAACATTGCCT	24	4.85429	5.22876	3.28314	7.02386	7.84885	4.04395	5.67894
siR111802776	GTTACGAGATGTAGAAATTGAATT	24	4.07761	6.61598	4.51431	6.76047	6.72759	3.43735	4.8882
siR111896084	ACCTAGTATCGAATGTGACATATT	24	4.66012	5.54889	4.51431	4.82891	5.71845	5.45933	4.24124
siR112275814	ATCTGACTGCTTGCACCCGAGG	22	4.36886	5.22876	2.77015	5.1801	4.37293	2.83076	5.75083
siR112434110	AATCAAAGTTGGACGCAGAAACTT	24	4.46595	6.93611	4.92471	4.12652	4.93356	3.33626	5.67894
siR112527601	TCCTACTCCAACGGACCACCACTT	24	4.36886	7.14953	6.46368	3.59973	6.72759	6.57141	4.31312
siR112686471	ATCCAATGTGACGGGTGAGTCAGC	24	4.07761	7.57636	2.66755	3.59973	4.93356	4.95383	4.45689
siR112723581	TGTTTTTTATCCAACTTTGACTGT	24	2.81549	6.08243	4.92471	4.21432	3.36379	4.44834	3.30673
siR112883040	GTACAATGAATCTGAATACGACAT	24	4.27178	8.43004	3.89873	5.0923	5.38207	3.84175	4.67255
siR112999460	GAATCCGGATACGAGACATGTACA	24	4.66012	7.04282	3.89873	2.45835	6.27908	3.43735	2.37222
siR113406887	GCCTACTCCAACGGACCACCACTT	24	5.24264	5.7623	4.10392	3.33633	6.16695	8.08789	4.02558
siR113759376	AACGTAGAAACTCACAACGTATGT	24	3.398	7.14953	5.2325	3.77533	6.61546	4.34724	4.45689
siR113792430	ACTGGGCCGGCAAATCTGAAGATT	24	4.07761	5.22876	4.00132	4.38991	5.9427	4.75164	4.09747
siR113906661	AGGCAAATTCACGTCTTTCGGATG	24	1.94172	8.21662	5.2325	1.66817	3.02741	4.54944	4.60066
siR113959263	ACAACGTATCTGGACATAGGATGT	24	3.398	4.69521	4.10392	2.37055	4.14868	3.23516	4.02558
siR113967391	ACACACACGAGAACTCGCGAGAAA	24	3.398	14.6192	8.00265	10.009	10.652	0.202197	5.67894
siR114029229	ATCCGAGACTAAAAGTAGACATCT	24	4.66012	6.29585	5.0273	2.89734	3.58805	4.54944	2.4441
siR114057793	AGAGAATTGGTGAGTGACGCA	21	3.78635	4.90863	3.07794	3.24854	6.72759	3.74065	4.60066
siR114138688	ATGAGACCTAGTATTATATGAATT	24	4.85429	6.29585	2.56495	2.80954	5.04569	3.63955	3.88181
siR114289465	ATCCGTCGACAGCGAAACGCATGT	24	3.10675	5.54889	3.48833	3.33633	4.48506	2.93186	3.30673
siR114291613	ATCGAACTAGTACTATATTAAAGC	24	1.94172	5.54889	2.97534	3.07294	2.57891	3.94285	2.15656
siR114465788	AACCGAGATCGTCTAAAACTTAAC	24	2.0388	5.22876	5.4377	2.54615	4.59718	3.53845	4.8882
siR114510883	AGGATTGAGAAAACACAGGGATAG	24	3.10675	7.14953	5.95069	2.89734	3.92443	3.53845	5.53517
siR114602646	AGAGAATAAGCAAACTGTAAACTT	24	4.07761	6.29585	2.77015	2.63395	4.59718	4.54944	3.59427
siR114645787	CGAGACATTTCATAGGACAACGAA	24	3.49509	6.08243	3.28314	3.16074	4.37293	2.62857	3.30673
siR114695675	GGGGCGAGCTGGGAACACACG	21	11.1649	2.02748	1.53897	8.42863	5.9427	3.03296	4.8882
siR114787183	AGTTAACGAGGACACTCTAGAAGT	24	3.10675	6.29585	2.35975	2.98514	3.36379	2.93186	4.16935
siR114829538	ACCAACTCTGTACCTTTTAAAGAT	24	2.81549	6.93611	3.48833	2.01936	5.26994	4.04395	2.4441
siR114911072	ATCTGGTCAAACTTTCGATGTGAC	24	3.78635	4.48179	2.66755	4.21432	4.2608	2.72966	3.16296
siR114962388	AAAGAGAATAGCAGCGGACTACGA	24	4.56303	6.29585	3.38574	3.77533	5.4942	4.44834	3.09107
siR115117607	AGAGGATCTGGATTTAAAGGCTCA	24	3.49509	5.7623	1.74417	4.21432	5.04569	2.83076	3.80992
siR115176548	ATGCCACATAGGACGAGGACCTAG	24	4.56303	4.48179	4.92471	3.16074	2.91529	3.03296	4.16935
siR115258101	GATCATATAGCGAAGTGGATATC	23	3.49509	2.13419	2.05196	9.04322	1.79402	3.84175	6.25403
siR115264651	TGAAATATACCGTCGATCTCGCAC	24	3.10675	4.26837	3.18054	4.74111	3.8123	2.32527	2.58787
siR115393550	TGTTCGACTGTGTTATTCCGGT	22	2.52423	4.80192	3.59093	3.77533	3.47592	1.81978	3.52238
siR115399373	GATTCATGTAGGAATTTTTAGCCT	24	2.52423	7.14953	4.30912	2.01936	2.57891	4.24614	2.9473
siR115482483	AGCTCAGCTGCAGAGATGAACCCT	24	4.75721	7.04282	2.97534	4.38991	4.59718	2.52747	5.03198
siR115528584	GTTTATGCACCCAACTTTGATCGT	24	2.23297	3.84154	3.07794	2.80954	3.58805	3.23516	3.30673
siR115670188	ATTCATGCAATAGTTGTTTACTGT	24	2.52423	4.37508	2.97534	2.89734	4.70931	4.65054	3.16296
siR115705462	AGTTTAGGCCTAGACTTTTCGACT	24	3.398	4.48179	3.79613	3.33633	4.03655	4.14505	2.08468
siR115980411	ATAGCAACTTAGAATCGGATGGGA	24	2.81549	2.45431	2.77015	2.72175	4.2608	3.13406	4.16935
siR116422586	TCGTCATCGCCTTGTCGGAGG	21	2.52423	3.62812	2.05196	3.95092	5.60632	2.72966	2.01279
siR116424347	CGCAGAGGTGGTCTGACAGAC	21	5.33972	2.56102	2.66755	5.35569	4.2608	2.83076	3.23484
siR116434318	GGGACTGAGAGTTTACATAAGAGA	24	3.398	4.37508	2.77015	2.37055	3.13954	3.13406	3.4505
siR116515449	AACATAGGTCCCGCATCTGGCTTG	24	2.81549	6.18914	2.66755	2.80954	5.60632	2.02197	2.4441
siR116715841	AAATAATTCTTACATTCTGGACCG	24	2.23297	5.44218	3.07794	3.16074	4.93356	3.33626	3.59427
siR116730090	GTTTTCGGATCCAACTTTGATCGT	24	2.13589	4.80192	2.05196	2.98514	3.25167	2.42637	3.37861
siR116766466	AAATACCGGACGAATTACCCTTCT	24	3.00966	3.4147	2.25716	2.37055	4.03655	3.33626	2.58787
siR116899526	ATAGATTCTCGGAAACTAACTACC	24	2.0388	4.80192	2.97534	4.65331	2.91529	2.42637	2.87541
siR116900086	GAATGATAGTTAAGCGGTGTC	21	6.60184	2.66773	1.74417	4.12652	4.93356	3.13406	3.37861
siR116959270	ATATCCGATGTGACAACTAGATCT	24	2.81549	3.94825	2.66755	2.98514	3.02741	2.42637	3.37861
siR116982637	ACCAACATAGTACTGAATGAGATA	24	2.0388	4.69521	1.33377	2.37055	3.92443	2.52747	2.9473
siR117139780	TTATCTAGTTCTGATTTGTAGTAC	24	3.98052	5.7623	2.77015	2.98514	3.02741	2.72966	4.31312
siR117157820	AATCAAAGTTGGGTACAGAAACTT	24	2.7184	5.12205	4.10392	1.84376	3.13954	2.62857	2.9473
siR117241593	ACCTAGAGATATAAGTAGTTTGAC	24	3.10675	4.16166	3.28314	2.37055	3.25167	3.23516	2.87541
siR117276234	GAAGAGAGAAAAGTAGCGGACTAC	24	3.10675	4.90863	2.97534	2.10716	3.47592	1.92087	3.88181
siR117315065	TTTTACACCTACGGATCAGACGCC	24	2.52423	4.5885	1.74417	2.72175	2.80316	3.43735	3.52238
siR117373542	TCCAAAGCCACGTTTGATTGT	21	2.42715	2.56102	1.84676	3.07294	3.47592	2.12307	3.09107
siR117511124	ATCGGGCGTCTGATCCGTAGGTGT	24	2.0388	2.66773	1.94936	3.95092	3.02741	1.31428	3.73804
siR117664940	ATTCTAGAAGTATCGTCTGATACC	24	1.45629	4.69521	3.59093	2.80954	2.57891	2.83076	2.73164
siR117676343	CTCGGAGAGGGAAAAAGGCGCC	22	3.10675	3.09457	4.30912	1.49257	4.2608	2.62857	2.80353
siR117690827	AATTCTTACATTCTGGACCGCTCT	24	2.62132	3.73483	2.56495	3.42413	3.02741	2.72966	2.51599
siR117697544	GATCAAAGTTGGGTGCTGAAACTT	24	1.94172	5.12205	2.15456	2.01936	2.46678	2.42637	3.52238
siR117711992	TCCAGTCGCGAGTTCTGAGCCGGC	24	2.42715	2.98786	3.38574	1.93156	1.45764	2.12307	2.15656
siR117734146	AATCAGGGAATCCGAACATAGCCT	24	3.398	4.37508	2.97534	2.63395	3.58805	2.22417	2.01279
siR117776265	ACCAAATTGTTGTACTAGAACGCT	24	1.3592	4.90863	2.35975	2.54615	3.25167	3.13406	2.9473
siR117802371	TTGGAGGATGTGACACATAAACTG	24	2.62132	5.86901	3.07794	1.58037	3.25167	2.02197	2.51599
siR117907146	ATTCGCGTCCGAAAACCCCTTCCT	24	2.33006	3.84154	4.51431	0.52679	3.13954	3.53845	2.65976
siR117963158	ACGTAGAAGATATGCTGAATAGTA	24	2.13589	5.54889	4.10392	1.22918	2.35466	1.21318	2.01279
siR118066229	ATTACGAATCTGGACAGACCATCC	24	2.7184	4.16166	1.84676	2.10716	4.2608	1.71868	3.52238
siR118097544	ACGCTTGATCGGATGTGGAAAGAG	24	1.94172	4.69521	4.51431	1.93156	2.57891	3.23516	2.01279
siR118113416	TGGACTTTTAGGCTACAATGGACT	24	1.84463	4.5885	1.84676	2.19496	1.56977	2.22417	1.58148
siR118199276	GATCTACTCTTCGATATGTGAATG	24	3.00966	3.20128	1.84676	2.37055	2.69103	1.71868	3.4505
siR118208116	AACGAATCTGGACTATACTAGAAT	24	2.52423	3.52141	3.38574	2.80954	3.58805	2.72966	3.09107
siR118220391	GTTATTTTGAGATCTATTCGGCCT	24	1.26212	5.22876	2.35975	1.49257	2.46678	1.71868	2.08468
siR118250767	AAGACCGACGGTCAAATATTGGAC	24	2.81549	3.52141	2.25716	2.54615	2.80316	1.92087	2.4441
siR118279103	GTAGAGAGTGTACACGAGAAGCCT	24	2.62132	3.20128	2.87275	2.98514	3.25167	1.92087	3.30673
siR118294694	ATTCGTGTCCGATCAAACGTCTGA	24	1.94172	4.26837	1.43637	3.07294	2.35466	3.33626	2.58787
siR118314145	AATGAATCCGGAACTAAAGATATC	24	3.59218	16.6467	1.33377	5.88248	1.45764	1.21318	4.16935
siR118340350	GATGAGAGAATAAAAGCGGGCTGC	24	3.10675	3.94825	2.15456	3.68753	3.92443	2.42637	3.73804
siR118430046	AGTTACCTGGCAGAATCTATGATT	24	3.30092	5.44218	1.94936	1.75597	2.80316	2.02197	2.15656
siR118444438	AATACATTTTTGAGTCCTCGAACT	24	1.06794	4.90863	3.69353	2.10716	2.01828	3.23516	2.08468
siR118458329	ATTTACGTGTCCAACTTTGACTGT	24	1.94172	3.20128	1.53897	2.72175	2.35466	2.22417	2.65976
siR118703765	CTTAAAAACCGGACATTCTACGCC	24	1.26212	5.7623	3.89873	1.75597	1.79402	1.51648	3.01919
siR118754960	AGAGACCGAGGACAATAAAACATC	24	2.42715	4.5885	2.97534	1.75597	2.69103	3.13406	3.01919
siR118769808	ATTACTGAGGATTCATCTGGAACA	24	2.33006	4.37508	2.25716	2.45835	2.80316	2.22417	1.43771
siR118793424	AGACTGTCAAACGTTGGGCACGGA	24	1.74755	3.4147	2.05196	2.01936	2.24253	2.42637	1.50959
siR118796196	CAACTTAGAGAGTCACTTGGAGAG	24	3.398	3.30799	3.28314	1.93156	3.47592	2.93186	2.58787
siR118804512	TTTGAACCGGAATGATATAAT	21	1.74755	3.30799	2.87275	1.93156	3.13954	1.51648	1.79713
siR118809594	AGAAAAATCGGACGCTGACATCAG	24	2.0388	3.52141	1.74417	2.10716	3.92443	2.32527	1.86902
siR118851054	ACTCGACTGGATCTGATCCCACGT	24	1.94172	4.05495	2.35975	2.89734	3.36379	1.51648	2.73164
siR118884555	ATCCGATCAAACGTCAAAGGTGAC	24	2.13589	3.20128	1.64157	2.72175	2.1304	1.61758	2.80353
siR119110576	GATCAAAGTTGGATACAGAAACTT	24	1.94172	3.84154	1.64157	2.54615	2.01828	2.12307	1.72525
siR119235502	CCTTCTCTCTCGGTCTATCCC	21	2.42715	2.34761	2.15456	3.07294	1.6819	2.42637	2.51599
siR119264178	GTACAATCGTAGTGTAATTACTGT	24	2.62132	3.84154	1.84676	2.45835	2.35466	1.41538	3.16296
siR119298018	ACTTTTAGGCTACAATGGACT	21	3.78635	2.34761	1.74417	1.58037	2.80316	2.93186	1.36582
siR119353987	GCCTTTGTCATTGATATGTGGACC	24	2.13589	4.05495	1.94936	2.01936	2.46678	1.92087	3.52238
siR119361835	AGTGACATGGACAAATCTCAAACT	24	2.62132	3.84154	1.53897	2.10716	3.70017	1.51648	3.01919
siR119374455	GAGTAAATACACGATCTTCGGGTG	24	2.0388	3.4147	2.35975	1.66817	2.1304	2.62857	2.65976
siR119400083	ATTTGGCTTAGAGAGGTTGTTGGA	24	1.94172	3.94825	2.25716	2.80954	2.69103	1.61758	1.58148
siR119451148	ACGATCAATCCAGGACTAAAGATC	24	2.91258	3.4147	2.35975	1.75597	3.36379	2.12307	2.08468
siR119509634	ACAATCAGGGACACTCTAAATAGT	24	2.52423	3.62812	1.64157	1.84376	3.02741	1.51648	1.86902
siR119523347	AGACACGTGGACTAAATTTATCCT	24	1.65046	1.92077	1.33377	1.40477	3.58805	1.41538	1.72525
siR119546871	ATTGACTATAGATTAAATTGGAGC	24	2.13589	2.34761	2.66755	3.24854	2.91529	1.61758	3.16296
siR119562670	AGAAAGAATTTTCCAGTCGGTCAC	24	1.3592	2.13419	0.820784	1.84376	2.46678	0.505493	1.29394
siR119647186	GCGGACAGCGAGATTTAACCCGGT	24	2.23297	2.45431	1.64157	1.66817	2.91529	2.22417	2.9473
siR119656903	AGAGGGCCATAGAACACGATAATA	24	1.45629	4.16166	2.05196	0.790185	2.46678	2.72966	2.08468
siR119720847	GTTTCAGCACCCAACTTTGATCGT	24	2.91258	3.4147	1.43637	2.28276	2.1304	1.81978	1.50959
siR119803411	AAGGACATCTACAATCAGGGACAC	24	1.55337	2.88115	1.94936	3.77533	2.80316	2.22417	2.51599
siR119848126	ATATCGGACATTTTGATAGGATGT	24	2.52423	3.52141	2.66755	1.40477	2.46678	2.02197	1.9409
siR119918554	AAATCTGTAGCCTGATGCCCTTCT	24	2.13589	4.90863	1.94936	2.37055	1.34552	2.62857	3.16296
siR120026701	GTTTTTATGTCCAACTTTGATCGT	24	1.84463	2.66773	2.77015	1.40477	1.56977	1.11209	1.86902
siR120059520	AAGTAGAATTACTTATCCTTGGCC	24	2.52423	2.45431	2.25716	1.75597	2.46678	1.81978	1.29394
siR120142034	AAAACCAGATACCGGACGTTCCTC	24	2.13589	3.84154	1.23118	1.58037	2.69103	1.41538	2.22845
siR120154048	ACCACAGAACCGGACATTTGACAC	24	1.45629	5.12205	2.25716	1.05358	1.56977	2.12307	1.65336
siR120157648	ACATCCAGATTCGTTGTGCTAGAA	24	1.74755	3.73483	3.38574	1.75597	2.46678	2.42637	1.79713
siR120158848	GTTTAACACGTTGTCAGGCTGTGT	24	1.74755	1.70735	1.43637	3.16074	1.56977	1.81978	2.87541
siR120190398	ATCCGAACCGTTTGGCATAACTCC	24	2.33006	3.73483	2.15456	2.45835	3.92443	2.62857	2.51599
siR120201951	TCGAAATTTATTCTGGGCCGAGAA	24	2.7184	3.09457	2.25716	1.22918	2.46678	3.23516	1.86902
siR120203941	ACCTCGTCCCCAAACCAAACACAT	24	1.84463	2.98786	3.07794	0.790185	2.91529	2.83076	2.08468
siR120234150	ATCAGATGTCATCACTCGAAGCCT	24	2.7184	2.45431	2.05196	1.75597	2.57891	2.52747	2.51599
siR120236929	AACCAACATAGTACTGAATGAGAT	24	2.62132	3.09457	2.05196	2.01936	2.46678	1.92087	2.01279
siR120257137	ATTGGCCCCTATGAATATTTGAAC	24	1.94172	3.09457	3.28314	1.40477	2.24253	1.21318	0.862624
siR120367584	GGGCTACGGATCGGGCGTCTGATC	24	2.13589	4.5885	1.94936	1.05358	2.69103	3.74065	1.22205
siR120457723	AATCTAGCTTATGGTAATCTGACT	24	1.94172	3.52141	2.66755	1.93156	3.02741	2.32527	1.72525
siR120485132	ACCAATTACACGATTTTCGGGTGT	24	0.582515	4.37508	3.28314	2.01936	2.24253	1.81978	1.65336
siR120493220	TTCTTTGTCCCCGTCTATCCC	21	3.68926	1.81406	1.43637	3.16074	1.34552	2.12307	1.9409
siR120520151	TTCTAGTACAATGAATCTGGACT	23	2.62132	1.81406	1.74417	1.58037	2.69103	1.21318	2.4441
siR120527447	CAGGATAGGGAGAAAATGCACT	22	1.06794	2.34761	2.66755	2.98514	1.56977	1.21318	2.4441
siR120533975	CAGAGAGTGAAGTTGATTATG	21	1.65046	2.66773	1.12858	2.45835	0.897012	2.02197	2.58787
siR120540499	GAGAACCAAGAAACTCTGGGAGAG	24	2.0388	2.45431	1.53897	1.66817	1.6819	1.31428	3.01919
siR120614172	CTACGGATCGGGCGTCTGATC	21	2.13589	2.56102	1.23118	3.51193	1.79402	1.51648	1.86902
siR120644539	ACCGGGACTAAAGATAGCGAACTT	24	0.873773	2.45431	1.94936	0.52679	1.34552	1.92087	0.93451
siR120704614	ATATCGAGACCACGTATGTACTAC	24	2.62132	2.66773	1.84676	1.49257	3.02741	2.62857	1.22205
siR120726048	ATAGATCTAGACATATATGAATGT	24	1.84463	3.94825	2.66755	1.75597	2.1304	2.12307	2.01279
siR120791488	AACGTACGGACACTTTTGCTAGTA	24	2.23297	3.52141	1.23118	1.31697	2.46678	1.81978	1.36582
siR120798567	ACGTTGTCAGGCTGTGTCAGGCCC	24	2.7184	2.77444	1.43637	2.80954	1.34552	1.61758	2.65976
siR120888289	AAGAGATTCTAAAGGGCGCTTT	22	1.94172	2.88115	2.25716	2.72175	2.35466	2.12307	1.72525
siR121017703	AGCCAACTGTAGCATAAACTGTGT	24	1.26212	2.45431	1.84676	1.22918	2.46678	1.81978	2.80353
siR121051492	AGAATGAATGAGGCTTCGAACTTT	24	2.33006	2.77444	1.94936	1.84376	1.6819	2.62857	1.9409
siR121070331	TTATTTGACTCTGTTTTGAAGCCT	24	1.55337	3.30799	1.64157	1.31697	2.24253	2.12307	2.58787
siR121101043	AAGGAGAGTTGGCCATATGTATGT	24	2.42715	2.13419	1.84676	0.877983	2.69103	1.81978	3.09107
siR121122296	GAAGATGATTTGACTGTAGAGTTG	24	1.74755	1.92077	1.64157	2.37055	2.35466	1.51648	2.58787
siR121140978	GAGTAAAAATCTGGGACTAAAGAT	24	2.0388	3.73483	2.66755	2.10716	2.1304	3.03296	1.79713
siR121143850	AGACCGAGACTGAAAAGACCGAGA	24	2.0388	2.56102	1.02598	1.66817	1.90615	1.31428	1.86902
siR121181079	AGTCAAAATTGGACATAGAAACCT	24	1.06794	3.52141	2.77015	0.614588	2.24253	1.81978	1.36582
siR121245829	ACTTGGAGAGACTGTTGGAGATGC	24	2.7184	2.77444	2.46235	2.01936	2.69103	1.92087	2.37222
siR121294943	GCATCTGACTGCTTGCACCCGAGG	24	2.23297	3.30799	2.97534	0.52679	2.69103	1.61758	1.15017
siR121328000	ATGACAATTTCGTATGGACGCTAT	24	0.873773	1.38722	1.23118	1.14138	2.24253	1.92087	2.08468
siR121346593	ATTAAACTATAAAATGTCTCGGCT	24	2.33006	2.66773	0.923382	1.22918	2.01828	1.92087	1.58148
siR121347643	ACCAGACACATACCTAACAAACTG	24	1.65046	3.30799	1.84676	1.14138	2.1304	1.71868	1.29394
siR121375276	AATGAATCTGAACAGACCGTCTGT	24	1.74755	1.92077	1.12858	1.66817	1.79402	1.41538	2.08468
siR121441041	AGCTTCTCAGAATCTGGACCGAAA	24	1.74755	3.62812	2.87275	1.58037	2.35466	2.52747	1.36582
siR121635599	CGGTCACCTGAGATCCTAGGACAG	24	2.81549	4.5885	2.46235	2.54615	2.1304	2.02197	2.9473
siR121642379	AACTCTATTTTTTGAGGCGGATCT	24	0.873773	4.5885	2.77015	0.790185	1.23339	2.52747	2.37222
siR121647125	AGAGAGTTGGGCTGAAATCAGC	22	1.45629	3.62812	1.02598	1.75597	1.90615	1.61758	1.22205
siR121651529	ATTGAGATCCTCTGACGTTACTGT	24	2.42715	2.56102	1.74417	2.01936	2.1304	2.12307	2.51599
siR121656599	GTTAAATGTTGAACACGGATACCT	24	1.3592	3.20128	1.84676	1.58037	1.6819	1.11209	2.22845
siR121671809	GATCCGTAGCCCCATCCAAATAAC	24	1.94172	3.84154	2.25716	1.14138	2.1304	1.92087	1.43771
siR121678223	AGAAATACGAATCTGGATATGAGA	24	1.55337	3.20128	1.84676	1.75597	2.24253	1.51648	2.01279
siR121705852	CAGAGAATTGGTGAGTGACGC	21	2.52423	2.56102	0.820784	1.84376	2.46678	1.31428	1.36582
siR121731711	AAAGTTGTAGAATCCAGAAAACGC	24	1.26212	3.30799	2.35975	1.40477	1.79402	2.42637	1.43771
siR121746451	TTTTCCGCGTTTAACTTTGATC	22	1.55337	2.88115	1.74417	1.75597	1.45764	1.31428	1.65336
siR121830456	ACATTCTGGACCGCTCTCATATAG	24	2.33006	2.34761	2.15456	1.93156	2.57891	2.02197	1.65336
siR121835768	ACCGGGACTAAAGATTCGAACTTT	24	2.0388	1.49393	2.25716	1.05358	1.56977	1.61758	1.43771
siR121848020	GAGAATCCTCGGTACTGCCAGATC	24	2.0388	2.34761	1.84676	2.01936	2.1304	1.11209	1.86902
siR121883051	TACCGAAGGACCTAAAGTGAATGG	24	2.23297	2.13419	1.94936	1.58037	2.01828	0.707691	1.58148
siR121904777	ATCCAGATTCGTCGTACTAAGATA	24	1.16503	1.92077	2.25716	0.965781	1.23339	1.01099	2.15656
siR121917937	ATCTCAATGATATGTAGGACTCAT	24	2.13589	2.66773	1.43637	2.01936	1.45764	1.71868	2.08468
siR121951383	AGAGGACCGCGATTTTTCCGTACG	24	1.65046	1.70735	1.84676	1.75597	2.01828	2.02197	1.29394
siR121956615	ATCCGGTATTGTAATTAAAGAATA	24	0.970858	2.66773	3.07794	1.75597	1.79402	1.11209	2.37222
siR122033159	AAGCACGTTCGCAGATTAGACATG	24	2.52423	3.30799	2.25716	2.19496	3.8123	1.71868	2.58787
siR122062294	AGTACAACATATCGAGGACGATGT	24	2.33006	1.38722	1.84676	1.93156	2.57891	1.11209	1.72525
siR122088747	GGCTACGGATCGGGCGTCTGATC	23	2.52423	2.88115	1.43637	0.877983	2.46678	1.51648	0.215656
siR122118954	AGGATCCGAACTAGTATGTACTGT	24	2.42715	2.98786	2.05196	1.66817	2.24253	1.92087	1.72525
siR122197216	AATTAGCTGTAGGACATCCGAGGC	24	0.679601	1.92077	1.23118	2.72175	1.6819	1.21318	1.79713
siR122221987	CGCACTAGGCACTGTTTCCTC	21	1.94172	1.81406	1.12858	2.10716	2.80316	0.707691	1.58148
siR122242564	ACACAGAGAAAACGTAGAAATGAC	24	0.388343	4.05495	3.28314	0.438991	0.897012	1.51648	1.43771
siR122279179	ATCTTTAGTCCCAGATTTTTACTC	24	1.55337	2.2409	1.94936	0.790185	1.56977	2.12307	1.72525
siR122316570	GACGTTTGATCGGACACGAATGAA	24	1.65046	1.81406	1.02598	1.75597	2.01828	1.21318	2.15656
siR122316884	ATCCTAGTCCAGATTCGTTGTACT	24	1.3592	2.45431	1.64157	0.52679	1.56977	2.02197	0.790739
siR122319388	GATTCTAATAGTTCGAGTGGACGT	24	1.26212	2.13419	2.15456	2.19496	2.01828	1.41538	1.50959
siR122335351	ACCTACTAGGTATCAGTCGAGACC	24	2.23297	3.20128	0.923382	0.877983	2.46678	1.11209	2.22845
siR122370318	ATTCCTGTATCGTATCTTACTGTA	24	1.06794	1.81406	2.35975	1.66817	1.56977	1.41538	1.15017
siR122384935	ATACATACCGGACAAACGACCCCT	24	1.94172	2.66773	1.84676	2.19496	1.56977	1.51648	1.9409
siR122393643	AGATCTGAACCGTTTGGTTGGACT	24	1.65046	3.20128	1.43637	1.58037	1.79402	1.92087	0.862624
siR122400158	ACCGGAGCTCGCCAGCACGCAGGA	24	1.45629	2.56102	1.94936	0.877983	3.13954	1.01099	1.0064
siR122428663	GCACCCAACTTTGATCGTCCGTCT	24	1.65046	2.77444	1.12858	1.31697	1.12126	1.51648	1.65336
siR122435461	ACCGGACTGATTCGGACATGGCCC	24	1.3592	2.56102	1.64157	1.40477	2.69103	1.81978	2.08468
siR122443804	ACGTTTCATCGGATGTTGGAAGA	23	1.3592	2.2409	0.820784	1.93156	1.79402	2.02197	2.15656
siR122453375	GGTTCGGATTCATCCAAAAGAGGA	24	1.26212	2.88115	2.56495	1.31697	2.01828	2.52747	1.72525
siR122477698	ACTGAGAGAAGGCTATAAAGAACC	24	1.06794	2.13419	2.66755	1.49257	0.672759	1.71868	1.29394
siR122486601	GTTTATAACATGTGGACTCTCATA	24	0.679601	1.81406	1.12858	1.58037	1.79402	1.01099	2.08468
siR122506850	ACCCGTTTGGACCTTTATGATACC	24	0.970858	3.52141	1.84676	1.22918	1.23339	1.92087	1.79713
siR122531626	GACCCATCCTAGGACTATGAATCT	24	1.45629	3.09457	2.15456	1.22918	1.6819	1.41538	1.22205
siR122545046	AACACAGAATTCTGACAAAAATGT	24	0.679601	3.30799	4.41172	0.438991	0.897012	1.11209	2.30033
siR122563013	AATGTCACGTCAGATGAAGACTGA	24	1.3592	2.13419	1.12858	2.28276	1.6819	1.31428	1.86902
siR122566357	TTCGAAGATCGTGTATTTACT	21	2.33006	3.20128	2.35975	1.75597	1.79402	1.92087	2.87541
siR122577605	CACCCAACTTTGATCGTCCGTCAT	24	1.65046	1.28051	1.02598	1.05358	2.35466	2.02197	1.29394
siR122588834	ATGTTTTTGTCAGTACTTTGATAC	24	1.06794	2.34761	1.74417	1.40477	2.24253	2.12307	1.22205
siR122589440	AGAATCCGTCGGTAAACAGCGAGA	24	1.74755	3.09457	1.02598	1.66817	1.56977	1.21318	1.86902
siR122597924	TCAAGACCGATGACATGTACAAGT	24	1.16503	2.56102	1.33377	1.31697	1.90615	1.41538	1.58148
siR122600348	AATAGCCCTGTAGAATCTTACTAT	24	2.23297	3.20128	1.33377	0.965781	1.79402	1.51648	1.22205
siR122606711	AGGACGACGAGGATGGCAACG	21	1.3592	2.77444	1.33377	1.75597	0.897012	2.12307	1.15017
siR122609135	ACTCTAAAGACATGTGACAGCCT	23	1.55337	1.70735	2.25716	1.49257	2.46678	1.81978	1.15017
siR122611256	AAATAGAGAGTCCGTGGCTGATCT	24	1.26212	3.09457	1.64157	1.49257	2.69103	1.81978	1.43771
siR122645078	GATACAGAAGACATTAGATAAACT	24	1.06794	2.88115	1.23118	1.40477	1.56977	1.31428	1.65336
siR122657419	GCCACATCAATGCTACGTCGGATG	24	1.16503	2.02748	1.12858	1.49257	1.56977	1.41538	2.01279
siR122668255	ATTCCTGTTAGAATCCTGTGCTTT	24	1.3592	2.13419	1.33377	1.49257	2.01828	1.71868	1.65336
siR122674565	AGAAAACAGTTCACTTTAGATCCC	24	0.873773	2.45431	1.43637	0.877983	2.57891	2.22417	1.86902
siR122682065	ACCGAGACTGAAAAAATCGAGACT	24	1.45629	2.02748	1.23118	2.01936	1.12126	2.12307	1.65336
siR122711721	AGATAACTAGTTACACCTCTGACG	24	1.16503	2.13419	1.53897	1.40477	1.79402	1.71868	1.29394
siR122730255	ACTACGAATCCGGGACTAAAGACT	24	1.06794	3.20128	1.94936	1.22918	2.1304	1.61758	1.58148
siR122735321	GAAATTCTGAGACCCCGAATCTGG	24	1.45629	4.26837	2.25716	1.05358	1.6819	1.92087	1.72525
siR122770433	ACCGTACATGTAGTGGCACATAGA	24	1.65046	3.09457	1.43637	1.40477	1.34552	1.61758	2.30033
siR122789696	TTTTCCGTACCCAACTTTGATCGT	24	1.65046	2.56102	1.02598	0.965781	1.90615	1.41538	1.58148
siR122807750	CCAACCTAGAATTTGAGCATACCT	24	1.06794	2.88115	2.35975	0.965781	2.24253	1.11209	1.36582
siR122826040	GAGAATAGCAGCGGACTACGATTC	24	1.65046	1.92077	0.923382	2.01936	2.1304	1.51648	1.29394
siR122838430	TACGAATCTGGACATACACATGCC	24	1.65046	2.13419	1.53897	1.40477	1.23339	0.505493	1.65336
siR122867542	GTTTGATCGAATGTTAGAAGAGAT	24	1.06794	1.81406	1.02598	1.75597	2.46678	1.51648	1.79713
siR122874876	ATTCTTACATTCTGGACCGCTCTC	24	1.65046	1.81406	1.53897	1.93156	1.34552	1.61758	2.30033
siR122884252	GTTCTTTGTAGCCTTTTGCAGCCT	24	1.74755	2.34761	1.53897	1.22918	1.56977	1.21318	1.72525
siR122908532	ATGACGGCATCCCGTAGAACTCGT	24	1.16503	2.45431	1.74417	0.790185	2.91529	1.21318	1.22205
siR122920212	CACCGGAGCTCGCCAGCACGCAGG	24	2.13589	1.70735	1.64157	0.790185	3.02741	0.909888	1.29394
siR122959235	ACCGAGAGTGCTAGTTGGATAGTG	24	2.13589	2.2409	1.23118	1.40477	2.1304	2.02197	1.58148
siR123024928	ATACATGATCTGAGTTCGAAGCCT	24	2.33006	2.2409	2.25716	2.19496	1.56977	2.22417	0.790739
siR123029536	ATCGATCGGTACGAGAAAACGGGC	24	1.06794	3.09457	2.05196	0.614588	0.897012	1.51648	1.86902
siR123068342	GACATCCAGATTCGTTGTGCTAGA	24	0.970858	2.45431	1.74417	1.75597	1.79402	1.51648	1.65336
siR123085534	AGTTGTAGAATCCAGAAAACGCAC	24	1.3592	2.34761	2.46235	0.877983	1.34552	1.31428	1.79713
siR123089824	AGGACAACCAATCTGGATAGGAGT	24	1.45629	2.56102	1.12858	1.40477	1.45764	1.41538	1.58148
siR123101550	ATTTAATCGTTGGCACAAAAACCT	24	0.970858	2.77444	1.74417	1.40477	1.34552	1.71868	1.58148
siR123123813	AAGAGAAGCGGTCTGTAAATTTAC	24	0.679601	2.56102	1.64157	0.877983	2.35466	1.61758	1.72525
siR123143177	ATAGGCACCACGTCGGCTAAAACC	24	1.26212	3.62812	1.23118	0.965781	1.56977	1.21318	1.50959
siR123144313	GTTTTATTTTCCAACTTTGATCGT	24	1.45629	0.853675	1.64157	2.01936	0.897012	0.505493	1.58148
siR123191094	GATGGAATGGAACAGGATGAACCC	24	1.06794	1.70735	1.43637	1.40477	2.1304	1.51648	1.9409
siR123242111	ACCGCACGGAAAAATAGAGGAGTG	24	2.7184	1.49393	1.74417	0.877983	1.12126	1.81978	1.29394
siR123255037	ACCGGATAAGTAGTTTAAGAGAAA	24	1.65046	2.45431	1.74417	1.58037	1.79402	2.52747	1.79713
siR123271284	AGTTAAATGTTGAACACGGATACC	24	0.582515	2.2409	1.53897	1.22918	1.12126	1.21318	1.43771
siR123286949	AGGCAATGTTAGACAAGTGTGACT	24	1.06794	2.13419	0.923382	0.702386	2.35466	1.81978	2.01279
siR123287228	TTCTAGTACTACGAATCTGGACT	23	1.65046	1.81406	1.53897	1.31697	2.69103	1.11209	1.9409
siR123304247	CATCGAAACGAAAAGAATGCC	21	1.65046	2.13419	1.53897	1.49257	2.24253	0.909888	1.22205
siR123304805	ACTCCTGTCCAGATTCGTTGTACA	24	1.26212	1.81406	0.820784	1.93156	2.35466	1.81978	1.15017
siR123312055	TCAAGTCTTCATTGTAGTCTTGCT	24	0.970858	2.2409	1.33377	1.22918	1.00914	1.41538	1.07828
siR123352047	ACCACAAAACCGGATATCACGGAT	24	1.06794	2.66773	2.25716	0.965781	1.34552	1.21318	1.36582
siR123375013	TTTCAGCACCCAACTTTGATCGT	23	2.33006	2.13419	1.02598	0.790185	2.01828	1.71868	1.22205
siR123377773	AGGGACTGGCATAGAGAATTAATC	24	0.970858	2.02748	1.74417	0.614588	1.34552	0.909888	1.0064
siR123418814	GTTTTTTATCCAACTTTGACTGT	23	1.16503	3.09457	1.64157	1.14138	1.6819	1.51648	1.79713
siR123433633	AATACCGGACGAATTACCACTCTC	24	1.06794	1.60064	1.33377	2.10716	1.56977	1.61758	0.93451
siR123449799	ATCCGACGTAGCCGCTGAGTCAGC	24	1.84463	2.98786	1.74417	1.49257	1.45764	1.81978	2.37222
siR123507092	ACTAAAGATCCGGTTGGTAACTCC	24	1.74755	1.70735	1.64157	0.702386	1.23339	1.41538	2.01279
siR123601459	GACGATCAATCCAGGACTAAAGAT	24	1.26212	2.02748	1.84676	1.05358	1.12126	1.51648	1.50959
siR123603342	AGCGGATCGGACAGGATATTATCC	24	1.26212	2.02748	1.12858	0.790185	1.56977	1.01099	1.86902
siR123618373	TCTATGTCCAATGTTTAACCGCCT	24	0.873773	1.70735	1.12858	0.965781	1.23339	1.61758	1.86902
siR123626413	GACTTTTAGGCTACAATGGAC	21	2.0388	0.746965	1.74417	1.22918	0.784885	0.808789	0.862624
siR123649964	GTTGATCAATGGTAGAGATTGCCT	24	0.873773	1.49393	1.02598	2.54615	1.45764	1.21318	0.646968
siR123666518	AACTAATTTGCAAACGGAGCT	21	0.970858	1.81406	0.615588	1.40477	1.34552	1.41538	1.0064
siR123678239	AGGCATTCTTTTCGTTTCGAT	21	2.62132	1.38722	0.307794	1.84376	3.13954	1.61758	0.93451
siR123685687	ATAATTCTTACATTCTGGACCGCT	24	1.16503	1.60064	1.74417	1.14138	1.34552	1.61758	1.43771
siR123728667	ACTACGAATCTGGATAAAGAGCCT	24	1.06794	2.66773	1.53897	0.614588	1.34552	1.31428	1.07828
siR123740292	GAGATTAGGACTGGCTTATATAGT	24	0.970858	3.30799	0.923382	1.05358	1.12126	0.707691	0.790739
siR123776662	ATAGGTCCCGCATCTGGCTTGCCT	24	2.0388	2.45431	0.718186	2.45835	1.56977	0.808789	1.29394
siR123779029	GAGAAATTCTGAGACCCCGAATCT	24	0.679601	2.2409	2.35975	1.05358	0.784885	2.12307	1.22205
siR123814730	AATGAATACGGATAAACTCTCTGT	24	1.26212	2.98786	1.12858	1.14138	1.56977	1.21318	1.43771
siR123824424	AGTGTTCGACGAAGTTATTTGCCT	24	0.873773	1.81406	1.64157	1.14138	1.34552	2.22417	1.65336
siR123825210	TATCGAGACCACGTATGTACT	21	1.94172	1.60064	1.33377	1.40477	1.34552	1.61758	1.22205
siR123827040	ATCCAGTCGGTTATATTCAGACAC	24	1.55337	1.28051	1.43637	1.40477	1.90615	1.31428	1.15017
siR123840873	GAACAACGAATCTGCACAGACTGT	24	1.45629	1.92077	1.23118	0.877983	1.45764	0.909888	0.575083
siR123852879	TTTCAGTGATCTAAAAGTAAAGGC	24	1.55337	2.13419	1.12858	1.22918	1.45764	0.505493	1.36582
siR123906383	ATAAATGTCCAAATTCGTAGAATC	24	0.970858	1.92077	1.53897	1.05358	1.6819	0.707691	1.65336
siR123910268	AACGAATCTAGATAAAGCACTGTC	24	1.3592	1.81406	1.64157	0.702386	1.90615	1.81978	0.575083
siR123943064	TTTAAGGACATCTACAATCAGGGA	24	1.94172	2.45431	0.820784	1.66817	1.23339	1.01099	1.07828
siR123946664	TTGGAGAAACCTTGTAGGACACAG	24	1.55337	2.77444	1.74417	0.790185	1.6819	0.606592	1.07828
siR123952832	ATTTCGTGTCCAACGTTTGACTGT	24	1.65046	3.52141	1.43637	0.965781	0.784885	1.41538	0.575083
siR123986456	ACCCCCCTCAATCTAATCCAAAGC	24	1.26212	2.98786	2.35975	0.614588	2.01828	2.12307	1.86902
siR124024284	AGAGACTAAAGTGGGGCTAAACTT	24	0.873773	2.77444	1.53897	0.614588	1.12126	1.31428	0.790739
siR124036014	GCATCTGACTGCTTGCACCCG	21	1.65046	0.960384	0.718186	1.93156	2.01828	1.21318	0.862624
siR124037799	ACCGAACATGACTGCTTAGAACCA	24	0	0	0	0	0	0	0
siR124064482	AACGTAGGATTCTAATTGGAATGT	24	1.16503	1.81406	1.12858	1.40477	0.784885	1.51648	1.22205
siR124067784	ACCGGATATCTGTATTTTCTCAAC	24	0.970858	2.88115	1.53897	1.05358	1.34552	0.909888	1.0064
siR124082473	GAGAAGCGGTCTGTAAACTTACAC	24	1.16503	1.38722	1.02598	1.40477	2.46678	1.21318	1.58148
siR124129633	AATCCGTGTCCAACGTTTGACTGT	24	0.873773	2.98786	0.51299	0.52679	1.79402	0.909888	0.646968
siR124134402	TTTTGGACAGTCAGCAGCGAATGC	24	1.65046	1.1738	0.923382	0.702386	2.01828	1.21318	1.58148
siR124176480	GATATATCCTAGAACTACGAATCT	24	1.16503	2.13419	1.33377	1.14138	1.6819	1.21318	0.862624
siR124203156	ACTGGACCCACATTAGATATATGA	24	0.291258	1.92077	1.53897	0.52679	1.23339	0.707691	1.07828
siR124252024	GGGACACCGTAAAAACTTGACATT	24	1.55337	1.38722	1.12858	0.877983	2.1304	1.31428	1.07828
siR124286047	GTGCCATCGTCGAACTTTATCGCG	24	1.45629	1.38722	1.23118	0.790185	1.00914	1.21318	1.86902
siR124330471	AGAGAAGAACAACGGGCTAAAGAT	24	1.94172	0.853675	1.33377	0.965781	1.79402	1.61758	2.01279
siR124330716	ACAGGTCGACAGTATTATTAGCCT	24	0.679601	1.92077	1.53897	1.40477	1.12126	1.51648	1.22205
siR124337086	AAGAGAATCGGGCTACAGATATGT	24	1.74755	2.45431	1.12858	0.965781	1.6819	1.11209	0.93451
siR124363934	ATGGACCGCATGTAAACAAAATAG	24	1.94172	2.13419	1.02598	0.965781	2.01828	0.707691	1.79713
siR124387536	ATCTCGGAGACTGTACCAGAGTCC	24	1.3592	1.70735	1.23118	1.05358	1.45764	1.01099	1.9409
siR124413747	ATCGGGCCTGCACAGTGACAAAGC	24	2.7184	2.45431	0.923382	1.66817	2.01828	1.41538	1.43771
siR124442531	GGTCAAACGTTAGACACTGGAACC	24	1.3592	2.34761	1.12858	0.702386	1.6819	1.01099	1.65336
siR124447351	TTCGATTCGGATAAAAATACC	21	1.26212	1.49393	1.64157	0.351193	1.6819	1.01099	1.36582
siR124465426	ATAAGACGGACAGTCAAACCTTGG	24	1.26212	1.92077	1.33377	1.31697	1.6819	1.51648	1.50959
siR124478170	GATAATCGTAGAGAAACTTGGCTC	24	0.970858	1.38722	1.33377	0.965781	1.56977	1.11209	1.15017
siR124519596	ACCCGTCGACAGGATTTACTGGCC	24	1.06794	1.92077	1.43637	1.14138	1.00914	0.707691	1.50959
siR124526049	GTTGTCAGGCTGTGTCAGGCC	21	1.65046	1.38722	0.718186	1.84376	1.12126	0.808789	1.79713
siR124536776	GTTTATGGACCTAGATGATATACC	24	1.06794	1.81406	1.64157	0.790185	1.90615	1.51648	1.07828
siR124537014	ATGTCACGTAGACCAAAAGCACCG	24	1.3592	1.49393	1.23118	1.14138	1.45764	0.808789	1.50959
siR124548200	GAGAGCGGTCCAGAATGTAAGAAT	24	1.45629	2.88115	0.205196	0.790185	2.57891	0.808789	1.43771
siR124565311	AGGGACTATGACCAGTTGTGGTTA	24	0.485429	1.81406	1.23118	1.58037	1.45764	1.51648	2.65976
siR124572658	CACCTTGTGCTATGAATTTGGACA	24	1.45629	2.56102	2.25716	1.31697	1.56977	1.01099	0.718854
siR124574317	GTGGCAAGTCACAACTGTAGTAGT	24	1.55337	1.28051	1.43637	2.01936	2.35466	1.11209	1.29394
siR124602947	GAGGCCCTTAGAACATGTACAATC	24	1.06794	1.81406	1.23118	0.965781	1.56977	1.51648	1.29394
siR124623007	GTACCCACGTGAGTCAATGACATG	24	2.13589	1.06709	1.33377	1.05358	1.45764	1.11209	1.36582
siR124650740	GATGGATCTGTACTATATGAGAGC	24	0.679601	2.2409	1.33377	1.84376	2.1304	1.61758	1.65336
siR124654735	ATTTCGGAGTGGCATTCTGGTGAA	24	0.873773	3.30799	1.12858	1.40477	0.784885	1.01099	1.15017
siR124655910	TCTCGGATGCTTCTTGCATTA	21	1.45629	1.81406	1.02598	1.40477	1.45764	0.808789	1.36582
siR124666908	ATCTATCCAATTCGTTGTACTGGA	24	0.582515	1.1738	2.15456	0.965781	0.672759	0.808789	1.36582
siR124679076	AAAAGCAACAAGCTACAGATCTGT	24	0.776687	2.13419	0.923382	0.877983	0.784885	2.32527	1.29394
siR124679310	GGAGGATACTTGTAGCTAGGTTCT	24	1.3592	0.960384	1.53897	1.40477	2.1304	1.11209	1.29394
siR124684458	AATCAGGGACACTCTAAATAGTAC	24	1.16503	2.88115	1.02598	0.790185	1.34552	1.41538	1.29394
siR124689131	GTTTGTGATCCGAGACAATAATGT	24	3.98052	3.94825	2.56495	1.75597	3.02741	2.83076	2.65976
siR124693325	AAATGTTGGCACGGAAACTCATGA	24	1.26212	0.853675	1.64157	0.790185	1.23339	1.61758	1.07828
siR124700548	ATACATCGAGATCTCTAAACTTGG	24	1.26212	2.56102	1.33377	0.702386	1.34552	1.11209	1.0064
siR124731007	AGAGAACTCACATGTCAACCACTT	24	0.776687	2.02748	1.12858	1.05358	2.01828	1.41538	1.22205
siR124752577	AGTCAAACGTCTGATGTGGCACCC	24	1.65046	1.28051	1.33377	1.40477	1.45764	0.707691	1.0064
siR124780066	TTCTACTACTATAAATCTAGACAG	24	1.45629	1.49393	0.923382	1.14138	1.45764	1.11209	1.0064
siR124781452	ACCGGTCTAGTATTCGTAGATACT	24	1.16503	1.28051	1.64157	1.31697	1.12126	0.909888	0.862624
siR124786996	ACAGAGGACATCTCGGATACACTC	24	1.3592	1.06709	0.718186	1.58037	1.45764	1.11209	1.29394
siR124805857	TCTGAACATATCTCTGTATAGCCT	24	1.45629	1.70735	1.02598	0.702386	2.46678	0.606592	1.15017
siR124841868	ATCCAAAATCAAAGGCTGAAAAAT	24	0.873773	1.70735	1.84676	0.702386	1.90615	1.11209	1.22205
siR124863562	ATTTCCGTGACAACGTTTGACTGT	24	0.582515	1.81406	1.33377	0.614588	1.45764	1.01099	0.575083
siR124897934	TTGGGAATGGAATAGATAGACTGT	24	2.7184	2.13419	1.23118	2.28276	1.34552	1.21318	1.86902
siR124898615	ATTTCCGTACCAACATTTGACTGT	24	0.873773	1.28051	1.23118	1.31697	0.448506	0.707691	0.790739
siR124900885	GTCTAAGCCAATAAACCTATGCCT	24	1.16503	2.2409	0.718186	0.702386	1.90615	2.02197	0.93451
siR124909284	GGCAGAGAGTTGGGCTGAAATC	22	0.970858	2.13419	1.23118	1.31697	1.00914	1.11209	1.29394
siR124919924	AACCGGGACTAAAGATTCGAACTT	24	1.55337	1.06709	0.923382	0.702386	1.23339	0.808789	0.790739
siR124920150	AGACACATGTGAACTGATCAACTG	24	0.873773	2.56102	0.923382	1.14138	1.79402	0.808789	1.29394
siR124923766	AGCCAATAAGTCGATTGTATTATT	24	0.970858	1.92077	1.02598	1.05358	2.24253	0.606592	1.50959
siR124925122	ATGAGATGTCCAGATTCGTAGTAC	24	1.26212	2.45431	0.820784	0.438991	1.56977	0.909888	0.503198
siR124954481	ATTTCTGTTCTGTATATCTCTACT	24	1.45629	2.77444	1.53897	1.14138	1.45764	0.909888	1.58148
siR124976531	ACGAGTGGTTCAAAAGAATTTGGC	24	0.776687	1.38722	1.74417	1.22918	0.560632	2.32527	0.862624
siR124983281	GGAGGGAACGGTGCCTAGTGC	21	1.74755	2.34761	0.718186	2.54615	2.57891	1.01099	1.15017
siR124984626	TCCTAGAACTACGAATCTGTGCCT	24	1.3592	2.45431	2.15456	1.49257	1.45764	0.808789	1.07828
siR124988658	CGCACTAGGCACTGTTTCCTCCCT	24	1.45629	1.38722	1.02598	0.790185	1.56977	1.01099	1.0064
siR124992242	ATAACATCTTATAGTCTGTGTAGT	24	1.55337	1.28051	1.33377	1.14138	1.23339	1.41538	1.50959
siR125007922	ATTGAGAGTTGGCTATAGAAATGT	24	1.26212	1.70735	1.23118	1.22918	0.897012	0.707691	1.79713
siR125019543	CGAGGACTACCCACTATTGAGT	22	0.873773	1.60064	0.718186	1.75597	1.56977	0.606592	0.93451
siR125019989	AATGGTCGGAAACGATTTGGTACC	24	1.45629	1.92077	1.53897	1.58037	1.23339	1.31428	1.86902
siR125034707	ACGCCCGATCCGTAGCCCCATCCA	24	0.873773	1.70735	1.33377	0.702386	1.45764	1.31428	1.0064
siR125037606	ACTAGTCACGCAAAATAAGATCCT	24	1.3592	1.92077	1.02598	1.31697	0.897012	1.21318	1.22205
siR125074930	TTTCTAATTACTACTGTCGGTGAT	24	0.776687	1.92077	0.718186	1.49257	1.56977	1.31428	1.07828
siR125075152	ACACTTTGATACTTGGCATTTAAG	24	0.582515	1.49393	1.64157	0.877983	1.12126	1.21318	1.07828
siR125080684	CCCGTAGAACTCGTTAAAGGTGAC	24	1.65046	1.70735	2.05196	1.22918	2.1304	1.92087	1.22205
siR125082673	CAGTTAAACGTCTGATGTGGCACC	24	1.26212	1.38722	2.05196	0.877983	1.23339	0.909888	0.93451
siR125088198	AATAAACGTGTACGGTGTGTATGT	24	1.65046	1.38722	0.923382	1.22918	2.01828	0.707691	1.22205
siR125095491	AGTCAAACGCTGGACATAGAAACT	24	1.55337	1.28051	1.43637	1.22918	0.448506	1.31428	1.29394
siR125105215	AAACACATTTTAAGAAGAGACATG	24	1.06794	2.2409	0.923382	0.790185	0.448506	1.21318	1.36582
siR125125276	TTGGACGAATGAGACACAATCTAG	24	0.873773	1.70735	2.05196	1.05358	0.784885	0.909888	0.646968
siR125128796	CCGGAATGATATAATAAACCAAGT	24	1.06794	1.92077	0.615588	0.790185	1.12126	1.31428	0.718854
siR125133196	AGGGGACTGAGAGTTTACATAAGA	24	1.65046	1.1738	0.307794	1.22918	1.6819	1.31428	0.862624
siR125151438	AATGAATCTGGACATATGTATATC	24	1.45629	1.70735	1.23118	1.40477	1.34552	1.11209	1.0064
siR125166987	AGAGGACGAGAAATGTTGGCA	21	1.45629	1.28051	0.718186	2.01936	1.00914	0.606592	1.50959
siR125168958	AGAAGAACAACGGGCTAAAGATCT	24	0.776687	2.56102	1.12858	0.614588	1.34552	0.505493	1.36582
siR125171367	CGAGGCCATTCAGATTGTAGATAA	24	1.16503	1.70735	1.02598	0.790185	1.56977	0.909888	1.15017
siR125177280	TAGGCACTGTTTCCTCCCTCC	21	0.582515	0.960384	0.102598	1.84376	1.34552	0.404395	1.0064
siR125204331	CTTCGAGATGTTAATTTGACCAAT	24	2.23297	1.38722	0.923382	1.31697	1.6819	1.71868	0.646968
siR125219560	TTTTTCAGACGGACCACTTACGAG	24	0.970858	2.13419	0.820784	1.31697	1.12126	0.606592	0.790739
siR125236486	ACCGGCAGTATCGATGACAAGAAC	24	1.55337	1.92077	0.718186	0.790185	0.897012	1.41538	0.575083
siR125237137	ACCGATCGGTCTTGACTTTCTGAT	24	0.679601	1.49393	0.820784	0.614588	0.784885	0.707691	0.359427
siR125284231	ACCTTTATTTTAGCAGGCGGGCCT	24	0.776687	2.34761	1.74417	1.31697	1.34552	1.81978	0.646968
siR125285951	GTTATTTTGAGAACTATTTGGCCT	24	0.970858	2.13419	0.718186	0.702386	0.897012	0.808789	0.93451
siR125286381	GTCCAAATTCATTGTCATAGGATG	24	0.679601	1.70735	1.43637	1.22918	1.00914	0.808789	1.29394
siR125307451	ATAAATCTGTAGCCCGCTGTTATC	24	1.3592	1.49393	0.820784	1.14138	0.897012	0.707691	1.36582
siR125325216	AGAATGTCACATCGGATTGAGTGA	24	1.74755	1.49393	1.12858	1.22918	1.79402	0.707691	0.862624
siR125333348	AAAGTTCGATCATCCTCTGTGCCT	24	0.873773	1.38722	1.02598	0.965781	1.12126	1.21318	1.50959
siR125342122	ATCACATTGAATCTTTGGCACATG	24	1.3592	1.06709	1.12858	0.877983	0.672759	1.21318	0.93451
siR125353628	GAGTAAATACACGATCTTCGAATG	24	0.873773	2.34761	1.53897	1.66817	1.23339	1.21318	1.15017
siR125354054	TTTTTCGTACCCAACTTTGACCGT	24	0.485429	1.70735	0.923382	1.22918	1.90615	0.909888	0.790739
siR125357462	ATTTCCGTGTCCAACTTTGATCGC	24	0.679601	1.49393	0.923382	1.84376	1.56977	0.808789	1.15017
siR125365343	ACCTCTCGTCCTCTGTGCGCC	21	1.26212	0.960384	0.718186	1.84376	1.23339	0.707691	0.718854
siR125404425	TGATTTTGTCCAATACTGAAT	21	0.970858	1.81406	0.307794	1.22918	0.672759	1.81978	0.862624
siR125453420	ATGGACACAGCCGAGCCGCCCG	22	1.55337	1.70735	0.820784	0.965781	2.01828	0.909888	0.718854
siR125472530	AGAATGTGTTACGTCGTGGTACGA	24	0.485429	1.06709	1.53897	0.790185	1.90615	1.51648	0.93451
siR125483450	AGGAATTTAGGTAAGAGCATCTCC	24	1.84463	2.02748	0.102598	0.702386	1.6819	1.01099	0.503198
siR125492448	GAAACACAGCCTGAATCAAAGCCT	24	0.679601	1.1738	1.53897	1.14138	1.34552	1.41538	1.22205
siR125497673	GAGTAAATACACGATCTTCAGGTG	24	0.582515	1.49393	1.84676	0.175597	1.6819	1.01099	1.36582
siR125515856	GCCCCTATCAAGATTCGTAGTACT	24	1.26212	1.81406	0.718186	0.702386	1.00914	1.71868	1.07828
siR125521497	AATTCTGAATTCTGTACTCTGTAT	24	0.291258	1.92077	0.102598	1.05358	0.224253	0.303296	0.718854
siR125533769	ATCCTACATCCTAGTACGAGGCTG	24	0.776687	1.49393	0.615588	1.14138	1.34552	1.11209	0.646968
siR125545417	AGAGACAGTGACGATGCAACAAGC	24	0	0	0	0	0	0	0
siR125556222	AGTATCGGATGTAACATAAGTACT	24	1.16503	0.960384	0.820784	1.05358	1.12126	0.808789	1.65336
siR125601506	ATCAGACTTCGTTTTCGTCGGGTC	24	0.679601	1.70735	1.02598	0.877983	1.12126	1.11209	1.86902
siR125604390	ATTTCCACGCTAAATTTTGATCGT	24	0.970858	1.92077	1.12858	1.14138	0.448506	1.11209	0.862624
siR125616956	AATTAGCTCCTGGACACTCGTGGC	24	1.65046	2.13419	1.02598	0.965781	1.6819	1.01099	1.07828
siR125621076	AACCACAAAACCAGATATTCGGTG	24	0.679601	2.02748	1.23118	0.351193	1.00914	1.31428	0.93451
siR125637686	CTGGAATTTATTCTGGACCGAGAA	24	1.06794	1.38722	1.12858	1.22918	0.672759	0.404395	1.29394
siR125638916	ATTCTATAACTGTAACTTTTCAGA	24	0.582515	2.13419	1.64157	0.790185	1.34552	1.21318	1.43771
siR125654906	ACGAATCTGGATAATGTATGTCTA	24	1.16503	2.45431	1.43637	0.965781	2.1304	1.71868	0.93451
siR125666959	CTCGGCGTCGGTGTCTACCTGC	22	0.970858	1.06709	0.718186	1.31697	1.23339	0.909888	0.646968
siR125689399	TACGATTAATCTGGACAGATGAAT	24	1.3592	2.34761	1.53897	1.22918	0.784885	0.909888	1.29394
siR125711966	TACAATGGACTGAGAACAAAG	21	0.388343	2.02748	0.923382	1.14138	1.00914	1.11209	1.15017
siR125713184	GATCGATCAAGGGATTGGAAACCT	24	0.776687	1.70735	0.615588	0.877983	1.23339	0.909888	1.43771
siR125744770	AAATTACGAGGCCATTCAGATTGT	24	1.3592	2.13419	1.02598	0.965781	1.45764	0.808789	1.0064
siR125746588	GAGAATCTGGTTGACAATCTGGAC	24	1.74755	2.2409	0.718186	0.438991	0.672759	1.21318	0.431312
siR125747800	ATCCCATCCTAGAACTATGAATCT	24	1.26212	1.70735	1.64157	1.22918	1.23339	0.707691	0.93451
siR125764139	TCACACAAACTGATCAGATTG	21	1.94172	1.49393	1.33377	1.49257	1.34552	0.808789	2.01279
siR125785445	ACACAACGACTTGGGTTTAAAGCC	24	0.776687	1.92077	1.64157	0.877983	1.12126	1.11209	1.15017
siR125789666	TTAGGCTACAATGGACTGAGA	21	1.84463	1.28051	0.718186	1.05358	1.45764	0.606592	1.0064
siR125836099	AAAGGACCACAGAAAATCTCGCTG	24	1.06794	1.1738	1.33377	1.14138	1.00914	0.909888	0.646968
siR125843465	ATCAGATTTTAGACCTCTAGTGGT	24	0.388343	1.92077	1.33377	1.05358	1.45764	1.51648	1.36582
siR125844858	AAACCCGGTTGAAACTCGTTGTGA	24	0.582515	1.60064	0.307794	0.965781	0.672759	0.808789	1.15017
siR125861574	AATACACCCGGCGGATTCAACTCC	24	1.45629	1.38722	0.820784	0.965781	1.56977	1.81978	0.431312
siR125863962	ACGAATCTGGACAGGTGTATATCC	24	1.3592	2.13419	0.615588	0.877983	1.79402	1.21318	0.718854
siR125907156	AGAACCGGACATTTGACACCTCAA	24	1.06794	1.60064	1.23118	0.52679	1.34552	1.11209	1.29394
siR125910308	CCCTCACCATGCTAGTCGGCG	21	0.776687	1.49393	1.12858	1.49257	1.6819	0.707691	1.15017
siR125930796	ATGACACGTTGGATAAAGACCTAG	24	1.26212	0.960384	0.615588	1.14138	0.672759	0.505493	1.43771
siR125934736	GAGTACCCGTGTCTAACTTTGATC	24	2.0388	1.38722	0.307794	0.52679	1.56977	1.41538	0.359427
siR125949475	TCTGTCTTCAACTGACGTGGCACC	24	1.06794	1.1738	1.43637	0.702386	0.784885	1.31428	0.790739
siR125952219	ACTACACACTTTGATACTTGGCAT	24	1.84463	1.28051	1.02598	0.702386	1.90615	0.909888	0.503198
siR125960059	TAGAGGATCTGGATTTAAAGGCTC	24	0.679601	1.38722	1.43637	0.52679	0.897012	0.505493	0.718854
siR125982388	AAATATGTAGACCACTGCCCTTCT	24	1.3592	2.13419	1.53897	1.31697	1.00914	1.01099	0.718854
siR125982778	GCCATAACTTTAGATCCTGGACCT	24	0.582515	2.34761	1.23118	1.14138	0.897012	0.707691	1.50959
siR125982973	CATCTGACTGCTTGCACCCGAGGA	24	0.873773	0.746965	1.74417	0.438991	1.34552	1.71868	0.503198
siR126000913	AGTGAATCTGGACAGATGTATGTC	24	1.45629	1.28051	1.02598	1.31697	1.12126	0.606592	1.15017
siR126013978	CATAAACACCCAACAGATTGAGAC	24	1.65046	1.81406	1.33377	1.22918	0.560632	0.909888	0.287541
siR126107153	GACGCCCGATCCGTAGCCCCATCC	24	1.26212	2.45431	1.84676	0.965781	0.784885	0.606592	0.646968
siR126133807	GAGTTATGCCAAACGGTTCGGATT	24	1.55337	1.81406	1.12858	1.49257	1.79402	1.21318	0.790739
siR126138773	ATTTTTACTCTCGGTTGAAAAACC	24	0.776687	1.81406	2.05196	0.263395	0.784885	1.21318	0.718854
siR126147750	AATCAACTATTTATCACTGGACCC	24	1.06794	1.92077	1.33377	1.05358	1.00914	0.808789	0.718854
siR126153671	CTATCTTTTCAGCTAGCGCCCACT	24	0.970858	1.70735	1.53897	0.877983	1.90615	2.02197	0.646968
siR126170828	AACAAACAACCAGTCTAGATTCGT	24	2.62132	1.81406	1.94936	1.22918	1.12126	1.11209	0.93451
siR126171018	AACCGACGTGACACACTGAAACTT	24	1.26212	1.70735	1.23118	1.31697	1.12126	1.41538	1.07828
siR126184888	GGATGGTCAAACGTTGTAAACAGA	24	0.873773	1.81406	1.02598	0.175597	1.6819	0.909888	0.718854
siR126211239	GAACAAACCCGATGTCACTAGCTG	24	1.26212	0.960384	0.410392	0.52679	1.90615	0.606592	0.790739
siR126215019	ACTAAAGATCAGGACTAAAGATCC	24	0.679601	1.06709	1.33377	1.14138	0.448506	0.909888	0.790739
siR126218421	ACGAATTGGACGTGATATGATACA	24	0.776687	1.81406	0.923382	0.965781	1.00914	0.606592	0.503198
siR126237510	GGAAACCGGATAGAACGACTCTCC	24	1.16503	0.746965	0.307794	1.40477	0.560632	0.505493	1.22205
siR126243726	CATGGACACAGCCGAGCCGCC	21	1.3592	0.960384	1.12858	1.22918	0.897012	1.21318	0.862624
siR126249930	AAATATTTTCCTGGACACTAAATC	24	1.16503	0.746965	0.820784	0.965781	1.45764	0.909888	0.646968
siR126251058	ATCCGATCAAACATTAGATGTGAC	24	0.873773	1.38722	0.307794	1.05358	1.12126	1.21318	1.22205
siR126256322	AACTTCTCCAGTTAGGACTATGGC	24	1.55337	2.34761	0.410392	1.22918	1.56977	0.909888	1.15017
siR126256698	CTTGGACTAATTCGCGAAATGAAT	24	0.970858	1.28051	1.74417	0.877983	1.12126	0.808789	0.503198
siR126282800	GTCCAATTTAGGTCCGACGGCAGT	24	1.26212	1.81406	0.718186	0.965781	1.6819	0.505493	0.503198
siR126290467	AGCGACGTGACCAAATAACACTGT	24	0.970858	1.06709	1.12858	1.05358	1.00914	0.909888	1.29394
siR126317368	TTGGACACAAGAACTAAAAAACT	23	0.970858	1.28051	1.94936	1.05358	1.56977	1.01099	0.790739
siR126320158	AAAATCAGTCGAACTTAAAACAGT	24	0.970858	1.06709	0.820784	0.965781	1.34552	0.707691	0.862624
siR126326296	ACATCGGGTCCACATGTTAGTGAC	24	1.45629	1.28051	0.718186	0.614588	0.784885	0.909888	0.646968
siR126335782	AAACGTTGGACACAGAAACTTATC	24	0.679601	1.38722	0.718186	1.05358	0.784885	0.505493	0.93451
siR126343408	AAGAGTAACGGGTTATAGATCTGT	24	1.06794	1.81406	0.820784	0.877983	1.90615	0.505493	1.15017
siR126350104	AAGACCTGTTTACGCTGGCGGCCC	24	0.485429	2.13419	0.820784	1.14138	0.560632	0.404395	1.43771
siR126357508	GGTTAAGTTACAGAGCTCGGCGCC	24	0.873773	1.06709	1.12858	0.438991	1.6819	1.31428	1.29394
siR126368238	TTTAAATACCGGACGAATTACCCT	24	0.388343	2.2409	1.74417	0.52679	1.23339	1.41538	0.718854
siR126402376	AACAGACTCTCCAATTGACTAGCC	24	0.776687	1.70735	1.33377	0.877983	1.12126	1.71868	1.0064
siR126410656	ACTGTAGATATGTAGCCTGCTACT	24	0.582515	0.960384	0.718186	0.877983	0.784885	0.808789	1.58148
siR126411024	AACGCCACGTAGGACAAAGACTGG	24	1.06794	1.49393	0.718186	1.22918	0.672759	0.404395	1.29394
siR126419672	TCTCGGATGCTTCTTGCATTAG	22	0.776687	0.960384	0.923382	1.14138	1.90615	0.808789	1.36582
siR126425376	TGCGGCACCGGAGCTCGCCAGC	22	1.45629	1.38722	1.02598	0.877983	1.56977	0.303296	0.575083
siR126437651	TTGTTCGACTGTGTTATTCCGGT	23	0.679601	0.746965	0.718186	1.31697	0.672759	0.505493	0.93451
siR126442592	ATCCGTAGATATAAAAGTTAGAAC	24	1.16503	0.853675	1.12858	1.14138	1.56977	1.31428	0.790739
siR126444239	TATCTCCAACGTTTGACTGTTCGT	24	1.26212	0.960384	0.923382	0.702386	0.897012	0.909888	1.07828
siR126451010	ACAACGAATATGGACATAGGATGT	24	0.873773	2.02748	0.923382	0.438991	1.23339	0.808789	1.0064
siR126463454	ATTTATATTGATATTAATGGATCT	24	1.06794	1.49393	1.94936	0.877983	1.00914	1.11209	0.790739
siR126471664	TTTTGGACCTACGTGACATACACG	24	1.26212	2.02748	1.02598	0.614588	1.56977	1.31428	0.646968
siR126512554	ACGAGGGATTTAGATTTACCACTC	24	0.873773	0.640256	1.12858	0.790185	0.897012	0.505493	0.431312
siR126513640	CTCGGATCTGTATCAGGTGCAGTC	24	1.26212	0.853675	0.615588	1.31697	0.224253	0.707691	1.0064
siR126515812	ATGCTAGTCGGCGCCACGAAC	21	2.13589	0.640256	0.820784	1.22918	2.24253	0.606592	0.503198
siR126518889	AATACAACGAATATACTAGGATGT	24	0.970858	2.2409	1.02598	0.263395	0.897012	0.606592	1.15017
siR126526129	GACATTGATGACGAGTAGAAGT	22	0.291258	1.06709	0.51299	0.790185	0.784885	0.303296	1.29394
siR126552831	GACATATCGTAGTACTATGAACCT	24	0.776687	1.06709	0.307794	0.702386	0.897012	1.01099	1.22205
siR126567231	TTTGGACCTACGTGACATACACGT	24	1.16503	2.66773	1.12858	0.614588	0.672759	1.21318	0.862624
siR126589645	AATTTCAGAATGGTTTAGACTCTC	24	0.776687	1.28051	1.23118	0.877983	0.448506	0.909888	0.503198
siR126599311	AAGAGGAGCCTACGCGTCGGGCGA	24	1.55337	1.60064	0.102598	0.702386	0.897012	0.808789	1.15017
siR126621631	AAAGAATTCCTCGGTCGGTCACTC	24	0.873773	2.2409	0.923382	0.965781	1.34552	0.606592	0.790739
siR126623055	TATACGGAAACAATCTTTGAATAT	24	1.06794	1.49393	0.820784	0.965781	1.00914	0.808789	1.0064
siR126630709	GTGGTATGTTTGGATCTATAGCCT	24	1.26212	1.70735	0.410392	0.702386	1.45764	1.11209	0.790739
siR126634091	ACTTGGAAACTAACGTTGGATCGA	24	0.873773	0.640256	1.53897	1.49257	1.56977	0.707691	1.22205
siR126636227	AGACTTTGGACTGGGATGATGCAT	24	0.776687	1.1738	1.12858	0.702386	1.23339	0.303296	1.22205
siR126654548	ACTCGGATTGTATTCATATTGATT	24	0.582515	0.640256	0.615588	0.877983	1.34552	0.808789	1.07828
siR126663044	ATTCTTCGAGATACTACTTTGACC	24	0.776687	1.60064	1.02598	0.877983	1.12126	0.606592	0.790739
siR126673133	GATTGATTTTCCTTGGACACTACC	24	0.970858	2.45431	1.43637	0.351193	0.897012	1.31428	1.15017
siR126674549	TAGAGAACAAATATGCCTTGGTAC	24	0	0	0	0	0	0	0.0718854
siR126681098	TGATACAATAACCAAGTTGGACCT	24	0.776687	2.02748	0.820784	0.790185	1.79402	0.808789	0.790739
siR126688355	GTTCACATCTTAAAAAACTGTAGA	24	1.74755	0.853675	0.718186	0.877983	2.01828	1.61758	0.575083
siR126692957	ATATACAGTGGAAACTTAGAAACT	24	1.06794	1.38722	1.43637	0.790185	1.00914	1.11209	0.646968
siR126697186	GTATCTCAATGACCTGTAGGACCC	24	0.291258	1.70735	0.820784	1.49257	0.897012	0.505493	1.0064
siR126699122	GAGAAAAAAGCGGACTACAAGTTC	24	0.873773	2.02748	1.12858	1.31697	1.00914	0.505493	0.575083
siR126752356	TGAAATAGTCAATCTGTTGGAGAT	24	1.26212	2.13419	1.94936	0.52679	1.00914	1.11209	1.36582
siR126770731	GATCAAAGTTAGACATGTAAACTT	24	0.970858	2.2409	3.28314	1.31697	2.80316	1.31428	1.9409
siR126775631	GAGGAGAGACATGGTGAACCACCC	24	1.06794	0.960384	0.615588	0.877983	0.672759	0.909888	1.29394
siR126785237	AAAAGAGAATAGCAGCGGACTACG	24	1.45629	1.70735	0.307794	0.965781	1.12126	1.31428	1.0064
siR126800723	ACCGATATCGTACTGTGTAATAGA	24	0.776687	1.1738	0.820784	0.790185	1.00914	0.707691	0.503198
siR126808205	TATCTGTTTACAACGTTTGACC	22	1.26212	1.1738	0.923382	1.05358	1.00914	0.909888	1.36582
siR126815687	ATGGCACAACGTAGAAACTCACAA	24	0.485429	1.1738	1.02598	0.438991	1.12126	0.808789	1.07828
siR126824728	GTCCGTACTGTAGTTGGATACAGA	24	0.970858	1.49393	1.53897	0.702386	0.897012	0.707691	0.93451
siR126829745	GAGAATAACGTATAACTATGATAC	24	0.679601	1.28051	0.820784	0.175597	1.00914	0.101099	0.215656
siR126835973	AATCAGAACTAGATAAAATCTCTC	24	0.485429	2.66773	1.33377	0.790185	1.45764	1.51648	0.431312
siR126840298	ATCCTTCTAAGACAACGAATCTGA	24	1.06794	1.1738	1.33377	0.438991	1.56977	0.404395	0.862624
siR126852235	AATGTTGACTGGATGTAGGAAGG	23	0.970858	1.28051	0.410392	2.01936	0.784885	1.31428	0.575083
siR126861058	TATCTGAGCCCAACGTTTGACCGT	24	1.16503	1.38722	0.718186	0.614588	0.672759	0.808789	0.790739
siR126878804	ACTACGAATCTGGACATATATATC	24	0.194172	1.28051	1.02598	0.702386	0.897012	1.01099	0.790739
siR126881212	TCTTATGTTTGAGCTTGAGCC	21	0.485429	1.38722	0.820784	1.75597	0.448506	1.01099	0.646968
siR126896004	TTCTTTGTAGACTTCTATTAGCCT	24	1.06794	1.28051	1.12858	0.438991	0.897012	0.707691	0.431312
siR126897208	ACAAGATGGTGAACGAGACGATCT	24	1.74755	1.60064	0.923382	0.790185	0.336379	0.606592	0.646968
siR126900820	ACAACGAATCTGGACTATACTAGA	24	0.485429	1.28051	1.02598	1.22918	1.12126	0.404395	1.29394
siR126906835	GAACACCATCTAGTCATTGGATTG	24	0.873773	1.1738	0.820784	0.790185	0.897012	0.909888	0.646968
siR126908032	AGCCTACGCGTCGGGCGACCGATG	24	0.970858	1.49393	1.02598	0.790185	0.897012	1.01099	0.575083
siR126911965	ATCTTCAAGCATGGACACAGC	21	0.582515	1.1738	0.718186	1.40477	0.784885	0.505493	0.503198
siR126920344	ATCCAATAATTGATAGTCAGTCTT	24	1.55337	0.853675	0.820784	0.877983	1.23339	0.505493	1.50959
siR126925474	TATGAATTTGGACAGTAGGACTGT	24	0.970858	0.746965	0.51299	0.351193	1.12126	0.707691	1.36582
siR126929749	ATCCTAGTACAACATATCTGAATA	24	1.06794	2.02748	0.307794	0.702386	0.897012	1.41538	0.359427
siR126932143	GCCACGTAGAATTCTGAAAGAGTT	24	0.388343	1.70735	1.94936	0.438991	0.224253	0.808789	1.15017
siR126937102	GAATATGGACAATACTGGAAAGTC	24	0.776687	1.81406	0.820784	0.614588	1.23339	0.505493	1.15017
siR126980144	CACCGTGGATTGGATCGAGAGGGT	24	1.06794	0.853675	0.718186	1.40477	1.12126	1.01099	0.718854
siR127001624	ACGAAAAAACCAATTGGACAGTTT	24	0.582515	2.2409	1.02598	0.52679	0.897012	0.909888	1.0064
siR127004328	GAGAAGATAAGATCGGTGCGAGAT	24	1.65046	1.60064	0.923382	0.702386	1.6819	0.606592	0.503198
siR127007032	AATGAACGAGAACATAGAAGCTGA	24	1.55337	1.60064	1.43637	0.965781	0.672759	1.31428	0.503198
siR127007708	AGAATATTCCCTTGAGATCCGGGT	24	0.970858	0.853675	1.12858	1.14138	1.12126	0.505493	0.575083
siR127008891	AGCTGTAACACGGACTATAAAACG	24	0.485429	1.28051	0.923382	0.877983	1.34552	0.606592	1.0064
siR127009060	ATGAATCTGGACAACAACAGTTGT	24	1.3592	1.28051	0.615588	0.965781	0.448506	0.707691	1.0064
siR127024101	GATCAAAAGTTGGATACGGAAACT	24	0.291258	1.70735	1.12858	0.52679	0.448506	1.31428	1.15017
siR127029991	AGACGATCAAAACGCTGGACTCGA	24	0.679601	1.28051	1.12858	0.790185	1.23339	0.808789	1.0064
siR127044775	TTACCGTTGGATCGAGAAATAGAC	24	0	0.853675	0.718186	0.877983	1.6819	0.303296	0.862624
siR127052503	AGTCAAAGTTGGACATGAAAACCT	24	0.194172	1.60064	1.12858	0.52679	0.672759	0.505493	1.65336
siR127071603	ACCAACCGGGACTAAAAAGAGCCT	24	0.582515	0.960384	0.923382	0.790185	0.897012	1.01099	0.790739
siR127084796	GTTAAACGCGGAAAACCATAGCTC	24	0.776687	1.06709	0.718186	1.05358	0.784885	1.11209	1.07828
siR127095651	AGTCCTCAAGGATCCAAACGGGTG	24	1.16503	1.06709	0.820784	1.14138	0.784885	0.505493	1.36582
siR127100327	AGGGCCTAAGACCTTGTTCGGTTT	24	0.970858	1.70735	0.923382	0.614588	0.897012	0.909888	1.22205
siR127112615	TACAATGAATCTAGACATGAGCCT	24	0.873773	1.28051	0.615588	1.05358	0.897012	0.707691	0.575083
siR127127555	GAGAAGCTGTAATTGTAGAATTCA	24	0.0970858	1.38722	0.820784	0.702386	1.23339	0.404395	0.862624
siR127136021	AACGAACTTAACATAATAGACAGT	24	0.776687	0.960384	1.74417	1.14138	0.672759	1.11209	0.575083
siR127136519	ACGCGGCATTAGAATTCAAAAAAT	24	0.679601	2.13419	0.820784	0.614588	1.00914	0.808789	1.0064
siR127142329	ACAGATAGTCAAACGTTGGCACGG	24	0.485429	0.533547	1.02598	1.05358	1.00914	0.909888	0.718854
siR127153237	TGTTGATCAATGGTAGAGATTGCC	24	0.679601	1.1738	1.02598	0.614588	1.00914	0.505493	0.790739
siR127157527	AGATGAATTGTAGCTATTAGTTGG	24	0.582515	1.81406	1.02598	0.614588	1.34552	0.505493	0.790739
siR127165942	ATCTACAATCTGAATGGCCTCGTA	24	0.776687	1.49393	0.923382	1.22918	1.00914	1.01099	0.93451
siR127166932	GCCTACGTGGTTTGTTTGACTATG	24	0.970858	0.746965	0.820784	0.877983	1.23339	0.505493	1.22205
siR127172377	ATGGGGAATTAAGGAATGAACTCC	24	0.679601	1.28051	1.33377	0.702386	1.12126	1.31428	0.287541
siR127176997	AGTACGATGAATCTGGACACCCTC	24	0.776687	1.06709	0.718186	0.877983	1.23339	1.01099	1.22205
siR127185576	ACCATCCATCAGATCCGTCGGTGA	24	1.06794	0.640256	0.615588	1.22918	0.784885	0.707691	1.0064
siR127203616	CGGACGTTTCATCGGATGTTGGAA	24	1.16503	1.1738	1.02598	0.614588	0.336379	1.21318	0.718854
siR127211160	ACATGCCACATGGACCAAGAACCA	24	0.776687	1.06709	1.74417	0.438991	0.784885	0.909888	0.862624
siR127228838	AATCTGGACAACGGCTAAAAATGC	24	0.291258	2.56102	0.718186	0.877983	0.560632	0.909888	0.862624
siR127232098	AATATAAGTCACTCCTAGATCACT	24	1.06794	1.06709	0.410392	0.877983	0.560632	0.909888	0.790739
siR127239107	GAGTAACAATTCAGGACTAAAGAT	24	0.873773	0.533547	0.615588	0.438991	1.45764	1.11209	0.718854
siR127240900	ATGGCACAACGAATCTGGATATGT	24	1.06794	1.28051	1.23118	0.877983	1.12126	0.505493	1.0064
siR127241389	GAGTTTTTATACAGGTAGTGAGAC	24	0.776687	1.28051	0.615588	1.22918	0.784885	0.606592	0.718854
siR127247909	AATTTGGCTTAGAGAGGTTGTTGG	24	0.970858	0.960384	0.718186	0.702386	1.23339	0.404395	1.22205
siR127253451	AAACGTTGGACACAGAAACTTATG	24	2.42715	1.49393	1.64157	0.52679	2.35466	1.11209	2.15656
siR127254918	ATCCAAGCCGACTGTAAGTTTACA	24	0.776687	2.13419	0.615588	0.351193	1.23339	0.505493	1.15017
siR127269244	TTGTTCTCAGTCCATTGTAGC	21	2.0388	1.70735	0.718186	2.10716	0.672759	0.808789	0.93451
siR127280584	ATGAATCTGGACATGTGACACATC	24	1.06794	1.38722	0.615588	0.965781	0.672759	0.707691	1.22205
siR127281556	TATTACAACGAATATGGACAGCCT	24	0.776687	0.853675	0.51299	0.263395	0.448506	0.909888	1.29394
siR127284472	TATAGAGATTCGAACTCAGAACCT	24	0.679601	1.06709	0.718186	0.790185	1.12126	0.707691	0.93451
siR127289494	ATTACAACGACTCTGGACAGATGT	24	1.45629	1.81406	0.718186	0.614588	1.00914	1.21318	0.93451
siR127291438	GATCAATGTGAGAATTTCTAAGCC	24	1.45629	0.960384	1.12858	0.702386	0.560632	0.909888	0.575083
siR127293544	ACAGAGAAAACGTAGAAATGACCG	24	0.388343	1.38722	0.718186	0.790185	0.448506	1.11209	0.862624
siR127309095	AGCACGGACTTCAAGATATAATGT	24	0.679601	1.70735	1.12858	0.438991	0.560632	1.01099	0.93451
siR127311671	GTCACCCAGATCACATTAGGCCTG	24	1.06794	1.81406	0.718186	0.702386	1.45764	1.21318	0.646968
siR127313120	ACCTAGCGGAATCTGTAATTTGCT	24	0.776687	2.13419	0.820784	0.438991	1.34552	0.404395	1.36582
siR127328737	TGTCATAGAACCTTGATTGCACGG	24	0.873773	1.60064	0.718186	0.702386	0.784885	0.808789	0.718854
siR127355437	ATGAATCTGGATAACTGTGTTTTC	24	0.485429	2.34761	1.02598	0.877983	1.00914	1.31428	0.93451
siR127357517	AATAATATACAGATTCGTTGCACT	24	0.970858	1.38722	0.718186	0.790185	1.00914	0.808789	1.07828
siR127358957	TTGAGCCTTCAATCGCTGACT	21	1.45629	1.06709	0.820784	0.790185	1.79402	1.71868	1.0064
siR127365837	CCGAGAGACCTAAAGCGGACGGTT	24	1.45629	0.853675	1.33377	1.14138	2.35466	1.61758	1.65336
siR127369677	GAGATCAACGAAGTCACTGTAGAC	24	1.55337	0.960384	0.923382	0.702386	1.34552	0.101099	0.503198
siR127389517	ACTAGATGACCTGGATTCGAAGCT	24	1.16503	0.533547	0.923382	0.965781	1.56977	1.11209	0.287541
siR127390957	AACCTCTCCTAGAACAACGAATCT	24	0.873773	0.960384	0.615588	0.263395	1.23339	1.51648	0.503198
siR127392877	TTAATTGGACCACAGTAAAAACGC	24	0.485429	1.49393	0.410392	0.438991	0.560632	0.404395	0.93451
siR127401329	TTCCAACCGAGAGTAGAAATCTGG	24	0.291258	1.70735	1.12858	0.438991	0.672759	0.909888	0.575083
siR127402760	TACTATAAATACAACGGACGACGT	24	0.485429	1.60064	1.43637	1.40477	1.23339	1.11209	1.07828
siR127436468	TCCAATTGGATGTAGATGCCCGGT	24	0.776687	0.640256	0.923382	0.790185	0.672759	0.707691	0.718854
siR127446120	ATGAACATCTGTGACTTCTAGCCT	24	0.582515	1.1738	0.51299	0.790185	0.672759	0.606592	0.790739
siR127452756	AAAGGACCAGGTCACAATGAACCC	24	0.873773	0.746965	0.718186	0.702386	0.448506	0.101099	0.93451
siR127471242	GACGAGGACCTAGTTAAAGGAGCC	24	1.16503	1.28051	0.820784	0.351193	1.00914	0.404395	1.07828
siR127478507	ACATCACGACAACAAATTTTGGAC	24	0.582515	1.28051	1.02598	0.614588	1.00914	0.505493	1.0064
siR127514460	AGGAATCAATGGTAGAATCTACGT	24	1.3592	1.60064	0.205196	0.877983	0.784885	0.909888	0.93451
siR127515245	TCTTGGACTAATTCGCGAAATGAA	24	0.0970858	1.81406	0.820784	1.05358	0.672759	0.606592	0.862624
siR127516658	AGCACAGGATTCTGACAGGAATAC	24	0.776687	1.60064	1.43637	0.263395	1.00914	0.606592	0.503198
siR127527129	AGTTATAACCCGTCACAGGTGATG	24	1.3592	1.28051	0.718186	0.790185	1.56977	0.808789	1.07828
siR127530717	GCTACAACTTTAGATTCTGGGCCT	24	0.582515	1.70735	0.820784	1.22918	0.897012	0.707691	0.503198
siR127541793	ACGAGAACTCGCGAGAAAACACAC	24	0.485429	3.94825	2.87275	1.31697	1.90615	0	0.93451
siR127551153	AGTACCACGTCTGAACAAAAGCCT	24	0.970858	1.06709	1.23118	0.438991	0.784885	0.505493	1.72525
siR127565947	GTGAGACAATAGTAGAGTTGGACT	24	0.291258	1.06709	0.51299	0.438991	0.336379	1.11209	0.790739
siR127572922	AATTAGCTGATGGACACTCACGGC	24	0.485429	0.960384	0.923382	0.614588	0.897012	0.707691	1.07828
siR127573232	AGTGGTTGACATGTGGACCGGCCT	24	0.582515	0.853675	0.820784	1.14138	0.897012	0.707691	0.862624
siR127579277	AACGAATCTAGACATATAGGATGT	24	0.873773	1.1738	0.923382	0.702386	0.448506	1.01099	0.575083
siR127580517	AGCTCAACTATATCAATGAACCCT	24	2.91258	2.66773	2.05196	1.58037	2.46678	2.22417	1.22205
siR127583772	AAGAATCTGGACAAGAGCCTGTCC	24	0.582515	0.853675	0.718186	1.49257	0.560632	0.606592	1.0064
siR127585322	AGCGCATGAGTCAGCGTGGAACCC	24	0.873773	1.38722	1.23118	1.05358	0.897012	0.808789	0.431312
siR127612549	GCTAACAGATGCTAACCGGACGGT	24	1.16503	1.28051	0.102598	0.877983	1.00914	0.606592	0.790739
siR127616091	TTGGACGAATCCCAATTGTAGGAT	24	0.970858	1.1738	0.615588	0.965781	1.23339	1.21318	0.93451
siR127624407	CTAGATTCTCTGTAAAACTTTGCA	24	0.485429	1.1738	0.820784	0.52679	1.00914	0.707691	1.43771
siR127635187	TACGGACTCCAATATGTTATGTGT	24	0.388343	1.06709	0.205196	1.05358	0.560632	1.01099	0.359427
siR127640269	GTTCTCATGTCCAACTTTGATCGT	24	0.485429	1.49393	1.02598	0.702386	0.784885	0.606592	0.503198
siR127645967	TCTTTAGTTCCGGTTGTTGACATC	24	1.26212	1.06709	0.820784	0.52679	0.784885	1.11209	0.503198
siR127646429	CTAGGCACCGTTCCCTCCCTC	21	0.679601	1.1738	0.205196	1.14138	1.45764	0.707691	0.575083
siR127651175	ACCAAAATTAGACATGTCAAAACT	24	0.388343	1.1738	1.02598	0.965781	1.23339	0.303296	0.646968
siR127663721	AAACGTCTGACGTGGCACCAAAAA	24	0.679601	0.960384	0.923382	0.614588	0.897012	0.202197	0.93451
siR127685294	ATCTTAAGAATTCAAGGACTTAGA	24	0.679601	1.28051	0.718186	0.614588	1.00914	0.707691	0.862624
siR127688507	ATCAGATTGAGAGTTGGCTATAGA	24	0.582515	1.38722	0.718186	1.22918	0.448506	0.606592	1.15017
siR127693709	AGCTGCGCTTATTTTAGGACGGAG	24	0.679601	1.49393	0.923382	0.438991	0.897012	1.11209	0.718854
siR127695686	AAGGCCATTCATAGTGCAAGCACC	24	1.16503	1.38722	0.51299	0.790185	0.448506	1.01099	1.22205
siR127702374	ACCGACTATTCTTTGATGAAAAAT	24	0.485429	2.02748	1.23118	0.438991	0.560632	1.01099	0.646968
siR127706782	AATCTGAACAGGCCCTACGTGTCC	24	0.582515	1.28051	1.43637	0.52679	1.23339	1.01099	0.215656
siR127716358	TTCGGGGTCTCAGAATTTCTC	21	1.06794	0.960384	0.923382	0.438991	0.897012	0.606592	0.93451
siR127729430	AGGGACTATCTATATATTTGTGGA	24	1.16503	1.28051	0.307794	0.965781	1.00914	1.01099	0.790739
siR127737923	ATTGTGAAACGGATCATTAACATC	24	0.582515	0.960384	0.923382	0.790185	1.56977	0.909888	0.503198
siR127745322	AGAGATGATGTGACTGAAAAGTTC	24	0.679601	1.49393	0.820784	0.351193	1.23339	1.51648	0.718854
siR127750758	GAAGGACCGTAGAATTGCTCATGG	24	0.873773	0.853675	0.410392	0.702386	0.448506	0.303296	0.718854
siR127759063	TAAATCTGTCGCTCTGACGGCTCC	24	0.776687	0.960384	0.718186	0.790185	1.00914	0.606592	0.93451
siR127761630	GAGGAAACAGTGCCTAGTGCGGCG	24	0.485429	0.960384	0.615588	0.790185	0.560632	0.909888	1.0064
siR127763593	ACTTAAGAGCATCTCCAACAACCT	24	1.06794	0.533547	0.923382	1.14138	0.784885	0.404395	0.575083
siR127770237	TTCCGACTAACTCTACAAGGTGGT	24	0.485429	0.853675	1.33377	0.877983	0.784885	0.505493	0.431312
siR127773257	AATTGTATCAACTCTAGCCCCGAA	24	0.970858	1.70735	1.23118	0.438991	0.336379	0.505493	1.0064
siR127781242	GATTCGTGGTCCCGGTTGTATAAC	24	0.194172	0.746965	1.23118	0.790185	0.224253	1.01099	0.718854
siR127786192	AAACCGGACATTCTACGCCCCCCT	24	0.776687	0.853675	0.820784	1.40477	1.00914	0.707691	1.0064
siR127787242	ATTGAGATCCTATGACGTTACTGT	24	1.06794	1.28051	0.923382	0.438991	1.56977	0.505493	0.790739
siR127789792	GCTATATTTTATTTGTCTCTTGCC	24	0.873773	1.28051	0.923382	0.702386	1.00914	1.41538	1.0064
siR127790542	AGCTGAGTTCCCCTGAAGTGTCCT	24	0.776687	1.92077	0.51299	0.877983	0.897012	1.11209	0.431312
siR127802542	AAGAACAACGGGCTAAAGATCTGT	24	0.679601	1.28051	0.51299	0.790185	0.560632	0.505493	0.718854
siR127802692	CGGTTTTTTTAAAGAACAGGCACC	24	0.679601	0.746965	0.615588	0.175597	0.672759	0.606592	0.575083
siR127803892	AAACCACCGAGGGACGTAGATTGC	24	0.776687	0.746965	1.12858	0.702386	1.34552	0.606592	0.718854
siR127813642	ATGTAAACTCTCAGTCCCCTTCCT	24	1.55337	0.960384	1.23118	0.965781	1.00914	0.606592	0.646968
siR127830870	AATTTTGTAGAATTTCAATCCTAT	24	0.485429	1.49393	0.51299	1.31697	1.00914	0.505493	0.862624
siR127843833	ATCGAGATAAATGTGGAAAATATT	24	0.0970858	2.56102	1.74417	0.0877983	0.560632	0.808789	0.287541
siR127854412	ACATAGAATTCTAACAGGAAGTGA	24	0.388343	0.746965	0.410392	0.52679	1.56977	1.21318	1.22205
siR127862905	ATCCCTAGTCCAAAGTCACAACTC	24	1.26212	2.13419	0.51299	0	0.672759	0.909888	0.359427
siR127865736	TTGGGTATTCTCGAGGATCAAGAC	24	0.873773	1.28051	0.923382	1.49257	1.12126	0.606592	0.790739
siR127866183	ACGGATATACCCATTAGGCAGGGT	24	0.873773	1.49393	0.51299	0.702386	0.224253	0.808789	0
siR127866332	GAGTATAGTATATTTAAGGGTGTG	24	0.485429	0.853675	0.615588	0.877983	0.784885	1.11209	0.93451
siR127868865	CTTGGACTACACTCTCTTATGGAG	24	0.582515	0.640256	1.02598	0.877983	0.448506	1.01099	0.646968
siR127884573	CAAGACCAAGAAAAGCTAACAACT	24	0.485429	0.746965	0.923382	0.263395	0.560632	0.909888	0.503198
siR127886053	AGCGGCTGAGTCAGCATGGAACCC	24	1.16503	1.28051	0.923382	0.614588	0.897012	0.404395	0.790739
siR127893009	ATCCTAGTACCATGAATCTGAATA	24	0.873773	1.06709	0.718186	0.614588	0.448506	1.21318	0.503198
siR127900705	ATCCATGTATCTGATAAGTTTGAC	24	0.873773	1.70735	0.615588	0.965781	0.897012	0.808789	0.215656
siR127905885	ACCCAACGTTTGACTGTCCGTCTT	24	1.06794	1.06709	1.02598	0.52679	0.897012	0.909888	0.503198
siR127908993	AAGTCTGATATGTGGCAAGAGAGT	24	0.970858	0.746965	0.718186	0.351193	1.23339	1.71868	0.646968
siR127910621	AGTTGTAGAATCCTGAAATGAACT	24	0.485429	1.1738	0.410392	0.877983	0.672759	0.505493	0.790739
siR127916650	AGGAATGGAGCTGGATAAAACGCT	24	0.291258	1.06709	0.820784	0.438991	0.897012	0.808789	0.575083
siR127922971	AGGACACAGGACGTAAGCAGAACC	24	0.970858	0.746965	0.51299	1.31697	0.784885	0.707691	1.15017
siR127930321	TAAGATAGATATGCTGTTGGAGAT	24	1.16503	1.1738	1.12858	0.263395	0.448506	1.41538	0.790739
siR127937965	ATTCCTCGGACGTCTATACTCTGG	24	0.485429	0.746965	0.615588	1.14138	0.672759	0.606592	0.646968
siR127945756	GTCACATCAGATGTTTAATCGGAT	24	0.970858	1.60064	0.410392	0.438991	0.448506	0.606592	0.503198
siR127948696	TGAGATGACAACTCTGTTGGAGAT	24	0.970858	0.960384	1.64157	0.877983	1.34552	0.505493	0.862624
siR127953841	ATTGATATGTGGACCTGATGTGTC	24	0.679601	1.06709	0.51299	0.877983	0.672759	0.606592	0.93451
siR127959981	TTAAGCGGTGTCTTCTTGACC	21	0.873773	1.60064	0.205196	0.52679	0.336379	0.404395	0.862624
siR127962609	ATATCCGTGCCCAACTTTGATCGT	24	0.776687	1.70735	0.102598	0.614588	0.336379	0.707691	0.790739
siR127975457	GCACCCAATATTGATCGTCCGTCT	24	0.776687	0.853675	0.615588	0.877983	0.897012	0.606592	0.575083
siR127978815	TTCCAACTATAAGTCATTGACTAG	24	0.776687	0.640256	1.12858	0.614588	1.12126	1.01099	0.575083
siR128002602	GATGGTCAGTGGACAATGGGACAC	24	0.970858	1.06709	0.718186	0.52679	1.56977	0.909888	0.862624
siR128005937	CTAGTGCGGCACCGGAGCTCG	21	0.970858	1.06709	0.410392	1.05358	1.23339	1.31428	0.431312
siR128007097	ATTCTAGTACTACAAATCAGAACT	24	1.3592	1.60064	0.615588	0.438991	1.00914	0.808789	0.575083
siR128008257	AGTCAAAGTTGAACATGAAAACCT	24	0.194172	1.1738	1.12858	0.614588	0.448506	1.01099	0.790739
siR128015797	AAACTGAGAGTGGAGCTGGATAGA	24	0.970858	1.28051	0.410392	0.877983	1.00914	0.606592	0.93451
siR128028847	GCAACGGGCTACAGATGTATAGAC	24	0.679601	1.38722	1.02598	0.702386	1.34552	1.21318	0.646968
siR128033487	AACACCAGTTTTATCCAACGTGAC	24	0.582515	1.60064	0.923382	0.52679	0.897012	0.808789	0.431312
siR128037692	ACGTTTGATCGAATGTTAGAAGA	23	0.679601	0.960384	0.718186	1.31697	1.23339	0.505493	0.790739
siR128053605	ATTCATGTCGGAAAACCATTTCCA	24	0.679601	1.1738	0.410392	1.05358	0.897012	0.606592	0.790739
siR128054469	GGTTAAAATTAGAGATAATGTGAC	24	0.388343	1.38722	0.923382	0.52679	0.560632	0.505493	0.575083
siR128058357	ACCTAAGACAATGAATCTGGACAT	24	0.776687	1.06709	0.615588	0.702386	0.897012	0.505493	0.575083
siR128059941	ATCCGATCAAACATACGATGTGAC	24	0.582515	1.06709	0.51299	0.52679	0.560632	0.909888	0.790739
siR128072613	ATCCAAAATCCCTTACGGCCTGTT	24	0.582515	1.38722	0.923382	1.05358	0.897012	0.404395	0.646968
siR128082261	AAGATTGACGGTCAAACATTGGAC	24	1.16503	1.49393	0.410392	1.05358	0.336379	0.202197	0.93451
siR128093178	ACAGTTATCGTCCAGATTCATAGC	24	0.873773	0.746965	0.820784	0.263395	0.784885	0.909888	0.143771
siR128093750	ACGAGGACCAAGTTAAAGGGAGCC	24	0.970858	1.70735	0.410392	0.965781	0.560632	0.707691	0.93451
siR128120205	TCTGTCGCTCTGACGGCTCCGTCC	24	0.485429	0.960384	0.410392	0.702386	1.00914	0.909888	0.862624
siR128127927	AATCCTTGAGACGTGTGACTTTGT	24	0.970858	1.06709	0.410392	1.22918	0.672759	0.707691	1.15017
siR128135220	AACTACCCCTAACCTAAAGACTAA	24	0.679601	0.533547	1.23118	0.351193	0.560632	0.505493	1.0064
siR128139060	TTATAGGACAATGAATCTAAACAT	24	0.776687	1.28051	0.102598	1.31697	0.784885	0.303296	0.359427
siR128143462	ATCCATCAGTAAATCGCGAGACGA	24	0.776687	0.533547	0.615588	0.702386	0.336379	0.606592	0.790739
siR128145734	ACCGGACATGATACTATAAAGTGT	24	0.873773	0.853675	0.923382	0.52679	0.336379	0.505493	0.718854
siR128149994	ACCTTGTAGAGTTAGTCGGAAGAC	24	0.776687	1.49393	0.410392	0.438991	0.448506	1.41538	0.718854
siR128178820	ACCCTGAAGAATTTTGACTAAAAA	24	0.388343	1.1738	1.64157	0.175597	0.560632	1.31428	0.575083
siR128179672	AATGTGAGAATCTGGTTGACAATC	24	0.776687	1.60064	0.820784	0.263395	1.00914	1.11209	0.431312
siR128184358	GAGGGTTTTTGCCAGTCGGATGGC	24	0.485429	1.38722	1.12858	0.351193	1.12126	0.606592	1.07828
siR128185488	AGCGCCATGTAGAATTCTAGACCT	24	0.388343	1.60064	0.205196	0.702386	1.23339	0.606592	1.07828
siR128192820	AATATCACCTAGGACAACGAATTT	24	0.970858	1.60064	1.43637	0.175597	0.672759	0.404395	0.431312
siR128197896	ATTGTGAATGCCCTAAGGATTTAG	24	0.970858	1.70735	1.23118	0.438991	1.12126	0.404395	0.790739
siR128217072	TACCGCTGTTCGATCAGGCTGCCT	24	0.970858	1.06709	0.820784	0.438991	1.34552	0.707691	0.862624
siR128227647	GATCAAAGTTGGACATGAGAACTT	24	0.970858	0.213419	1.02598	1.05358	1.23339	0.202197	0.575083
siR128242801	AACCATTGTAAGAAAAACTCAAAA	24	0.970858	1.49393	0.51299	0.438991	0.784885	0.808789	0.431312
siR128253861	GATCAATGTGGAAATTTTTAGCCT	24	0.582515	1.1738	0.718186	0.351193	0.448506	0.505493	0.718854
siR128258201	ACCGAGACTATTGTGAAATCTAGC	24	1.06794	1.1738	1.23118	0.351193	0.784885	0.707691	0.790739
siR128261561	ATCCTTATGTGACGTCTGTACAGA	24	0.679601	1.1738	0.51299	0.438991	1.34552	0.404395	0.575083
siR128267441	CGGACGAGACATTTCATAGGACAA	24	1.06794	1.1738	0.307794	1.05358	0.784885	0.808789	0.431312
siR128275281	ACCCTATTTCTAGTCGAGACTGTC	24	0.291258	1.81406	0.615588	0.877983	1.12126	0.404395	1.0064
siR128286166	ACTATGGTACCGGATGTCTGATTC	24	0.485429	1.38722	0.615588	0.614588	1.12126	0.505493	0.93451
siR128292838	GGAATGGAGTTAGATTAAGCACTC	24	0.873773	1.28051	0.410392	0.877983	1.12126	0.202197	0.93451
siR128294784	ATTGGACGCATCTTAATATTACGA	24	0.485429	1.06709	0.820784	0.438991	0.784885	0.505493	0.862624
siR128302429	AGTTACGAGATGTAGAAATTGAAT	24	0.582515	0.853675	0.718186	0.351193	1.12126	1.11209	0.646968
siR128308545	TCGATTCGGATAAAAATACCC	21	0.485429	1.60064	0.615588	0.702386	0.897012	0.505493	1.15017
siR128315217	ACGTATCCTAATAGAACTCTTCCT	24	0.485429	1.38722	0.718186	1.22918	0.448506	0.707691	1.0064
siR128319109	AGGAGAGAGCTACCGATCGGGCGC	24	0.873773	1.1738	0.410392	0.702386	1.00914	0.404395	0.718854
siR128328519	AAACTTGGAAACTGTCTTTGGATT	24	0.388343	1.38722	0.615588	0.790185	0.336379	0.505493	1.15017
siR128334591	AGCCAACATAGAAAAAAAAGGAGC	24	0.776687	1.49393	0.923382	0.702386	1.23339	1.01099	0.93451
siR128341767	AGTTAGTGAGGACACTCTAGAAGT	24	0.388343	0.746965	0.102598	0.438991	0.560632	0.909888	0.790739
siR128360535	GTTAGATGATCTGGATTGAAAGCC	24	0.970858	0.853675	0.615588	0.438991	1.12126	0.606592	0.93451
siR128366607	GTTCCCGCGCCCAACTTTGATCGT	24	0.776687	0.640256	0.615588	0.351193	1.12126	0.505493	0.215656
siR128378711	ACCGATGGATTGAAAAATGGACAT	24	1.06794	2.02748	0.205196	0.52679	0.336379	0.303296	0.575083
siR128378848	ACGAGGCCATTCAGATTGTAGATA	24	0.679601	1.1738	0.820784	0.263395	0.897012	0.606592	0.646968
siR128382273	AACTGCCGAGAGATCTATTGTGAC	24	0.485429	0.320128	0.718186	0.614588	1.12126	0.808789	0.359427
siR128384465	GGAAAACAGAGGATTGTAAAACAC	24	0.291258	1.06709	1.02598	0.263395	0.784885	0.606592	0.646968
siR128386383	ATACCATGTGAGTAAAACCGGACA	24	0.679601	1.49393	0.205196	0.351193	0.897012	0.303296	1.29394
siR128389534	ATCTCCACTTTACCCCAAAAGACC	24	0.291258	0.960384	1.53897	0.263395	1.12126	0.909888	0.431312
siR128399398	ACACGAGAACTCGCGAGAAAACAC	24	0.582515	3.09457	2.15456	0.877983	1.34552	0.101099	0.862624
siR128404467	AATAGATCCCGGTACAATAAATCT	24	0.291258	1.28051	0.615588	0.52679	0.784885	1.21318	0.503198
siR128409125	GAGGACAGGTGGGATGGGATGATC	24	0.485429	0.640256	0.718186	1.22918	0.560632	0.909888	0.646968
siR128413235	CGACTCGGGAATCAGGACAAGGAC	24	1.06794	1.1738	0.718186	0.877983	1.34552	0.909888	0.359427
siR128419948	ATCCGACGTGGAACATATTAGCCA	24	0.388343	1.28051	0.923382	0.877983	0.784885	0.505493	0.646968
siR128423899	TAATGCAAGAAGCATCCGAGA	21	0.776687	0.320128	0.820784	0.52679	0.784885	0.909888	0.215656
siR128427843	AGGGACTTATGTTTATGTAGGAGG	24	0.582515	0.853675	0.820784	0.877983	0.897012	0.303296	0.646968
siR128448923	AGAGGACTCATGCATTGAAAGGTG	24	1.06794	2.2409	0.615588	0.877983	0.560632	0.303296	0.431312
siR128451915	GTCAATCTTCAGATTTGCCGGCCC	24	0.873773	1.70735	0.102598	0.614588	0.448506	0.404395	0.575083
siR128456947	ATTTTAAGGACATCTACAATCAGG	24	0.776687	1.1738	0.410392	0.438991	1.12126	0.303296	0.575083
siR128463475	ATGTGAGGTCCGATAAAATACTGT	24	1.06794	0.533547	0.718186	0.175597	1.00914	0.808789	0.215656
siR128471207	GAAGACTTCAAGAACTAAGAAACT	24	0.388343	0.533547	1.33377	0.52679	0.672759	0.606592	0.862624
siR128473097	ATTTTACGTCAGAGGACTCCAAGA	24	0.291258	0.640256	0.307794	0.263395	0.224253	0.202197	0.431312
siR128492807	GCCCGATGAACTATGAGCTCACCT	24	1.06794	0.960384	0.307794	0.438991	1.34552	1.92087	0.646968
siR128495372	AGATCCTTAAACTTGTTCGCATGT	24	0.582515	0.640256	0.51299	1.14138	0.672759	0.606592	1.50959
siR128498207	AACGAATCTGGACAGTAAACATGT	24	0.388343	1.38722	0.820784	0.702386	0.897012	0.909888	1.15017
siR128505362	TTTCAATCAGCTGTTTCTCAGAAT	24	0.873773	0.853675	0.51299	0.614588	1.90615	0.606592	0.862624
siR128525381	GTTTTCGTATCCAACTTTGATCGT	24	0.582515	1.28051	0.820784	1.22918	0.560632	0.707691	0.575083
siR128527927	ATTGACTGAGTCTTCGTTACACGT	24	0.485429	0.640256	0.307794	0.790185	1.00914	0.808789	0.718854
siR128530741	TTTTCAAACCGGGACTATGAATCC	24	0.776687	1.06709	0.410392	0.438991	0.560632	1.01099	0.143771
siR128537039	TCCGCGTTTAACTTTGATCATCCG	24	0.679601	1.38722	0.51299	0.702386	0.336379	0.404395	0.359427
siR128542131	TTTTACGTGCCCAACTTTGATCGT	24	1.06794	1.38722	0.615588	0.614588	0.448506	0.505493	0.718854
siR128549635	CAGTCAAATGCGGCTTTGAAC	21	0.970858	0.640256	0.718186	1.05358	1.00914	0.101099	1.15017
siR128549903	TCCATGTATCTGATAAGTTTGACT	24	0.776687	1.28051	0.718186	0.790185	1.12126	0.606592	0.215656
siR128550975	GTCCTATGTGACGGTTGAGTCAGC	24	0.873773	0.960384	0.307794	0.351193	0.672759	0.707691	0.790739
siR128554057	AAACTGAATCACCTGAACAACTGG	24	0.485429	2.02748	1.12858	0.877983	0.897012	0.404395	1.07828
siR128566998	GAGACTCGTCCAGACTGATAATAC	24	0.776687	0.533547	0.410392	0.52679	1.12126	0.707691	0.646968
siR128575377	ATGAGCAACGGGCTACAGATCTGT	24	1.45629	1.06709	0.923382	0.52679	1.00914	0.303296	0.718854
siR128586549	ACAGAGAAAGGACGTCGGTATCGT	24	1.65046	1.06709	0.718186	0.877983	1.56977	1.21318	1.22205
siR128596524	AGGACCGAACGAAAAAATCAATTT	24	0.970858	1.06709	0.205196	0.52679	0.448506	1.01099	0.287541
siR128598918	CTGGACCCACATTAGATATATGAG	24	0.679601	1.49393	0.615588	1.05358	1.12126	0.606592	0.718854
siR128602509	TAAGGCGACTGCTAGCGAAGACCT	24	0.970858	1.28051	0.307794	0.438991	0.897012	0.808789	0.646968
siR128607293	TCACTTGGAGAGACTGTTGGAGAT	24	0.388343	0.853675	0.923382	0.702386	1.23339	1.41538	0.93451
siR128619437	GTAGACCCAATGAAACCTGAGTGG	24	0.388343	0.640256	0.51299	0.965781	1.00914	0	0.431312
siR128620229	GAGAAGGACAACGGGCTATAGATT	24	0.582515	0.746965	0.307794	1.14138	0.560632	0.606592	0.93451
siR128626565	AGTCAAAGTTAGACATAGGAACCT	24	1.06794	1.60064	0.615588	0.351193	0.560632	0.707691	0.718854
siR128630525	AGGACTGATGGACCGTGGGTGCCT	24	1.06794	0.853675	0.307794	0.877983	0.672759	0.404395	0.862624
siR128645969	AGTGGGCGCTAGCTGAAAAGATAG	24	0.776687	1.28051	0.923382	0.614588	0.672759	0.707691	0.790739
siR128674610	AATAATTCTATTTTAGTCCTGCCT	24	0.388343	1.1738	0.820784	0.52679	0.336379	0.707691	0.575083
siR128695308	ATGAGTATCTTTAAAGACTGGGCC	24	0.582515	0.960384	0.307794	0.790185	1.34552	0.404395	0.790739
siR128703430	ATACTTCGAACCCAGATCGTCTAG	24	0.970858	0.533547	0.615588	1.05358	1.12126	1.21318	0.790739
siR128706295	ATTTATTCTGGACCGAGAACTAAT	24	0.582515	0.960384	0.307794	0.52679	1.34552	0.808789	0.431312
siR128709675	AATACAACAGCGTGATCGGATTGT	24	0.485429	0.640256	0.615588	0.52679	0.560632	0.707691	0.359427
siR128725665	GGCTAATTTGACAAGATCTTCGTC	24	0.291258	1.38722	0.820784	0.52679	0.560632	0.909888	0.646968
siR128726055	ACCGAGAAAACGTGGAACTGCTCT	24	0.194172	0.960384	1.33377	0.52679	1.00914	0.909888	0.575083
siR128752816	ATATTTCTGGTGTTGTGGTTAAGG	24	0.776687	0.746965	0.51299	0.52679	0.560632	0.606592	0.862624
siR128757202	AAGAACAACGGACCGTAGATTTGT	24	0.485429	1.06709	0.410392	0.52679	1.00914	0.303296	0.503198
siR128760427	AATAACTTCAGGTTGCTCGGACCC	24	0.776687	0.533547	0.51299	0.614588	0.784885	0.707691	0.790739
siR128765845	ATAAATCTGTCGCTCTGACGGCT	23	0.679601	0.746965	1.12858	1.05358	0.560632	0.606592	0.93451
siR128770231	TTGGCATCGTTGACTTTTTAAGCA	24	0.679601	0.960384	0.615588	0.965781	0.784885	0.909888	0.718854
siR128783131	CAGCAAGAACTGGATCTTAAT	21	0.679601	0.533547	0.820784	1.40477	0.784885	0.202197	0.790739
siR128795773	GTTACGAACCGGAACTAAAAAGCA	24	0.679601	2.02748	0.307794	0.351193	0.560632	0.606592	0.287541
siR128796931	TTTGACGGTTTCTACTATGGGAC	23	0.873773	0.853675	0.410392	0.52679	0.336379	0.404395	0.575083
siR128800771	GAATGATCAAAGTTGGACGCGAAA	24	0.291258	1.06709	0.410392	1.14138	0.897012	0.707691	0.575083
siR128829315	CACTGGACCCATATGTAATAGATA	24	0.485429	1.1738	0.51299	0.351193	0.897012	0.505493	0.646968
siR128830083	ATAGGATGTGAGGACTGGAAGTTC	24	0.485429	0.960384	0.410392	0.263395	0.672759	0.707691	0.790739
siR128836483	ACCGATATGACCGGACTAAATCTC	24	0.291258	1.28051	1.64157	0.351193	0.336379	0.808789	0.287541
siR128853952	ACCGAATAATTCGAGCTTGAACTT	24	1.26212	0.853675	0.820784	0.263395	1.79402	0.909888	0.646968
siR128856365	ATAGAATGGATTTTGTCAGTAATC	24	0.582515	1.81406	0.307794	0.438991	0.448506	0.505493	0.646968
siR128860302	AGCGTAGAACACATGACCCCATGT	24	0.0970858	1.06709	0.615588	0.790185	0.560632	0.505493	0.93451
siR128860429	GTTTTAACGTCCAACTTTGATCGT	24	0.291258	0.426837	0.923382	0.351193	1.00914	0.808789	0.646968
siR128878209	CAAGTCCTGAACAAATCCCGAGGA	24	0.873773	1.06709	0.718186	1.14138	0.448506	0.404395	1.0064
siR128884559	GATCAAAGTTGGATACGAAAACTT	24	0.388343	0.746965	1.02598	0.790185	0.672759	0.505493	0.431312
siR128885575	AGAGCTGAAACTGTTTAACTGAGC	24	0.873773	1.28051	1.02598	0.351193	0.448506	0.606592	0.718854
siR128914513	TCGCGAAATGAATCTATTGAGCCT	24	0.388343	0.853675	0.307794	0.702386	0.672759	0.505493	1.0064
siR128915773	GTGAACTGCAATTAGAAATCTGAT	24	0.291258	0.640256	0.51299	0.614588	0.897012	0.707691	0.575083
siR128923081	GGTACCGGATGTCTGATTCGTAGT	24	0.485429	1.28051	1.23118	0.52679	1.00914	0.606592	1.0064
siR128932153	AGGGATGTCCAGATTCGTTGTACT	24	0.582515	1.49393	0.307794	0.52679	0.672759	0.606592	0.287541
siR128943619	AATGAGAATAGAGAACAGCAGTGG	24	0.679601	0.640256	0.615588	1.05358	1.23339	0.808789	0.93451
siR128951296	ATATTGGACCACCTATTTAATTGG	24	0.582515	0.533547	0.51299	0.614588	0.672759	0.707691	0.575083
siR128956921	TAATCTTTAGTTCCGGTTGTTGAC	24	0.485429	1.06709	0.410392	0.702386	0.448506	0.909888	0.575083
siR128960046	ACTAGACGACCTGAGTTTGAAGTC	24	0.679601	1.1738	0.410392	0.52679	1.12126	1.01099	0.503198
siR128963921	ACCTAATGCAGAGCGCTGTAGCTC	24	0.388343	1.28051	1.02598	0.614588	0.784885	0.404395	0.215656
siR128964171	AACGCAGAATTCTGACAGGAATGC	24	0.388343	1.92077	1.43637	0.263395	1.23339	0.505493	0.575083
siR128969421	AGTGGCTAAATGGCTCTCCAAGCT	24	0.291258	1.49393	1.02598	0.790185	1.12126	0.808789	0.359427
siR128985171	AATTCTATTTTAGTCCTGCCTCCT	24	0.970858	0.426837	1.23118	0.965781	0.672759	0.404395	0.431312
siR128988171	AATGTAGGATTATGACAGGAATGT	24	0.582515	0.640256	1.12858	0.52679	0.672759	0.505493	1.29394
siR129002998	ATCCGGCCCGTCTTACCTGTGACG	24	0.776687	1.38722	0.923382	0.0877983	0.897012	1.21318	0.359427
siR129008578	AAATTCGACTAGGTTACTGCAAAC	24	0.388343	1.70735	0.718186	0.614588	0.784885	0.505493	0.646968
siR129012174	AATAGTGGGGACTCGAGACCTGCC	24	0.194172	0.853675	0.820784	0.702386	0.897012	0.808789	0.646968
siR129014902	GAATCTAAACAGGCTGTATATGTC	24	0.679601	0.533547	0.923382	0.702386	0.560632	0.707691	0.431312
siR129015646	ATCCAACGTTACGGCTGAGTAAAC	24	0.679601	0.746965	0.718186	0.790185	0.448506	0.202197	1.29394
siR129019490	AGACTTGTAGAGAATTCGATGTGA	24	0.873773	0.746965	0.51299	0.614588	0.784885	0.505493	0.503198
siR129028294	AGCCCGATTATGTAGCCTGATAAT	24	0.776687	1.92077	1.23118	0.614588	0.897012	0.808789	0.790739
siR129044785	CATCACGACAACAAATTTTGGACG	24	0.194172	0.533547	0.615588	0.877983	1.12126	1.11209	0.646968
siR129050074	TCTCCCAATTTATCGTCGAAT	21	0.485429	0.533547	0.307794	0.790185	0.897012	0.404395	0.503198
siR129064096	TGTTGAAGATGCTCCTAGAAGCCT	24	0.970858	0.533547	0.923382	0.702386	1.45764	0.505493	0.503198
siR129064465	ACACCCGGTATGTATGGACAGAAC	24	0.970858	1.06709	0.718186	0.614588	0.897012	0.606592	1.0064
siR129068155	AATATAAACTACACTCTACAATCT	24	0.776687	1.06709	0.51299	0.438991	0.224253	0.707691	0.862624
siR129075166	GAGACTTGTAGAGAATTCGATGTG	24	0.970858	0.533547	0.307794	0.965781	0.784885	0.404395	0.718854
siR129078241	ATCTTTGGACACGTGTATGAAGCA	24	0.388343	0.960384	0.205196	0.790185	0.448506	0.606592	0.93451
siR129079102	ACCAACCGGGACTAAAATTCAACT	24	0.291258	1.70735	0.718186	0.263395	1.00914	0.707691	0.646968
siR129081439	AAGACTGGCAACAATGACATGTGT	24	1.16503	1.1738	0.307794	0.52679	0.336379	0.505493	0.93451
siR129087712	AATGCTACGTCGGATGAAGACCGA	24	0.873773	0.960384	0.410392	0.702386	0.448506	0.202197	0.575083
siR129116423	ACACCTGATCCAGACTAGCAACCT	24	0.679601	1.28051	0.718186	0.351193	0.672759	0.404395	0.718854
siR129136553	AGTCAAACGTTGGACACTGGAACC	24	0.388343	0.853675	0.718186	0.52679	0.560632	0.505493	0.646968
siR129142043	ACCGATCGACAACGAGACACATGT	24	0.485429	1.06709	0.51299	0.877983	0.224253	0.101099	1.15017
siR129144971	TGAGAAGCTGTAGATGTAGAATCT	24	0.582515	1.06709	0.820784	0.438991	1.12126	0.909888	0.287541
siR129153214	ATAACCGGGAGTAGAGTTGAATCT	24	0.679601	0.853675	1.12858	0.702386	0.897012	0.808789	0.862624
siR129154666	TCCTCGGCGTCGGTGTCTACC	21	0.873773	0.746965	0.410392	1.14138	0.784885	0.202197	0.646968
siR129159385	GGGATACTGTGAATATTGGACACA	24	0.582515	1.28051	0.718186	0.351193	0.336379	0.505493	0.646968
siR129161079	CCCTCCCCCCAGCCGGCGGCTTCC	24	0.873773	0.960384	0.307794	0.614588	0.784885	0.606592	0.646968
siR129169670	GAAACTGAACCATGCCACTCC	21	0.873773	1.92077	0.51299	0.351193	0.897012	0.202197	0.215656
siR129180318	AAGAGCAGCGGGCTATAGATCTGC	24	0.485429	1.38722	0.718186	0.52679	1.00914	0.808789	0.646968
siR129183706	TCCTAGAAATACCATTGTCGTTAG	24	0.485429	0.640256	0.51299	0.52679	0.897012	0.707691	0.359427
siR129186973	ATATAACATAGGTCCCGCATCTG	23	0.873773	0.746965	0.307794	0.614588	1.00914	0.707691	0.646968
siR129194596	GCACGATCGCAACACTAAACGCCT	24	0.582515	0.853675	0.718186	0.351193	0.560632	1.21318	0.575083
siR129195080	TTCTACTCGTCATCATTGTTAG	22	0.291258	1.06709	0.820784	1.14138	0.784885	0.202197	0.862624
siR129199556	GGCTAGAGGATCTGGATTTAAAGG	24	0.776687	0.533547	0.205196	0.702386	0.560632	0.505493	0.93451
siR129209396	AAGAGAAGAACAACGGGCTAAAGA	24	0.485429	1.70735	0.410392	0.263395	0.448506	0.606592	0.431312
siR129215396	TTTACACCTACGGATCAGACGCCC	24	0.582515	1.06709	1.02598	0.175597	1.12126	0.606592	0.718854
siR129219716	AGTCTAAGGGTTATGGAATGGGTT	24	0.485429	0.213419	0.718186	0.877983	0.672759	1.11209	0.359427
siR129221276	ACACCCCCGAACTTAAAAACCGGA	24	0.582515	0.960384	0.615588	0.52679	0.224253	0.606592	0.718854
siR129222596	TTTCAGCCTTTGATTTTGGATCGC	24	0.679601	0.960384	0.615588	0.790185	0.897012	0.606592	0.359427
siR129228476	GAGTAGTTCTCTGTCCCATGTGGC	24	0.776687	0.853675	0.923382	0.702386	0.897012	0.303296	0.790739
siR129230036	ATCACATACACTTTGACACTTGGC	24	0.291258	1.28051	0.51299	0.263395	0.112126	0.808789	0.503198
siR129239276	AGCAGTGGACTATAGATCTATAGC	24	0.0970858	1.1738	0.410392	0.263395	0.897012	0.707691	1.0064
siR129269262	AATTTGGATCTATCTCTGTTCAGA	24	0.679601	0.853675	0.307794	0.438991	0.336379	0.303296	0.646968
siR129270571	TCTGATTGATAAGTACTCCGTGCT	24	0.776687	0.746965	0.51299	0.877983	0.560632	0	0.431312
siR129271642	AGCGGTTTTGGCTGATATGGCGCC	24	0.582515	1.1738	0.923382	0.438991	0.897012	0.909888	0.287541
siR129302344	ACAGCTAAATTTAGGAGTCGGAGC	24	0.679601	0.960384	0.51299	0.438991	0.112126	0.404395	0.862624
siR129305183	ATTTGATCGAGATTAAAACAATAG	24	0.194172	1.28051	0.923382	0.790185	0.897012	0.505493	0.862624
siR129307779	ACCACCCTCTAGATCCGCCACTGC	24	0.873773	0.426837	0.820784	0.438991	0.784885	0.404395	0.646968
siR129309549	AAATGTCATTATCATAGCCGTGTC	24	0.970858	1.60064	0.718186	0.614588	0.897012	0.707691	0.790739
siR129317455	ACGAGACATTTCATAGGACAACGA	24	0.582515	1.60064	0.410392	0.263395	0.784885	0.606592	0.359427
siR129318635	TGCCTTTGAGTCCGTGCTGTAGCT	24	0.388343	0.426837	1.02598	0.702386	1.12126	0.303296	0.503198
siR129320759	ACACGTAGAAGATATGCTGAATAG	24	0.194172	0.853675	1.53897	0.351193	0.448506	0.505493	0.93451
siR129326659	ATAGATCTGTAGCCCGTTAATCTT	24	0.873773	0.960384	0.718186	0.614588	0.784885	0.707691	0.503198
siR129327013	TAGCACCCTTGACTCACTTGA	21	0.679601	1.60064	0.51299	0.351193	0.672759	0.404395	0.431312
siR129332441	ATTCTCATATCCCCCAACCAAACA	24	0.582515	1.06709	0.615588	0.614588	0.336379	0.606592	0.431312
siR129334447	CAGATTCGTTGTACTAGAATGGTC	24	0.485429	0.533547	0.923382	1.05358	0.448506	0.404395	0.575083
siR129335863	AGGACTCGTGTACTAGTGTACTAG	24	0.388343	0.640256	0.410392	0.877983	0.784885	0.808789	0.790739
siR129345775	AAACAGAACTCCGAAAAACAAAAC	24	0.485429	0.853675	0.102598	0.52679	0.784885	0.707691	0.575083
siR129346719	TATCTGTACCTAACGTTTGACCGT	24	0.873773	0.746965	0.615588	0.351193	0.672759	0.404395	0.431312
siR129358381	AATCAAACGTTGACACAAAAACCT	24	0.582515	1.06709	0.615588	0.790185	0.112126	1.01099	0.359427
siR129361891	TACCTTGGTATCAGTCGGTAC	21	0.582515	0.640256	0	0.877983	1.23339	0.303296	0.287541
siR129363529	ACATCCAGATTCGTTGTGCTAGA	23	0.582515	0.853675	0.718186	0.52679	0.784885	0.303296	0.862624
siR129363763	ACCGGAACTATTGTGAAATCTGAT	24	0.485429	1.70735	0.307794	0	0.672759	0.303296	0.431312
siR129374059	ATTATCAGTCTGGACGAGTCTCCT	24	0.776687	1.1738	0.410392	0.175597	0.560632	1.31428	0.646968
siR129380260	AACGAATCTGTATACTCTATATAC	24	1.26212	1.28051	0.615588	0.702386	0.560632	0.303296	0.718854
siR129391258	ATTGGAAGGATAATGTCTCGTACT	24	0.582515	0.853675	0.51299	0.877983	0.448506	0.202197	0.431312
siR129395587	ACACGGGACAATAGATCAAGACAT	24	0.388343	1.60064	0.923382	0.263395	0.448506	0.707691	0.431312
siR129397108	ACAGTCAAATGAGGCTTTGGACCG	24	0.485429	1.38722	0.718186	0.0877983	0.897012	0.606592	0.287541
siR129414374	CACTTTCGGCCCGTCACAAATGAC	24	0.388343	0.746965	0.51299	0.877983	0.897012	0.505493	0.359427
siR129417970	AACGTAAGATTTTGGTAGGAATGC	24	0.194172	0.533547	1.12858	0.263395	1.12126	0.101099	0.718854
siR129419942	TTTGAGAGTCCGATTTAGATAGGC	24	0.873773	0.533547	0.51299	0.52679	0.560632	0.404395	0.93451
siR129424350	AAGAGATTTTTGGACATGAATGAA	24	0.485429	0.746965	0.923382	0.438991	0	0.303296	1.07828
siR129424814	ACGAGTCGTAGCTGAGTCAGTCGA	24	0.582515	0.746965	0.718186	0.52679	1.23339	0.606592	0.287541
siR129429918	AGTGAGTATCTAATTTGACTGTCT	24	0.388343	0.853675	0.51299	0.965781	0.897012	0.505493	0.287541
siR129437342	GTTGAACACAGAAATACACGACTG	24	0.194172	0.746965	0.410392	1.14138	1.00914	0.909888	0.862624
siR129444534	ACAATACAACAAATCCGGATATGT	24	0.679601	0.320128	0.923382	0.877983	0.560632	0.303296	0.287541
siR129447202	ATACGACCATTGAAATAAAAAACT	24	0.582515	0.533547	1.02598	0.614588	0.336379	0.707691	0.575083
siR129447782	GTTGACCCGGAGAGTAGACTTACT	24	0.388343	0.320128	0.102598	0.702386	0.784885	0.404395	0.862624
siR129447898	AGTTGAGGACGTCCGGTATCTGGT	24	0.291258	0.320128	0.102598	0.614588	0.560632	0.505493	0.862624
siR129452538	ACCGGTTTTGTATAGTTAAGACAC	24	0.776687	1.38722	1.02598	0.52679	0.336379	1.01099	0.431312
siR129453466	AGCACGGACTCTACGACACAATGT	24	0.485429	0.426837	0.51299	0.614588	0.784885	0.909888	0.646968
siR129481456	ACATCCTAGTATATTCGTTGTATT	24	0.970858	1.28051	0.820784	0.702386	0.784885	0.707691	0.431312
siR129485021	ATTGACGAAGTTACTACAGGCGCC	24	0.679601	1.1738	1.02598	0.175597	1.00914	0.707691	0.431312
siR129490311	TGTAGAATCTTACTATTTAGGAGT	24	0.485429	0.320128	0.410392	0.702386	0.784885	1.01099	0.862624
siR129509976	ACAGGGCCTGAGTTACTGACACCC	24	0.873773	1.06709	0.615588	0.175597	0.224253	0.707691	0.575083
siR129519213	ATCAACTAGCTGCTTGTAAGAATC	24	0.485429	0.853675	0.615588	0.438991	0.224253	0.808789	0.646968
siR129535401	ATCTACGATCGATATATAGGGTTG	24	1.06794	0.746965	0.51299	0.438991	1.12126	0.202197	1.07828
siR129535971	GTGGGACATGCTACTGAAAAAGTG	24	0.388343	0.853675	0.718186	0.438991	0.560632	0.808789	0.718854
siR129545661	TCAAATCAGACACGTAGGCGCC	22	0.776687	0.640256	0.718186	0.175597	0.897012	0.909888	0.575083
siR129550449	GTCAAACGTTGGAAAAAATCAATG	24	0.485429	0.960384	0.410392	0.351193	0.784885	0.606592	1.0064
siR129552843	GTAACCGTCGACAACAAGGCGCCT	24	0.679601	0.960384	0.205196	0.52679	0.560632	0.505493	0.503198
siR129556719	AATTAAAGTTGGGTACGAAAAACT	24	0.388343	0.853675	1.53897	0.438991	0.784885	0.707691	0.718854
siR129562077	ACCCATATGTCAGTGATAAAGATG	24	0.582515	0.853675	1.23118	0.52679	0.224253	1.01099	0.718854
siR129565597	AATCTATGTCCAATGTTTAACCGC	24	1.06794	0.320128	0.102598	0.438991	0.560632	0.505493	0.790739
siR129573733	ATTTTCCCATACGATCCTCTTAAG	24	0.582515	0.533547	0.51299	0.965781	0.672759	0.505493	0.93451
siR129577914	ACACCCAACTTTGATCGTCCGTCA	24	0.0970858	1.28051	0.923382	0.0877983	0.560632	0.505493	0.575083
siR129586389	ATGACAATAGTAGATTGAAGATGT	24	0.582515	0.533547	0.615588	0.614588	0.560632	0.707691	0.503198
siR129594751	GGAACTACCTATGCATCTGTCGGG	24	0.582515	0.853675	0.718186	0.614588	0.784885	0.404395	0.215656
siR129599158	ATTTGATCGTCCGTCTTATATAGA	24	0.679601	0.960384	0.923382	0.52679	0.448506	0.505493	0.646968
siR129600401	AGTCAAACATTGGACATAGAAACC	24	0.582515	0.640256	1.12858	0.52679	0.672759	0.606592	1.07828
siR129601644	ACGGAAACCTAGAATTTGTCTTTT	24	0.485429	0.533547	0.307794	1.22918	1.12126	0.606592	0.575083
siR129609780	ATCATATCACACGATTGTCGGTCG	24	0.582515	0.746965	0.410392	0.438991	0.672759	0.202197	0.503198
siR129612944	GAGCTGAAACTGGAGCCTGAGCCT	24	0.776687	0.426837	0.820784	0.702386	0.897012	0.505493	0.359427
siR129618566	TTTCCATGTCGGTATTAAGTCGTG	24	0.776687	0.746965	0.615588	0.614588	0.448506	0.404395	0.359427
siR129624614	GGCAGCGGACTATAGATTTATCGC	24	0.291258	0.533547	0.51299	0.0877983	0.448506	0.404395	0.646968
siR129633686	AACCAATGTAGGACTATTTAACAC	24	0.485429	2.02748	0.923382	0.965781	1.12126	0.909888	1.36582
siR129648358	TTTCCGTGCCAATGATTAGACTGT	24	0.679601	1.28051	0.307794	0.877983	0.897012	0.404395	0.215656
siR129654854	GTTGAAGAAACTGTGTAATTGCCT	24	0.388343	0.853675	1.02598	0.263395	0.784885	0.707691	0.93451
siR129656086	AGCGAATCTGAACAGATCTAGATT	24	0.582515	0.746965	0.51299	0.351193	1.23339	1.01099	0.287541
siR129662358	AGTTTATGGATCTAAGTGAAACCT	24	0.582515	1.1738	0.410392	0.52679	0.560632	0.404395	0.646968
siR129663702	ATTACTGTGCCAACGTGCCAACGT	24	0.194172	0.960384	0.410392	0.52679	0.897012	0.606592	0.287541
siR129685120	AATAAATCTGGACAGAGACATATC	24	0.388343	0.533547	0.51299	0.52679	0.672759	0.505493	0.862624
siR129694111	ACGAGTGGTCAAACGTTGGTTGTT	24	1.45629	0.960384	0.51299	0.351193	0	1.61758	0.287541
siR129695443	AGAGAACTCAGGACCTTGAAATAC	24	0.291258	0.960384	1.02598	0.263395	0.672759	0.606592	0.431312
siR129695776	ATGACACTCTAAATAGGAAAAAAG	24	0.291258	0.853675	0.51299	0.175597	1.00914	0.202197	0.93451
siR129702436	CTCACTCGAGTGACTATAGATCGT	24	1.06794	0.746965	0.51299	1.58037	1.6819	0.303296	0.503198
siR129707431	ATAAATGTAGGCAATGTAGAAAGT	24	0.388343	0.746965	0	0.52679	0.672759	0.303296	0.718854
siR129711649	AAACCCCATCGAATTCCTAAGTCT	24	0.388343	0.960384	1.23118	0.438991	0.448506	0.505493	0.503198
siR129720973	ATAAAACTTATTCCATAACTCTGA	24	0.679601	1.38722	0.51299	0.263395	0.448506	0.101099	0.287541
siR129721750	GTTAGACACAGATATTCACGACTG	24	1.16503	0.320128	0.410392	1.14138	0.784885	0.202197	0.0718854
siR129732063	GTCCTTTAGAATCTCTTGAGA	21	0.291258	0.746965	0.615588	0.614588	0.448506	0.101099	1.0064
siR129735033	GTTGTCAGGCTGTGTCAGGCCCTC	24	0.485429	0.640256	0.307794	0.52679	0.448506	0.707691	0.790739
siR129744713	ACACCTACGGATCAGACGCCCGAT	24	0.582515	0.960384	0.820784	0.263395	0.336379	0.404395	0.503198
siR129745043	GAGATATGACACATACTAGGACTG	24	0.194172	0.960384	0.307794	0.614588	0.448506	0.303296	0.215656
siR129756923	AGTACCGGATGTGACATATATAGT	24	0.291258	1.38722	1.02598	0.263395	0.448506	0.606592	0.287541
siR129759123	GATATTCGTACCCAACGTTTGACT	24	0.388343	0.746965	0.410392	0.790185	0.112126	0.707691	0.646968
siR129769903	ATTCCTAGTCGTTGGATCTGGCCC	24	0.582515	0.853675	0.307794	0.438991	0.560632	1.11209	0.718854
siR129771443	GACGACTGAGTCAGCATGGAACCC	24	0.0970858	1.06709	0.718186	0.175597	0.897012	0.707691	0.431312
siR129771773	CTCGCTCTAGTCAGACTTGAG	21	0.194172	0.640256	0.307794	1.05358	1.56977	1.11209	0.0718854
siR129776833	AGCTACAGCACGGACTTAAAAGAC	24	0.679601	0.960384	0.718186	0.438991	0.897012	0.505493	0.503198
siR129788465	CTTTGAACCCAGGACATTTAACCC	24	0.291258	0.853675	0.615588	0.263395	1.23339	0.202197	0.646968
siR129793152	ACAGGACCCACGTTGATTTGACAA	24	0.582515	0.746965	0.205196	0.263395	0.560632	0.606592	0.503198
siR129794896	GATGACGTAGAGTTTATGGAAACT	24	0.485429	0.960384	0.820784	0.52679	0.336379	0.606592	0.575083
siR129797839	AGGTGTTTGTGAACTACAGGGACT	24	0.485429	0.746965	0.615588	0.351193	0.897012	0.606592	0.359427
siR129813862	GATTTGTTGTATTAGGGAATGTCT	24	0.582515	0.426837	0.410392	0.790185	1.45764	0.606592	0.503198
siR129814625	ACAGCACGTCGCATGTGATAGCCT	24	0.291258	1.1738	0.307794	0	0.448506	0.808789	0.431312
siR129816151	ATTTCATGAGCTTGGACTAACTCG	24	0.679601	1.06709	0.718186	0.438991	0.336379	0.606592	0.431312
siR129823345	GAGGATTGCAAAACACATGAATGT	24	0.388343	0.853675	0.410392	0.52679	0.448506	0.202197	0.431312
siR129832501	AACTGTGGCTACAACTAAACACCT	24	0.679601	0.533547	0.410392	0.438991	0.897012	0.808789	0.431312
siR129857075	ATGATGATCAATTTAAAAAGTAGT	24	0.388343	0.853675	0.923382	0.52679	0.448506	0.606592	0.790739
siR129859451	AACCCCCTCGACCCAATCCAAAGC	24	0.388343	1.28051	0.820784	0.351193	0.897012	1.01099	0.646968
siR129861827	AATGTTGACTGGATGTAGGAAGGG	24	0.485429	1.28051	0.307794	0.614588	1.00914	0.404395	0.575083
siR129865715	ATCCGATTTTAGATTGCTGCTATA	24	1.45629	1.38722	0.410392	0.351193	0.448506	0.808789	0.359427
siR129870035	AATACAACGAATCTGGATAAGAGT	24	0.873773	1.38722	0.923382	0.790185	0.897012	0.303296	0.503198
siR129872627	AGTCAAAGTTGGGCGCTGAAAACC	24	0.582515	1.1738	0.820784	0.175597	0.560632	1.01099	0.718854
siR129884075	GACGGACGATCAAAGTTGGGCACC	24	0.485429	1.1738	0.615588	0.263395	0.336379	0.808789	0.431312
siR129894870	ACCGGGACTAAAGATCGTAAAATT	24	0.388343	1.1738	1.12858	0.263395	0	0.202197	0.575083
siR129903002	AAACGGAAAAGTTTAGGCCTAGAC	24	0.388343	1.06709	0.718186	0.438991	0.672759	0.707691	0.215656
siR129909636	AGGACCGGACAAGACATTTCATAG	24	0.485429	0.960384	0.410392	0.614588	0.897012	0.808789	0.215656
siR129913809	TAACCTAGTACAATGAATCTGAAT	24	0.388343	0.960384	0.205196	0.702386	0.448506	0.808789	0.215656
siR129914451	ACGAGGTACGGATGATTTCTGACT	24	0.388343	0.960384	0.923382	0.52679	0.448506	0.808789	0.287541
siR129918517	AAAGGATCCTCTGACGTAAAGTTA	24	0.291258	1.1738	1.12858	0.351193	0.784885	0.404395	0.718854
siR129923974	ATGAGAAAATGCTGACTGGATTGC	24	0.291258	1.06709	0.718186	0.52679	0.448506	0.404395	0.575083
siR129925579	CTAGACGACCTAGATTTGAAGCCT	24	0.679601	0.426837	0.51299	0.614588	1.23339	0.303296	0.503198
siR129929538	GATGTCACATCCTCTCGTAGGCTG	24	0.970858	1.06709	0.205196	0.263395	0.784885	0.808789	0.503198
siR129930822	AAACGTTGTAAGGAAAAACTTAAA	24	0.194172	0.320128	0.307794	0.52679	0.784885	0.606592	0.503198
siR129931464	AGAACTCCACTCCAGACTCAACTC	24	0.970858	1.28051	0.102598	0.790185	1.00914	0.606592	0.575083
siR129931999	GTTATTTGGATGGGGCTACGGATC	24	0.485429	0.746965	0.615588	0.702386	0.336379	0.707691	0.646968
siR129935958	AAATGCTGTGTGTCGGGCGCTCGA	24	0.388343	1.1738	0.51299	0.52679	0.560632	0.505493	1.0064
siR129936172	AGCGATATTCCATAATTAACCCTG	24	0.194172	1.06709	1.02598	0.351193	0.448506	0.404395	0.215656
siR129936279	CTTTGCTACGAGACATCTGAAGAT	24	0.776687	0.533547	0.718186	0.351193	0.336379	0.606592	0.718854
siR129953126	TGCCAACATTTCTCGTCCTCT	21	0.291258	0.640256	0.51299	0.877983	0.672759	0.404395	0.431312
siR129960334	TATCCAACAATGTTGATCGTCCGT	24	0.194172	0.853675	0.615588	0.614588	1.00914	0.606592	0.575083
siR129963196	GTTGTCCAGATATGTCGTACTAGG	24	0.291258	0.853675	0.51299	0.52679	0.672759	0.505493	1.07828
siR129965210	AGTCCAGATTCGTTGTACTAGAAA	24	0.388343	1.1738	0.205196	0.877983	0.448506	0.404395	0.575083
siR129970722	AACCGTCGATTTTCAATTAAATTG	24	0.291258	1.60064	1.33377	0.0877983	0.560632	0.303296	0.862624
siR129981746	TGCCCGTCGACAGTGAGACGCCT	23	0.582515	1.1738	0.410392	0.52679	1.23339	0.606592	0.646968
siR129987046	ATAGACTTGTATTTTTCTCCTACT	24	0.679601	1.06709	0.718186	0.263395	1.12126	0.202197	0.718854
siR129989378	AGATCTGTAGCTCACTGCTTCTCT	24	0.970858	0.960384	0.307794	0.877983	0.336379	0.303296	0.431312
siR129990756	ATGTTCCATCCGATACTAGATTGT	24	0.776687	1.28051	0.51299	0.175597	0.897012	0.404395	0.287541
siR130012179	CCTAGTGCGGCGCCGGAGCTC	21	0.194172	0.106709	0.51299	0.702386	0.448506	0.303296	0.431312
siR130013964	GAATGTTTGGACGCTAATTTAAAG	24	0.291258	1.81406	0.410392	0.438991	1.12126	0.303296	0.575083
siR130017534	ACTAAATCTGACGAATTAAAGCCT	24	0.291258	0.533547	0.51299	0.438991	0.224253	0.404395	0.646968
siR130030659	AATCTTCAGATTTGCCGGCCCAGT	24	0.970858	0.640256	0.410392	0.263395	0.560632	1.11209	0.790739
siR130034544	GTTTTCGTGTCCAACCTTGATCGT	24	0.582515	0.746965	0.718186	0.702386	0.336379	0.909888	0.718854
siR130044519	TAATTCAAGGAATAAGAGGAGCCT	24	0.485429	0.960384	0.205196	0.263395	0.448506	0.808789	0.215656
siR130046199	AGACTGGGAAGATACGCAAAATGA	24	0.679601	1.49393	0.923382	0.0877983	0.336379	0.303296	0.359427
siR130050189	AACAGGACTTATCATATCGGATGT	24	0.291258	1.06709	0.205196	0.52679	1.00914	0.505493	0.718854
siR130050504	ATACGTCACGTAGACCAGAACCAC	24	0.485429	0.426837	0.102598	0.614588	1.23339	0.404395	1.0064
siR130054074	CGGGCTATAAATCTGTAGTCAGCT	24	0.388343	1.28051	1.12858	0.52679	0.336379	0.505493	0.718854
siR130056264	AATACAATGAATCTGAACGGATAT	24	0.485429	0.426837	0.102598	0.438991	0.784885	0.303296	0.359427
siR130057408	AAACACCGTCGAATTGCTGAATGA	24	0.582515	1.06709	0.615588	0.351193	0.784885	0.505493	1.07828
siR130063024	CTTTAAATACCGGACGAATTACCC	24	0.485429	0.213419	0.51299	0.438991	0.336379	0.707691	1.15017
siR130071968	AGTGGTATCGTTACAAATATGTAA	24	0.485429	1.38722	0.718186	0.965781	0.448506	0.303296	0.359427
siR130099632	GTTGGATCTGGAGTGAGAAAGCTC	24	0.582515	0.640256	1.12858	0.52679	0.336379	0.606592	0.862624
siR130100256	ACCAGGACTAAAGATCAATAGACT	24	0.776687	0.640256	0.410392	0.614588	0.224253	0.202197	0.646968
siR130103688	CGTATGTGATCTTCTACTGGCGCC	24	0.485429	0.533547	0.718186	0.351193	0.784885	0.303296	0.503198
siR130110839	AGGCGGACAGCGAGATTTAACCCG	24	0.679601	1.28051	0.102598	0.351193	1.12126	0.505493	0.646968
siR130111354	AATCAAATATTGGACAAAGAAACC	24	0.194172	1.38722	0.102598	0.351193	0.448506	0.303296	0.718854
siR130115474	AGTCAAAGTTGGACACGAAAACTT	24	0.388343	1.1738	0.51299	0.52679	0.560632	0.505493	0.718854
siR130116092	AGAGAAATGGTTTCTATGTCAGGC	24	0.194172	1.06709	0.51299	0.790185	0.336379	0.303296	0.431312
siR130120933	AAAGCACAGTACGAAATCGAAGAC	24	0.194172	0.746965	0.410392	0.438991	0.672759	0.202197	0.790739
siR130122684	CGTGGTCTCGATATCTGAAAACCA	24	0.0970858	0.853675	0.51299	0	0.112126	0.606592	0.862624
siR130130409	ATACACACGACGTATTGAAGTCTG	24	0.485429	0.746965	0.307794	0.351193	0.448506	0.808789	0.431312
siR130143490	CGATCTTCATCTTACATGGCACTG	24	0.582515	0.426837	0.51299	0.263395	0.897012	0.505493	0.0718854
siR130149670	ATAGGCTGAGCCCAATTGCCCGAT	24	0.291258	0.746965	0.410392	0.438991	0.224253	0.202197	0.359427
siR130151627	AGACGTTTAACCGGATGTCGGAAG	24	0.388343	1.28051	0.307794	0.351193	0.672759	1.01099	0.359427
siR130164281	TTTGAATCACAGGAATAAGAAAAC	24	0.388343	0.640256	0.820784	0.52679	0.336379	0.202197	0.431312
siR130170095	ATGAATCTGGACAGAGAATCTATC	24	0.194172	0.853675	0.410392	0.790185	0.560632	0.505493	0.287541
siR130180295	GGAAGAGAGGGCTGTAACTCTATC	24	0.194172	0.960384	0.615588	0.438991	0.224253	0.707691	0.503198
siR130180907	ATAGTCCTAGGAAGTATTACATCC	24	0.291258	0.960384	0.307794	0.175597	0.897012	0.505493	0.0718854
siR130194677	ATATTCCCGTTCCGACTGTTCCGT	24	0.582515	0.853675	0.718186	0.175597	0.897012	1.11209	0.503198
siR130196105	ATGGATAGACTGCTGATTATCTCT	24	0.485429	0.853675	0.51299	0.614588	1.00914	0.202197	0.718854
siR130199981	ACTACAGTTGTGACTTGCCACACT	24	0.582515	0.960384	0.307794	0.614588	0.784885	0.101099	0.431312
siR130208345	AATTACCGATGTAGGACTAAACCC	24	0.388343	0.640256	0.718186	0.702386	0.672759	0.606592	0.503198
siR130218239	AGGATCATGTATTAATAATATACT	24	0.388343	1.28051	1.02598	0.263395	0.448506	0.707691	0.503198
siR130229583	AGGTAGACACCGACGCCGAGGA	22	1.16503	0.426837	0.51299	0.702386	1.00914	0.101099	0.143771
siR130232007	TCTAAATCGCCAACCTCTGGT	21	0.776687	0.640256	0.205196	0.263395	0.897012	0.404395	0.215656
siR130239582	AGGGAACTTGAAAGTTTTAGTCCT	24	0.776687	0.746965	0.615588	0.52679	0.336379	0.202197	0.143771
siR130241703	ACGGTCAAAGTTGGACACTGAAAC	24	0.194172	0.533547	1.12858	0.702386	0.112126	0.303296	0.646968
siR130245743	ACAATCCCCTCGAAACCGAAGAAT	24	0.776687	0.533547	0.820784	0.351193	1.23339	0.909888	0.431312
siR130251803	TACCAAATTTCAAGTTCAAACTCA	24	0.388343	0.320128	0.615588	0.351193	0.336379	0.707691	0.790739
siR130255742	CGTGAAGAGCTCGCCTGCGGC	21	0.776687	0.320128	0.307794	0.614588	1.00914	0.606592	0.718854
siR130264024	AAAACCGGATACAACTTATAAAAC	24	0.582515	0.533547	1.33377	0.263395	0.224253	0.505493	0.287541
siR130264327	ACAGCACAACGTAGAAACTCACAA	24	0.873773	0.853675	0.51299	0.52679	0.672759	0.404395	0.575083
siR130269882	AGGGACCTACATGACACAAGCTTA	24	0.388343	0.533547	0.102598	0.614588	1.45764	0.606592	0.287541
siR130300297	ACCATGAGAACGAATGTGTAGACT	24	0.485429	0.533547	0.718186	0.614588	0.336379	0.707691	0.862624
siR130304097	TCAACTAATTTGCAAACGGAGC	22	0.679601	0.853675	0.102598	0.0877983	0.336379	0.707691	0.503198
siR130313497	GTAGACCAGAACCACTGTGGATTG	24	0.388343	0.853675	0.307794	0.263395	0.560632	0.404395	1.0064
siR130332697	AGCTTCTTTCAGAATCTCTAGCCC	24	0.291258	0.640256	0.307794	0.52679	0.672759	0.808789	0.359427
siR130334797	ATAACGAATCTAGATGTACACTCT	24	0.0970858	0.853675	0.718186	0.52679	0.897012	0.404395	0.431312
siR130340876	GTCCAGATTCGTTGTATTATGAAT	24	0.291258	0.853675	0.410392	0.438991	0.224253	0.707691	0.143771
siR130341173	ACTGACAACGAGCTGTAGAGCTGT	24	0.873773	0.426837	0.410392	0.175597	0.560632	0.404395	0.718854
siR130341569	TTTCCGCGTCCAACATTTGACTGT	24	0.194172	1.06709	0.205196	0.614588	0.224253	0.202197	0.287541
siR130357211	AAGAGTAACGGACTAAAGATCTGT	24	0.582515	0.426837	0.718186	0.351193	0.784885	0.303296	0.575083
siR130360973	ATTCATCCAATTACAACGCCCTCC	24	0.388343	0.853675	0.410392	0.52679	0.560632	0.606592	0.503198
siR130362359	AATTTCGTGTGTTGGTCCTCAGCA	24	1.06794	0.960384	0.51299	0.351193	0.224253	0.707691	0.503198
siR130380971	GTTTAGGGATCAGAATGACATAGT	24	0.873773	0.746965	0.102598	0.438991	0.897012	0.606592	0.431312
siR130385327	AGCAGTCGCCTTAAGAAGTCCGCT	24	0.776687	1.06709	0.51299	0.351193	0.448506	0.808789	0.646968
siR130393841	GTTTTTTGTTCAGTGGAGTGAATA	24	0.776687	0.426837	0.410392	0.614588	0.336379	0.202197	0.93451
siR130394435	ATGTGAATCCTTTAGTCATACTGT	24	0.388343	0	0.51299	0.790185	0.112126	0.909888	0.503198
siR130396899	GTTAGACGGCCTGGGTTCAAAACC	24	0.0970858	1.38722	0.615588	0.351193	0.672759	0.606592	0.718854
siR130408267	ACACTATCGCGGATCTATCGATG	23	0.679601	0.746965	0.51299	0.263395	0.784885	0.101099	0.359427
siR130410227	ACAATACGAGCTCCAATAAACCAT	24	0	1.49393	0.205196	0.0877983	0.448506	0.101099	0
siR130414539	ATGAGACATCCAGATTCGTTGTGC	24	0.970858	0.746965	0.820784	0.351193	0.672759	0.505493	0.503198
siR130417969	ATTTCCATACAAACTGTGCAACTA	24	0.485429	0.426837	0.51299	0.351193	0.336379	0.303296	0.575083
siR130419831	AGAGCGGTCCAGAATGTAAGAATT	24	0.485429	0.320128	0.410392	0.175597	0.784885	0.303296	0.646968
siR130423947	ATGGTACCAGAGTTTCCGTCGGAT	24	0.194172	0.746965	0.615588	0.351193	0.784885	0.707691	0.143771
siR130428357	AGGAGTGACTTATATTGTAGATGC	24	0.291258	1.38722	1.12858	0.351193	0.784885	0.303296	0.503198
siR130429239	GTTGCTAACCGGGACTAAAGATCT	24	0.485429	1.06709	0.205196	0.263395	0.560632	0.303296	0.431312
siR130433649	ACCAACCGAGAAGAAAGATTGAAA	24	0.0970858	1.60064	0.51299	0	0.336379	0.101099	0.0718854
siR130436589	ACCCGAAGATCGTGTATTTACTCG	24	0.582515	0.533547	0.718186	0.263395	0.112126	0.707691	0.431312
siR130437863	AATAGCGGGCTACAGATTTATTGC	24	0.388343	0.853675	0.820784	0.263395	1.00914	0.505493	0.215656
siR130442567	ATCGAGACCAAGAAAAACTAATAC	24	0.582515	0.746965	0.205196	0.438991	0.112126	0.606592	0.575083
siR130446585	GAGTTCTCACAGCAACAAGTTGGC	24	0.582515	0.640256	0.410392	0.438991	0.897012	0.505493	0.431312
siR130447957	AGTGTGACTCTTACTACAACAACT	24	0.194172	0.640256	0.51299	0.351193	0.224253	0.808789	0.359427
siR130457230	AAAACAGAGGATTGTAGAACACAG	24	0.194172	0.640256	0.410392	0.175597	0.336379	0.303296	0.575083
siR130461692	AGTTTCCGTGCCCAACTTTATCGT	24	0.679601	0.426837	0.51299	0.614588	0.897012	0.303296	0.646968
siR130462080	AGATAAAACCGGCTGTTAGAAGCA	24	0.194172	0.853675	0.718186	0.263395	0.448506	0.404395	0.215656
siR130471974	TATGTCCGGATCCATAGTAGATAT	24	0.485429	0.640256	0.51299	0.351193	0.672759	0.505493	0.431312
siR130474884	ATTTGTCTATACGTAGCTGTGCTA	24	1.16503	0.426837	0.410392	0.175597	0.560632	0.505493	0.287541
siR130475369	GTTACAGCTAACTATGGATAGACT	24	0.388343	0.640256	0.307794	0.702386	0.336379	0.404395	0.287541
siR130480704	ATTAGACCTCAAACTATTGAAACT	24	0.291258	0.320128	0.615588	0.438991	0.336379	0.303296	0.790739
siR130481577	AATCAAACGTTAGACATGGAAACC	24	0.388343	0.746965	1.02598	0.0877983	1.34552	0.606592	0.215656
siR130487397	AAGTTCTGCATGTTTTGGATTTGG	24	0.582515	0.960384	0.307794	0.702386	0.112126	0.707691	0.790739
siR130489822	ATTCGTGGTCCCGGTTGTATAACC	24	0.291258	0.853675	0.615588	0.702386	0.672759	0	0.359427
siR130494090	ACATTGGAGCATCTTTCCCATCCT	24	0.776687	0.426837	0.51299	0.614588	0.560632	0.202197	0.790739
siR130498746	ATTTCCAAAGATTCGATGTGATGT	24	0.388343	0.960384	0.51299	0.52679	0.336379	0.606592	0.790739
siR130499425	ACAGACTGTCAAACGTTGGGCACG	24	0.388343	0.213419	0.205196	0.52679	0.224253	0.101099	0.646968
siR130503014	TTTACGAATCCGGGACTAAAGATC	24	0.388343	0.853675	0.307794	0.263395	0.336379	0.808789	0.503198
siR130517335	ACTAATCCGGATATTTTATTGTAC	24	0.776687	0.533547	0.923382	0.175597	0.784885	0.303296	0.287541
siR130525303	TACGACTAGACGAATTGTAGTGGT	24	0.582515	1.06709	1.02598	1.22918	1.12126	0.606592	0.790739
siR130530679	AAAACCAGACAACGGACATCCCTC	24	0.970858	0.746965	0.307794	0.263395	0.560632	0.303296	0.287541
siR130531639	ACACCGAGAGTGCTAGTTGGATAG	24	0.582515	0.320128	0.615588	0.351193	0.560632	0.505493	1.15017
siR130532311	GAATGGTCGAACACACTAAAAAAG	24	0.291258	1.1738	0.718186	0.0877983	0.672759	0.303296	0.718854
siR130534231	AATCCGAACATAGCCTAAAAACTC	24	0.388343	0.853675	1.12858	0.351193	0.336379	0.404395	0.503198
siR130535575	CTAAAGTGTTGACTAACCAGGACT	24	0.485429	0.746965	0.410392	0.790185	0.224253	0.202197	0.575083
siR130536439	CGTACCCAACGTTTGACTGTCCGT	24	0.679601	0.640256	0.205196	0.965781	0.224253	0.505493	0.646968
siR130538551	ACCGGGACTAAAGATCTACCAACC	24	0.194172	0.853675	0.410392	0.438991	0.224253	0.505493	0.143771
siR130549399	TAGAGATATACAGAACAGAAATGC	24	0.388343	1.92077	0.615588	0.0877983	1.00914	0.101099	0.0718854
siR130550551	GTCTAGATTCGTTGTATTGCAATA	24	0.485429	0.746965	0.410392	0.263395	0.784885	0.303296	0.431312
siR130557175	AGACTTGTGGACCATATATTTATA	24	0.776687	1.1738	0.718186	0.263395	0.560632	0.404395	0.431312
siR130563895	ACTCCGATGTGACACGCTAAAACT	24	0.0970858	0.960384	0.615588	0.0877983	0.336379	0.505493	0.215656
siR130566199	ACCAACCGGGACTAAAATTCAACC	24	0.582515	0.746965	0.410392	0.52679	0.784885	0.505493	0.143771
siR130566583	ACTGCAGTTGTAGAATCCTGAAAT	24	0.485429	0.426837	0.718186	0.351193	0.672759	0.606592	0.215656
siR130568599	ATCAAGTCTTCATTGTAGTCT	21	0.485429	0.533547	0.205196	0.351193	0.560632	0.303296	0.431312
siR130570039	TTAGTAGTAAGCTGAAAATGTCCT	24	0.873773	0.640256	0.718186	0.702386	1.00914	0.606592	0.575083
siR130574527	TATCCAACGTTTGACAATCTGTGT	24	0.776687	0.746965	0.307794	0.0877983	0.560632	0.505493	0.718854
siR130578422	ATAGTCTTAGGATATGTCACATCC	24	0.679601	0.853675	0.718186	0.52679	0.336379	0.505493	0.503198
siR130582412	TGCCCAGATTTGTTGTACTATGAA	24	0.485429	1.81406	0.718186	0.263395	1.00914	0.505493	0.431312
siR130582982	GATCTGAACACAGCCTAAAAGCCC	24	0.582515	0.960384	0.615588	0.175597	0.336379	0.606592	0.431312
siR130587447	ATGAATTTGGACATACTATCTGTC	24	0.388343	1.28051	0.307794	0.52679	0.224253	0.404395	0.503198
siR130594667	AGCGGACTACAGATTTTTTGTAGC	24	0.291258	0.320128	0.51299	0.438991	0.560632	0.505493	0.718854
siR130598277	TAGTCCTAACTGGAGAAGTTGCCT	24	0.485429	1.38722	0.615588	0.263395	0.897012	0.404395	0.503198
siR130598562	GCAGTAGAGATAACGATATCGGGT	24	0.776687	0.960384	0.410392	0.351193	1.34552	1.01099	0.431312
siR130598657	CTGACCGAGGAACCGTTGGCTGAA	24	1.06794	0.853675	0.51299	0.175597	1.00914	0.505493	0.431312
siR130599512	ACCCAAACAGAACAATGACGGAAT	24	0.679601	0.640256	0.615588	0.351193	0.784885	0.404395	0.503198
siR130617467	AAAAACGAATTCCTGGACACATGT	24	0.485429	0.960384	0.615588	0.263395	0.560632	0.404395	0.287541
siR130622692	GTTAAACGTCTGATGTGGCACCTA	24	0.485429	0.853675	0.410392	0.614588	0.448506	0.606592	0.287541
siR130623167	ACTGAGATCAAAACCGCCGAAGGA	24	0.776687	0.213419	0.615588	0.175597	1.34552	0.202197	0.215656
siR130637080	TAAACCCCCACTACCAACTCTTT	23	1.26212	0.640256	0.820784	0.351193	0.784885	0.808789	0.287541
siR130638302	AACACTCAGACAGCTTTGAAAGGA	24	0.194172	1.49393	0.307794	0.351193	0.560632	0.404395	0.575083
siR130649206	AGTGACTGACAGGTGGATCCGATC	24	0.582515	0.320128	0.410392	0.351193	0.672759	0.606592	0.646968
siR130654470	GGTTAAACGTTAGACACGAATATC	24	0.194172	0.426837	0.820784	0.52679	1.00914	0.606592	0.431312
siR130656820	CCACCCGCGCCGTCGGCAGCC	21	1.16503	0.640256	0.718186	0.175597	0.560632	0.505493	0.0718854
siR130660486	CCTGGTTTAACACGTTGTCAGGCT	24	0.679601	0.853675	0.718186	0.52679	0.336379	1.21318	0.287541
siR130665562	GATCAAAGTTGGACGCAGAAACTT	24	0.679601	1.28051	0.205196	0.614588	0.784885	0.404395	0.503198
siR130666502	GTTGAGTATAGTATATTTAAGGGT	24	0.194172	1.38722	0.51299	0.614588	0.448506	0.101099	0.359427
siR130671578	GAGTCTGTTGGAGTGAGTATCTAA	24	0.776687	0.746965	0.307794	0.263395	0.224253	0.404395	0.287541
siR130674774	CGTACACAGAGAACAATGAATGAT	24	0.291258	0.320128	0.718186	0.614588	0.672759	0.606592	0.503198
siR130678346	TGAGAATCTGAAGAAGCTGAGTCT	24	0.679601	0.746965	0.718186	0.351193	0.784885	0.606592	0.575083
siR130680696	ATCCCATGATCGTGGATATTTGCC	24	0.388343	0.960384	0.615588	0.52679	0.224253	0.101099	0.646968
siR130684268	AGTTTTTCGTAGCATTCTGTATGT	24	0.388343	0.640256	0.718186	0.614588	0.560632	0	0.431312
siR130687088	ATAGGCAGAACTCTTAAGTGCTCC	24	0.291258	0.960384	0.51299	0.702386	0.672759	0.202197	0.575083
siR130690190	TTCTGAGAATACGTAGTTGTAGAA	24	0.388343	0.960384	0.51299	0.263395	0.784885	0.606592	0.215656
siR130692258	TAGGACTACCTTAGAATCTAGAGG	24	0	0.106709	0.410392	0.438991	0.448506	0.303296	1.15017
siR130692728	ATATGTCACGTAGACCAAAAGCAC	24	0.582515	0.213419	0.615588	0.877983	0.560632	0.303296	0.359427
siR130694694	GAGGACCCACGTGCCATAGACTGT	24	0.388343	0.640256	0.51299	0.702386	1.00914	0.303296	0.646968
siR130697112	ATTGGTCTGCCTAGTTCTACTTGG	24	0.485429	1.28051	0.410392	0	0.672759	0.404395	0.287541
siR130697391	ATTCGGAGAGACTGTTGGAGATGC	24	0.194172	1.1738	0.205196	0.702386	0.112126	0.303296	0.287541
siR130700646	ACCGGACGAATTACCCTTCTCAAC	24	0.388343	0.640256	0.307794	0.0877983	0.784885	0.303296	0.646968
siR130705668	GTGTAAAAATTGGACGCTGATGTC	24	0.582515	0.746965	0.410392	0.175597	0.560632	0.707691	0.287541
siR130706133	ATACCGTTTAGAAGTTTGAAAAGC	24	0.291258	1.06709	0.820784	0.263395	0.336379	0.808789	0.575083
siR130711992	TATTTATCTCCAACGTTTGACTGT	24	0.582515	0.640256	0.923382	0.0877983	0.112126	0.303296	0.359427
siR130716549	AAACACAGGATTCTGATAGGATTT	24	0.194172	0.746965	0.307794	0.351193	0.560632	0.202197	0.503198
siR130718130	ATGGACATGAGGTTATTTAGGTTC	24	0.291258	0.960384	0.307794	0.702386	0.560632	1.01099	0.503198
siR130719246	ATGTGTCACATCCAATCTAGGTTG	24	0.873773	0.853675	0	0.263395	0.336379	0.303296	0.575083
siR130719339	ATAAAATATCCGGATTAGTTTCAC	24	0.291258	1.81406	0.615588	0.0877983	0.224253	0.404395	0.287541
siR130723710	AAAATCATCTCCGACTATAAAACT	24	0.582515	0.960384	0.718186	0.0877983	0.560632	0.505493	0.359427
siR130724268	AATGATACCGTCGAACAAGTTTGA	24	0.291258	0.213419	0.307794	0.263395	0.560632	0.505493	0.575083
siR130728267	AGTTATTTGGATGGGGCTACGGAT	24	0.873773	1.1738	0.205196	0.52679	0.560632	0.808789	0.215656
siR130730592	GTCTATCCATAGTTAGCTGTAACA	24	0.291258	1.60064	0.615588	0.263395	0.336379	0.303296	0.431312
siR130734684	GTACAACGGATCTGGACAAGCTGT	24	0.776687	0.533547	0.410392	0.52679	0.784885	0.505493	0.862624
siR130738683	TAGTCGGCGCCACGAACTGCG	21	0.291258	0.213419	0.102598	0.790185	0.672759	0	0.718854
siR130750866	AACGTCCGGAACAAGCTTAATCCT	24	0.194172	0.533547	0.615588	0.263395	0.784885	0.404395	0.646968
siR130756682	ATACCTGTCCAGATTCGTTGTACT	24	0.291258	0.853675	0.615588	0.263395	0.672759	0.606592	0.431312
siR130765146	GATCAAAGTTGGACGTTAAAACTT	24	0.291258	0.853675	0.410392	0.438991	1.00914	0.303296	0.287541
siR130767078	CATTGGACCTACATGTCATGGACA	24	0.582515	1.06709	1.02598	0.438991	0.672759	0.303296	0.359427
siR130768826	ATGGACGAAGATCAAACTGAAATT	24	0.582515	1.28051	0.307794	0.614588	0.448506	0.505493	0.790739
siR130773886	ACTTTAGTCCCGGTTGTTTGTACC	24	0.970858	1.06709	0.410392	0.175597	0.672759	0.202197	0.215656
siR130776922	AATATCCAACTCTTCGAATAGTCT	24	0.582515	1.1738	0.51299	0.702386	0.336379	0.808789	0.790739
siR130786306	GCTAGAGGATCTGGATTTAAAGGC	24	0.194172	1.1738	0.51299	0.438991	0.336379	0.404395	0.431312
siR130790906	GAAAGAAGGCTCCACGTTCGCTGT	24	0.679601	0.533547	0.410392	0.702386	0.448506	0.202197	0.646968
siR130793574	TTTTGGTCCAGATTCTGATAAGCT	24	0.388343	0.640256	0.410392	0.175597	0.672759	0.303296	0.862624
siR130796610	ATTGGAGAGACTGGGAAGATACGC	24	0.582515	0.853675	0.307794	0.614588	0.897012	0.101099	0.143771
siR130800106	TCATAGATTCTGCCAGGTAACTGC	24	0.485429	0.853675	0.410392	0.263395	0.672759	0.808789	0.503198
siR130803602	GCCACATGGACCAAGAACCATACT	24	0.970858	0.640256	0.205196	0.263395	0.672759	0.707691	0.359427
siR130837249	AAATCTGTAGCCCGGTATTCTTAT	24	0.291258	0.746965	1.12858	0.263395	0.560632	0.707691	0.0718854
siR130840798	AATGAGACTAGTCCTAGGATGGGT	24	0.679601	0.853675	0.51299	0.263395	1.34552	0.707691	0.575083
siR130842163	CCAGCTGTAACTATATATCGAGAA	24	0.776687	0.746965	0.615588	0.438991	1.23339	0.404395	0.359427
siR130848078	AACCACAATACCAGATATTCGGCG	24	0.388343	0.960384	0.102598	0.351193	0.784885	0.404395	0.862624
siR130854903	AGCCTAGAGATTATAGAATGAGTT	24	0.194172	1.1738	0.820784	0.263395	0.784885	0.505493	0.287541
siR130862547	TACGACGTGACTGAAAAGTTGT	22	0.291258	0.640256	0.307794	0.351193	0.448506	0.202197	0.718854
siR130878381	ACCACCGAGGGACGTAGATTGCAC	24	0.582515	0.533547	0.410392	0.790185	0.897012	0.202197	0.503198
siR130879291	GGACGGTCAAACGATATGTATACC	24	0.485429	0.853675	0.410392	0.52679	1.12126	0.606592	0.503198
siR130896953	TAGTCGTGACCAACGTTTGACCGT	24	0.194172	0.746965	0.307794	0.175597	1.12126	0.909888	0.359427
siR130897133	GATTTGACAATGTAGTTATAGACT	24	0.485429	0.640256	0.410392	0.175597	0.224253	0.404395	0.287541
siR130907483	ACAACCAGTCTAGATTCGTAGTAC	24	0.970858	1.06709	0.923382	0.351193	0.897012	1.31428	0.431312
siR130908293	ATTACGAATCTGGACATATATAGT	24	0.291258	0.746965	1.12858	0.438991	0.224253	0.404395	0.503198
siR130909553	AGCCCAGTATGATTTTGACCAACT	24	0.679601	1.49393	0.718186	0.52679	1.00914	1.01099	0.575083
siR130913333	ACCAATCTGTAGCCCGCTGTTCTT	24	0.679601	0.960384	0.51299	0.351193	0.784885	0.202197	0.215656
siR130914053	GTTCCATGTCAGACTGTGTCAGGC	24	0.388343	0.320128	0.820784	0.52679	0.448506	0.606592	0.287541
siR130923323	AGTTAAATGTTGGCACGGAAACTC	24	0.582515	0.426837	0.51299	0.351193	0.448506	0.505493	0.359427
siR130935923	AGGACTGAGACCGAGACTGAATTT	24	0.291258	0.426837	0.51299	0.438991	0.560632	0.202197	0.862624
siR130946399	CCGGCACTATTGTGGAAATCGGCC	24	0.194172	0.853675	0.307794	0.175597	0.897012	0	0.431312
siR130948535	ATATCTGTAGCCTATTACTCCTTT	24	0.388343	0.533547	0.205196	0.614588	0.560632	0.101099	0.359427
siR130952718	ATTGCCAAAGAATACGTCGGATGA	24	0.485429	0.960384	1.12858	0.0877983	1.12126	0.303296	0.575083
siR130957168	ATGGACACAGCCGAGCCGCCC	21	0.291258	1.1738	0.102598	0.614588	0.448506	0.505493	0.287541
siR130959482	AATACCGGATGGGACATCTCATAA	24	1.06794	0.746965	0.615588	0.351193	0.448506	0.404395	0.646968
siR130964199	ATTTGGCTAGTCTCTTATAGATGC	24	0.679601	0.746965	0.307794	0.52679	0.672759	0	0.0718854
siR130969717	ATTCTCGGAGCACTGTTCGCACAG	24	0.194172	0.426837	0.307794	0.351193	0.336379	0	0.359427
siR130970162	AATTGGACCGTAGGATTTTGATAG	24	0.388343	0.533547	0.307794	0.351193	1.12126	0.404395	0.215656
siR130972476	GTCCAAAATTTGTTGTCGTGATGT	24	0.0970858	1.28051	0.615588	0.614588	0.448506	0.505493	1.0064
siR130973188	TACGGATCGGGCGTCTGATC	20	0.388343	0.533547	0	0.52679	0.448506	0.303296	0.575083
siR130977282	ACCTTCGACACGGATTCTCACAGC	24	0.0970858	2.13419	0.307794	0.175597	0.672759	0.909888	0.503198
siR130977460	GAGCATTTAGCCGACTTAGAACCT	24	0.291258	0.960384	0.307794	0.175597	0.672759	0	0.431312
siR130978617	AGAGACCGATTTAGAAAGACTGTT	24	0.388343	0.640256	0.410392	0.351193	0.560632	0.808789	0.359427
siR130979774	ATAAGTATTACGAATCTGGACAGA	24	0.485429	0.426837	0.615588	0.351193	0.336379	0.808789	0.575083
siR130984936	AGTCGACATGTGATCCTCCAGCCT	24	0.582515	0.213419	0.205196	0.52679	0.448506	0.707691	0.287541
siR130989119	GATCAAAGTTGAACATAGAAACTT	24	0.194172	0.640256	0.307794	0.0877983	0.784885	0.404395	0.646968
siR130996684	ACCGGGACTGAAGATCAAAGATAT	24	0.194172	1.1738	0.307794	0.263395	0.672759	0.505493	0.646968
siR131005511	TTCTAAGTTCCTATCACATCGGAT	24	0.485429	0.746965	0.307794	0.263395	0.560632	1.01099	0.287541
siR131009119	TTTTTAGAGAGTCACATAGGATGT	24	0.0970858	1.06709	0.615588	0.175597	0.560632	0.606592	0.575083
siR131013519	ACGGATCCAATTAACTCTATACTT	24	1.16503	0.640256	0.410392	0.263395	0.336379	0.101099	0.646968
siR131014575	ATTTTTTGAATTCTAATGCCGCGT	24	0.485429	0.746965	1.02598	0.175597	0.448506	0.101099	0.287541
siR131019855	GGAAATCAGGACTACTCGACAGGG	24	0.194172	0.640256	0.307794	0.0877983	0.224253	0.606592	0.359427
siR131022583	TTTTTCCAACGTTTGACCATCTGT	24	0	1.60064	0.410392	0.263395	0.560632	0.101099	0.143771
siR131027511	AATACAGAGTACAGAATTCAGAAT	24	0.582515	0.106709	0.205196	0.614588	0.336379	0.303296	0.503198
siR131029359	TTAAAAACCGGACATTCTACGCC	23	0.485429	0.746965	0.718186	0.175597	0.897012	0.707691	0.503198
siR131029447	AGTAGAGATCTGATTTTGCAAAAT	24	0.0970858	0.320128	0.718186	0.0877983	1.56977	0.404395	0.503198
siR131030239	AGAACGGGCTACAGATCTGTAACC	24	0.873773	0.533547	0.102598	0.438991	0.672759	0.303296	0.575083
siR131032263	ACTTTATCATTGACATGTGGACCC	24	0.291258	0.640256	0.615588	0.790185	0.448506	0.505493	0.431312
siR131033407	ACGGATGACGAATTATAAAAACAT	24	0.388343	1.28051	0.51299	0.351193	0.336379	0.303296	0.287541
siR131034815	AGACGGTTAAACATTGGACATAGA	24	0.291258	0.533547	0.410392	0.175597	1.23339	0.202197	0.575083
siR131038511	GTGGACCCAAGAATCATCGGGCCT	24	0.873773	1.49393	0.307794	0.263395	0.224253	0.606592	0.93451
siR131040095	ATAGACGACCTGCGTTCAAAGCCT	24	0.679601	0.533547	0.410392	0.263395	0.897012	0.707691	0.646968
siR131040183	ATTCTAAAAGTCTAACCGTTGATT	24	0.485429	0.640256	0.718186	0.175597	0.336379	0.404395	0.503198
siR131047399	ATTTCACATATTACAACGAATCTG	24	0.291258	0.426837	1.02598	0.0877983	0.560632	0.303296	0.359427
siR131052855	ATGACACTAGTAGATACATTATGA	24	0.291258	0.640256	0.615588	0.263395	0.784885	0.303296	0.359427
siR131056287	TTTTCCAGTGGACCTCACCCGAAA	24	0.291258	0.320128	0.718186	0.175597	0.336379	1.11209	0.431312
siR131067468	AGAGCCACGTAGGACAAAGACTTG	24	0.485429	0.960384	0.615588	0.438991	0.224253	0.202197	0.431312
siR131068077	TATCGCAGTACAATAAATTTGGAC	24	0.582515	0.746965	0.51299	0.0877983	0.112126	0.404395	0.215656
siR131072166	GTTGACTGGATGTAGGAAGGGGTT	24	0.776687	0.746965	0.307794	0.351193	0.336379	0.202197	0.646968
siR131078778	ACCGACAATGTTGGGATTGGAGCC	24	0.485429	0.960384	0.410392	0.438991	0.897012	0.101099	0.646968
siR131092350	GATCAAAGTTGGACACAGAAGCTT	24	0.388343	0.746965	0.615588	0.351193	0.897012	0.404395	0.431312
siR131105574	ACCCTATATGTAGAAAAGCCGGAA	24	0.679601	0.640256	0	0.351193	0.448506	0.202197	0.287541
siR131110620	ATCCGATGTTATTTAGTCACTAGC	24	0.679601	0.746965	0.51299	0.52679	0.448506	0.303296	0.0718854
siR131111751	GCTGACGTAGAATTCCAACATGAC	24	0.776687	0.533547	1.12858	0.438991	0.784885	1.31428	1.15017
siR131126602	GATTCTGACAGGACTGTAAGTGT	23	0.388343	0.426837	0.307794	0.877983	1.23339	0.303296	0.431312
siR131135288	GTCCAGATTCGTTGTAGTACGAGG	24	1.06794	1.06709	1.33377	0.438991	0.672759	0.808789	0.862624
siR131138556	GAGATCAAAACCGCCGAAGGACCT	24	0.776687	1.06709	0.307794	0.438991	0.784885	0.303296	0.287541
siR131153004	CTTCGAGATATTACTTTGACCAGT	24	0.291258	0.640256	0.410392	0.175597	1.00914	0.606592	0.575083
siR131153606	AACCTTTTCAGATTCTCAGAAACT	24	0.194172	0.960384	0.923382	0.175597	0.448506	0.202197	0.359427
siR131160056	ATATATGGGCCCGATAATCTCTGA	24	0.388343	0.853675	0.718186	0.263395	1.12126	0.707691	0.215656
siR131165302	GTCCTAACTGGAGAAGTTGCCTGT	24	0.485429	1.38722	0.102598	0.877983	0.672759	0.505493	0.575083
siR131172526	TAGTGCCACTCCATCATGTTT	21	0.485429	0.853675	0.205196	0.52679	0.336379	0.202197	0.575083
siR131181556	AACCGACGGATACACTTTGTTCCT	24	0.291258	0.320128	0.51299	0.877983	1.00914	0.202197	0.359427
siR131186107	ACCTGGTACCGGATGTGACATCTC	24	0.291258	0.533547	0.718186	0.263395	1.12126	0.505493	0.646968
siR131188232	GATCAACGAAGTCACTGTAGACGT	24	0.582515	0.533547	0.615588	0.702386	0	0.404395	0.575083
siR131189082	AACACATGACTCTGACAGGAATTG	24	0.679601	0.853675	0.102598	0.263395	0.224253	0.505493	0.718854
siR131192567	TGTTATAGACTCAATTCTTTGCCT	24	0	0.960384	0.410392	0.263395	0.224253	0.404395	0.143771
siR131206677	GTCTAATTTAGGTCTCATGACAGT	24	0.194172	0.533547	0.410392	0.175597	0.224253	0.202197	0.575083
siR131209142	AATATCGTGAAACGGCTGAAAGAC	24	0.291258	0.960384	0.923382	0.351193	0.224253	0.505493	0.503198
siR131213987	ATTCAAAATTTGTTGGACCTGCCT	24	0.388343	0.853675	0.410392	0.351193	0.224253	0.202197	0.503198
siR131215772	TTAAATACCGGACGAATTACCCTT	24	0.485429	1.28051	0.615588	0.175597	0.336379	0.303296	0.575083
siR131216537	ATCAACCGAGACTAAAGATCCACT	24	0.970858	0.320128	0.51299	0.614588	0.224253	0.202197	0.287541
siR131219512	ATTGACCTGGTCTTCGTTCCATGT	24	0.485429	0.746965	0.307794	0.351193	1.12126	0.303296	0.431312
siR131228947	AATTATTGTCCAAACATCTGATGT	24	0.776687	0.746965	0.307794	0.790185	0.224253	0.404395	0.359427
siR131235917	ACTATCGAGGATCTCGGGTGACCG	24	0.970858	0.426837	0.410392	0.351193	0.112126	0.707691	0.215656
siR131246032	GAGATGAGAACCAAGAACCAAGAA	24	0.291258	0.320128	0.205196	0.790185	0.224253	0	1.07828
siR131246457	TTTCCCACACCCAACTTTGATCGT	24	0.388343	0.320128	0.615588	0.175597	0.560632	0.101099	0.431312
siR131251343	AAATCTGGACAGACATGTTTTATC	24	0.776687	0.640256	0.102598	0.52679	0.448506	0.202197	0.215656
siR131253191	GCTTTTGAGAATCTGGAAAAACTC	24	0.485429	0.960384	0.51299	0.0877983	0.336379	0.202197	0.143771
siR131254451	GATAGGGACTTAAAAGTTTCAGTC	24	0.388343	0.533547	0.307794	0.351193	0.897012	0.808789	0.359427
siR131261927	TAGACGCGAGAGGACGAGAAA	21	0	0.533547	0.307794	0.790185	0.672759	0.101099	0.215656
siR131263691	TCTATATGGCCCGTCACTAGTGAC	24	0.776687	0.853675	0.307794	0.438991	1.00914	0.505493	0.646968
siR131267891	GTTCTAGGACAACGTATTTGGACT	24	0.291258	1.28051	0.615588	0.175597	0.448506	0.202197	0.215656
siR131269907	AGACAACGTTAGAGCACCGAGAAA	24	0.194172	1.28051	0.410392	0.0877983	0.448506	0.202197	0.503198
siR131295779	GAATCCGGACATCTATGAAATATC	24	0.194172	0.320128	0.51299	0.438991	0.560632	0.303296	0.646968
siR131304851	ATAGACAAATGTGGACCCATATGT	24	0.388343	0.640256	0.615588	0.263395	0.224253	0.606592	0.143771
siR131312243	ATATACAACCGGGACTACGAATCC	24	0.582515	0.640256	0.615588	0.438991	0.336379	0.202197	0.143771
siR131314074	CAGAGACACCTCGTTGTTGACGGG	24	0.388343	0.960384	0.102598	0.0877983	0.224253	0.404395	0.431312
siR131316564	GATCCGTAGGTGTAAAAATTGGAC	24	0.0970858	0.746965	0.51299	0.263395	0.224253	0.303296	0.646968
siR131318141	ACGTTGTCAGGCTGTGTCAGGCC	23	0.485429	0.746965	0.615588	0.0877983	0.336379	0.404395	0.287541
siR131332583	ATCTGGACAGCTAGAAAATGTC	22	0.194172	1.1738	0.410392	0.351193	0.224253	0.505493	0.359427
siR131333164	AGATGTCCTATGTAGTTCTATATT	24	0.679601	0.426837	0.615588	0.351193	0.672759	0.101099	0.575083
siR131334907	TTTTTACTGTGAGACACCCGA	21	0.291258	0.853675	0.102598	0.438991	0.336379	0.202197	0.503198
siR131347689	GATCAAACGTTAGATATAAAAACT	24	0.388343	1.28051	0.307794	0.351193	0.672759	0.101099	0.503198
siR131357151	ATAAATCACTCCCCTAGAGACTTA	24	0.582515	0.960384	0.51299	0.52679	0.672759	0.606592	0.431312
siR131362878	ATACGTCGTCTAACACTAAAAGA	23	0.291258	1.06709	0.51299	0.175597	0.224253	0.303296	0.359427
siR131367941	ATTTGGCTAAGCTCTTGGAGATGC	24	0.582515	1.06709	0.923382	0.351193	0.560632	0.505493	0.359427
siR131368273	ACGTCGGATAGTCCAATACAAGAT	24	0.0970858	0.746965	0.102598	0.351193	0.560632	0.606592	0.431312
siR131383674	AAAACAGACTGTCAAACGTTGGGC	24	0.485429	0.640256	0.410392	0.175597	0.448506	0.505493	0.359427
siR131384330	AAATTCTGTCTGGAGAGAAAGTCG	24	0.291258	0.533547	0.410392	0.263395	1.45764	0.202197	0.359427
siR131404666	AATGAATCTAAGTTGTGTCACATC	24	0.291258	0.533547	0.410392	0.351193	0	0.303296	0.431312
siR131407700	GTTCCTATGTTACTGACGTGTGAC	24	0.291258	0.320128	0.410392	0.52679	0.336379	0.505493	0.359427
siR131418770	CGAGATCGACGGTATATTTCTGCC	24	0.291258	0.320128	1.02598	0.175597	0.560632	0.303296	0.503198
siR131425412	GAGCAGATTCATAGTCCTAGGATG	24	0.582515	0.320128	0.102598	0.438991	0.560632	0.808789	0.503198
siR131425986	AGAATGACTTATATCGTGATACAG	24	0.485429	1.06709	0.820784	0.438991	0.448506	0.606592	0.359427
siR131431562	ATGTCCAGACACGTTATAGAAACG	24	0.194172	0.213419	0.410392	0.175597	0.784885	0.404395	0.431312
siR131436728	TTTCCGTATCCAACTTTTGATCGT	24	0.485429	1.1738	0.205196	0.438991	0.112126	0.606592	0.143771
siR131444560	GCACTAGGCACTGTTTCCTCCCTC	24	0.970858	0.213419	0.307794	0.351193	0.448506	0.202197	0.503198
siR131455819	ATCAAACGTGGCTTTGGACCGGGA	24	0.388343	0.320128	0.51299	0.614588	0.672759	0.101099	0.359427
siR131458816	ACATGTGAGTCCAGATTCGTAGCT	24	0.776687	0.746965	0	0.438991	1.00914	0.606592	0.646968
siR131460517	GTCCCGGTTTGTAGAGGATGGCCC	24	0.582515	0.746965	0.307794	0.702386	0.336379	0.505493	0.359427
siR131464891	TACTGAGATTTCGTCAACTACTGT	24	0.194172	0.320128	0.410392	0.614588	0.672759	0.404395	0.431312
siR131477284	ACGATCAAACCTTCGACATGGATT	24	0.291258	1.06709	0.205196	0.263395	0.672759	0.505493	0.359427
siR131479471	AAAGTTGGACACGAAGATTTATGT	24	0.194172	0.533547	0.410392	0.52679	0.448506	0.202197	0.143771
siR131480767	AGACGAAGGATAAGTAATTCTACT	24	0.873773	0.320128	0.718186	0.175597	0.560632	0.404395	0.359427
siR131493970	ACACGGAACTCTAATACACAATTT	24	0.582515	0.533547	0.820784	0.175597	1.12126	0.101099	0.646968
siR131496967	GGTGAGTATCGTTGAGCTCGC	21	0.291258	0.640256	0.102598	0.614588	0.336379	0.303296	0.359427
siR131499883	ACCGCATGTAAACAAAATAGGGTG	24	0.582515	0.320128	0.307794	0.702386	0.112126	0.505493	0.0718854
siR131505877	AATCAGGACAAGGACGAAGGAGGT	24	0.582515	0.640256	0.102598	0.702386	0.784885	0.404395	0.790739
siR131507812	ACCGAAAAACTTTAGGAACTCTCT	24	0.0970858	0.640256	0.205196	0.614588	0.448506	0.505493	0.646968
siR131509652	AGCTCCTGTCCAGATTTGTTGAAC	24	0.291258	1.06709	0.718186	0.438991	0.336379	0.202197	0.215656
siR131515092	ACCGGATGTCTGATTCGTAGTACT	24	0.679601	0.106709	0.307794	0.263395	0.560632	0.101099	0.143771
siR131521652	ATCCAGCATCTTCGTAGAATATTC	24	0.0970858	0.640256	0.307794	0.263395	0.560632	0.101099	0.287541
siR131523092	TAGATTTTTATACAGGTTCGGGCC	24	0.194172	0.746965	1.02598	0.0877983	0.560632	0.404395	0.215656
siR131526612	GATGATCTCCGGACCCATATGTCA	24	0.291258	0.640256	0.307794	0.438991	0.336379	0.505493	0.287541
siR131538772	ACTATGGATAGACTGCTGATTATC	24	0.291258	0.533547	0.307794	0.351193	0.112126	0.202197	0.862624
siR131539972	GATAAGCGGCCTGAGTTCGAAGCC	24	0.485429	0.426837	0	0.263395	0.336379	0.101099	1.07828
siR131545172	TGGACGAAGAAACTGATAGCTGCA	24	0.388343	0.213419	0	0.263395	1.12126	0.404395	0.790739
siR131550932	TATCCGAATCCAATGTTTGACTGT	24	0.0970858	0.960384	0.205196	0.175597	0.112126	0.404395	0.143771
siR131553492	AACTCCACTCCAGACTCAAATCTT	24	0.0970858	0.853675	1.23118	0.438991	0.448506	0.202197	0.287541
siR131556212	ATATATCCGGGTGTAGAATAGTTT	24	0.291258	0.853675	0.307794	0.52679	0.224253	0	0.503198
siR131558612	TTCTGAGAAACAACCGGTGAGAAG	24	0.291258	0.320128	0.205196	0.702386	0.897012	0.101099	0.359427
siR131570212	ATGAGTGAACATACTATTAGGTTG	24	1.06794	0.960384	0.923382	0.52679	0.448506	0.808789	1.07828
siR131570452	ACTTTCAAGACTTAGAGCATCTCC	24	0.194172	0.533547	0.307794	0.702386	0.224253	0.404395	0.503198
siR131571563	AATATCAAGACGTGGCAGGGACCC	24	0.485429	0.746965	0.51299	0.351193	0.112126	0.505493	0.287541
siR131572669	GGGGCTAGAGAACTCACATGTCAA	24	0.582515	0.320128	0.307794	0.438991	0.560632	0.303296	0.431312
siR131577093	AGAGTTGGGCTGAAATCAGCC	21	0.388343	0.853675	0.51299	0.175597	0.336379	0.202197	0.431312
siR131578515	AGAGATGATGTGACTGAAAAGTTT	24	0.194172	1.28051	0.615588	0.0877983	0.112126	0.202197	0
siR131580490	ATCCTAGTACAACGAATCTGTATA	24	0.388343	0.533547	0.51299	0	0.336379	0.303296	0.359427
siR131590286	AACCCCTACACCCACAAGACCCAT	24	0.485429	0.853675	0.410392	0.263395	0.336379	0.101099	0.215656
siR131598107	CATGTGCCCTTCTTCTCCACC	21	0.388343	0.640256	0.102598	0.614588	0.897012	0.707691	0.503198
siR131602136	CAGCGGTTAGGATATCTGGC	20	0.582515	0.320128	0.410392	0.438991	0.560632	0.101099	1.43771
siR131606086	TGTACAACGAATCTGGACAGGAGT	24	0.679601	0.426837	0.102598	0.263395	0.112126	0.202197	0.503198
siR131608772	ACCGGAGGCATAGAAAGGTACACC	24	0.582515	1.1738	0	0.438991	0.672759	0.202197	0.359427
siR131611616	AACGTAGGATTTTGATAGAATTGT	24	0.194172	0.960384	0.923382	0	0.336379	0.303296	0.359427
siR131612880	AGAGACTGTTGGAGTGAAACTCAA	24	0.582515	0.320128	0	0.438991	0.224253	0.404395	0.575083
siR131638397	GCAGGCTCGGACACAAGAAACTCT	24	0.291258	1.1738	0.718186	0.175597	0.448506	0.404395	0.0718854
siR131642456	ATTAACCCTTGATCTAATGACTTT	24	0.194172	0.640256	1.02598	0.175597	0.448506	0.808789	0.287541
siR131646200	AGGTAGAGACAGTGACGATGCAAC	24	0	0	0	0	0	0	0
siR131651348	GTTTGAGGATGGTATTTTAACGAA	24	0.388343	0.320128	0.615588	0.438991	0.560632	0.505493	0.431312
siR131656964	ATGCCCAGATTTGTTGTACTATGA	24	0.291258	1.28051	0.820784	0.438991	1.00914	0.505493	0.431312
siR131659304	ATACGACGAATCTGGACATACTCC	24	0.582515	0.533547	0.205196	0.0877983	0.224253	0.707691	0.646968
siR131664764	ATTGGTAGTCTCGGTTTAAAAACC	24	0	0.640256	0.51299	0.351193	0.448506	0.404395	0.215656
siR131665310	AGGCACCTCGCATCGATTGATTGG	24	1.06794	0.320128	0.205196	0.614588	0.448506	0.404395	0.431312
siR131666480	GTCATTTCGCATTATCGTTCGACT	24	0.582515	0.213419	0.410392	0.175597	0.336379	0.505493	0.359427
siR131666870	AGGATTGTGAGTCGAGGTCTGCCT	24	0.291258	0.426837	0.410392	0.263395	0.448506	0.505493	0.359427
siR131669132	GTAGAATCCGTCGGTAAAATACTA	24	0.291258	0.960384	0.307794	0.351193	0.336379	0.303296	0.646968
siR131675294	TTCAGCCCAACTCTCTGCCTCC	22	0.194172	0.533547	0.205196	0.263395	0.336379	0	0.431312
siR131675996	ACTAGTGAGGACGACAGCATCTGC	24	0.194172	0.426837	0.410392	0.0877983	0.784885	0.404395	0.215656
siR131681378	ACTCGGCGTTAGTAGTTCAACTGC	24	0.291258	0.746965	0.820784	0.351193	0.336379	0.404395	0.0718854
siR131686292	ATGCAAAACGGACAACTAACCCCC	24	0.194172	1.28051	0.410392	0.175597	0.672759	0.404395	0.215656
siR131697758	GACAACTGGATGTTCAGAATGCCT	24	0.679601	0.533547	0.205196	0	0.672759	0	0.503198
siR131701190	TTTTCGTGTCCAACATTTGATCGT	24	0.485429	0.106709	0.410392	0.351193	0.672759	0.505493	0.287541
siR131702594	ATCTAATTGTCTGAGACTCCAACC	24	0.582515	0.533547	0.307794	0.614588	0	0.303296	0.359427
siR131704367	AGACTTTATGTCCGAAGAGGGTCG	24	0.485429	0.213419	0.410392	0.175597	0.672759	1.01099	0.215656
siR131706446	ACCAAACATAAGACTCTAAAGACA	24	0.388343	1.38722	0.307794	0.263395	0.560632	0.404395	0.287541
siR131707139	ACGTTTGACCAGATGTTGGAAGA	23	0.0970858	0.533547	0.102598	0.263395	0.224253	0.707691	0.215656
siR131709064	TACAGTCGGCTTGGATGCAAGAAC	24	0.485429	0.853675	0.615588	0.0877983	0.560632	0.505493	0
siR131717765	CTAGATTCGTTGTATTGCAATATA	24	0.485429	1.06709	0.410392	0.52679	0.448506	0.202197	0.287541
siR131728083	CGACCTAACAACTATTGAACCCGG	24	0.776687	0.853675	0.102598	0.263395	0.112126	0.404395	0.503198
siR131732241	AGTACCAAGAGTAAAAGTAAAGAC	24	0.194172	0.533547	0.410392	0.351193	0.448506	0.303296	0.215656
siR131744715	AGTCTGACATGTGCGCCCGATAAT	24	0.291258	0.746965	0.205196	0.52679	0.224253	0.303296	0.359427
siR131763426	ACGGATTCTAAGACGCAGTATATG	24	0.679601	0.426837	0.410392	0.351193	0.672759	0.505493	0.646968
siR131764658	ATTATCCAGATTCGAAGTACTAGG	24	0.291258	0.853675	0.102598	0.175597	0.784885	0.606592	0.287541
siR131770895	ACAAACAGTCGGGCATCTGATATT	24	0.582515	0.320128	0.410392	0.351193	0.448506	0.202197	0.646968
siR131771049	ACGGACTCCAAGACATAACATGTG	24	0.194172	0.320128	0.102598	0.351193	0.336379	0.404395	0.359427
siR131774020	ACCCTATATATCGATCGTAGATCT	24	0.485429	0.320128	0.307794	0	0.560632	0.505493	0.431312
siR131774172	AACGATCTGGATTCGAATCCTCAT	24	1.06794	0.960384	0.307794	0.702386	0.112126	0.606592	0.215656
siR131774628	GATCTAGTCACTGTATCAGGTGCC	24	0.582515	1.38722	0.307794	0.175597	0.560632	0.505493	0.503198
siR131782228	ACAACGATACGGTCTCTAAAACAC	24	0.0970858	0.853675	0.820784	0.175597	0.112126	0.303296	0.359427
siR131785800	GAGACGATCTGGGTTCAAAGTATC	24	0.582515	1.28051	0.410392	0.351193	0.784885	0.303296	0.575083
siR131787624	ACCAATTGTACGATCGTAAAGGGT	24	0.194172	0.426837	0.307794	0.438991	0.448506	0.404395	0.503198
siR131788308	AGAGATGATCCAAACTGAGAAAAG	24	0.485429	0.640256	0.718186	0.0877983	0.448506	0.606592	0.143771
siR131790436	TATTTAGAGTGTCCCTGATTGTAG	24	0.194172	0.853675	0.51299	0.351193	0.448506	0.303296	0.0718854
siR131790588	AGACCTAAACGTACATCTGATTGG	24	0.388343	0.533547	0.205196	0.438991	0.112126	0.101099	0.718854
siR131793096	ATTTAGAGTGTCCCTGATTGTAGA	24	0.388343	1.1738	0.615588	0.175597	0.336379	0.303296	0
siR131793780	GTAGCTAGCCGCCGTCGGCGAG	22	0.485429	0.320128	0.102598	0.263395	0.784885	0.101099	0.287541
siR131799024	ACGCAGTGGTAAATCCTTTAGAAC	24	0.194172	1.06709	0.410392	0.52679	0.336379	0.303296	0.359427
siR131800316	GCTTCTGTGTCCAACTTTGATCGT	24	0.291258	0.853675	0.102598	0.351193	0.336379	0.505493	0.215656
siR131801988	ACCGGCAATACAATTTACTCAATT	24	0.485429	0.426837	0.410392	0.175597	0.224253	0	0.287541
siR131816808	GACGGATATACCCATTAGGCAGGG	24	0.388343	0.746965	0.205196	0	0.448506	1.11209	0.143771
siR131822356	AACGAATTTGGACAGAAAGATTGT	24	0.388343	0.853675	0.410392	0.175597	0.897012	0.303296	0.287541
siR131824104	ATGTGCAAGACAACTTTTCAGCCT	24	1.26212	1.06709	0.51299	0.614588	1.45764	1.31428	1.0064
siR131836796	ACGGACAGTCCAACGTTAAACACG	24	0.0970858	0.746965	0.205196	0.175597	0.336379	0.707691	0.143771
siR131856175	AGTGGGTTGGAACCCGTTTGGACC	24	0.291258	0.533547	0.51299	0.263395	0.336379	0.505493	0.431312
siR131856775	TCGGTGTCTACCTGCTTCGTC	21	0.291258	0.106709	0.102598	0.790185	0.224253	0.303296	0.575083
siR131858050	GTTTCCACACTTAACTTTGATCGT	24	0.388343	0.320128	0.307794	0.175597	0.112126	0.202197	0.215656
siR131863825	ACCTGAAGATCGTGTATTTACTCG	24	0.0970858	0.640256	0.410392	0.351193	0.784885	0.505493	0.431312
siR131868100	ACTCCACCACTAAACCTAAGACAT	24	0.291258	0.533547	0.615588	0.0877983	0.448506	0.606592	0.575083
siR131871700	AACGAATGTAGACAGAGATATATT	24	0	0.426837	0.51299	0.790185	0.336379	0.606592	0.359427
siR131875150	AGTGACAGATCTGCGTGCCCGAGA	24	0.194172	1.06709	0.307794	0.175597	0.224253	0.606592	0.718854
siR131895250	AGACCGAGTCTCTGATCTGATTGA	24	0.291258	0.640256	0.102598	0.263395	0.112126	0.707691	0.503198
siR131900725	ACTGGTCAATATTGTAAGAAAAAC	24	0.291258	1.06709	0.307794	0.263395	0.224253	0.101099	0.790739
siR131911067	GACCCATGAGACCCATCCTAGGAC	24	0.388343	0.746965	0.205196	0	0.224253	0.404395	0.359427
siR131916099	ATCCAGATTCGTTGTGCCATGAAA	24	0.970858	0.106709	0.307794	0.52679	0.448506	0.101099	0.287541
siR131923499	AGGACGAGAATTAGTGAATTGTGT	24	0.194172	0.640256	0.205196	0.0877983	0.560632	0.505493	0.431312
siR131947549	ATTTCCATGCCTAATTTTGATCAT	24	0	0.320128	0.51299	0.263395	0.336379	0.404395	0.503198
siR131952877	TACAGTCAGCTTAGACATAAGAAC	24	0.291258	0.213419	0.51299	0.351193	0.784885	0.909888	0.359427
siR131956207	CTGACATGTGGATCCTATGACACA	24	0.388343	0.213419	0.410392	0.438991	0.224253	0.909888	0.287541
siR131960129	CACCGCTTAACTATCATTCAT	21	0.0970858	0.106709	0.205196	0.52679	0.560632	0.303296	0.287541
siR131961091	ATTCGTTGTCTCGTTGTTCTAGGT	24	0.194172	1.1738	0.51299	0.351193	0.224253	0.505493	0.143771
siR131963903	GTTAGCCGGTCTATATTCGAAGTC	24	0.291258	0.320128	0.307794	0.614588	0.448506	0.303296	0.431312
siR131970341	AGGCTCGGAATCTAGATCGTCTAG	24	0.0970858	1.06709	0.205196	0.175597	0.448506	0.303296	0.431312
siR131980701	GGGACATGAGAAATTTGGTAGGAT	24	0.388343	1.06709	0.102598	0.263395	0.336379	0.202197	0.359427
siR131989223	AGTCAAACTGTGCAAGAAAAAACT	24	0.194172	0.533547	0.51299	0.263395	0.224253	0.505493	0.215656
siR132001487	ACGAATCTGGACATATATAGTTCC	24	0.582515	1.28051	0.410392	0.438991	0.560632	0.202197	0.287541
siR132010247	CGAAGTCAGACTAGTCACATAGAC	24	0.582515	0.213419	0.615588	0.438991	0.336379	0.303296	0.359427
siR132022876	CCGACGTGGGCCACTTGGCCA	21	1.06794	0.213419	0.205196	0.351193	0.448506	0.606592	0.143771
siR132032293	GAATCAAACAAGAACTCTCGCTCT	24	0.0970858	0.426837	0.102598	0.351193	0.560632	0.101099	0.143771
siR132037476	ATTCAATGGAACGAACCAAAACTT	24	0.194172	0.426837	0.307794	0.263395	0.672759	0.202197	0.575083
siR132045871	AATATCACATCCGGTCATAGGTTG	24	0.291258	0.320128	0.410392	0.263395	0.336379	0.707691	0.503198
siR132050981	TATCCCTAGAACACTGCTCAAACC	24	0.0970858	0.533547	0.51299	0.438991	0.448506	0.202197	0.215656
siR132055945	GGACACTTTCGGCGCGTCTGACTG	24	0.291258	0.746965	0.615588	0.0877983	0.672759	0.202197	0.215656
siR132056310	GTTCTACATGTCATTGAGATACTG	24	0.194172	0.746965	0.51299	0.0877983	0.897012	0.202197	0.143771
siR132056966	AACTCTACTTCAGGTCTAACTCCT	24	0.388343	0.960384	0.307794	0.175597	0.448506	0.404395	0.215656
siR132057038	GAAGCTAGAATCCGGATTGGCATT	24	0.194172	0.746965	0.205196	0.263395	0.784885	0.404395	0.287541
siR132066542	TAAGAAGACTAGTCTGTTTGGCAC	24	0.485429	0.426837	0.51299	0.438991	0.448506	0.707691	0.431312
siR132068630	TTCAGAACGACTCAACTGTAAAGT	24	0.679601	0.426837	0.102598	0	0.560632	0.808789	0.359427
siR132073310	AGTCAAACGTTGGACATGGAACCC	24	0.582515	0.640256	0.51299	0.263395	0.448506	0.101099	0.287541
siR132081014	TTATGGACCGCATGTAAACAAAAT	24	0.194172	0.426837	0.410392	0.351193	0.448506	0.404395	0.215656
siR132083966	ATCACTTGCTACATCATCTTTCAT	24	0.679601	0.426837	0.51299	0.351193	0.224253	0.303296	0.0718854
siR132088718	ATGTAGAATAAATGGTTAGGATTT	24	0.776687	0.320128	0.102598	0.0877983	0.560632	0.303296	0.431312
siR132099518	AACCCATTCCATAACCCTTAGACT	24	0.0970858	0.426837	0.718186	0.351193	0.560632	0.303296	0.790739
siR132102974	ATCTGATTAAACATTCAATGTAAT	24	0.291258	0.106709	0.820784	0.0877983	0.224253	0.404395	0.431312
siR132113558	TTACCGGCAACCGACTGACTCTGT	24	0.485429	0.853675	0.102598	0.0877983	0.224253	0.303296	0.215656
siR132123566	AGGACCGAAACCACTCTGGATTGA	24	0.388343	0.853675	0.205196	0.175597	0.560632	0.404395	0.359427
siR132123926	AATCTAGTACTACGAATCTCTACT	24	0.194172	0.320128	0.615588	0.438991	0.336379	0.303296	0.862624
siR132134492	AGAAAAACCGGACAAAAATAGTAC	24	0	0.533547	0.307794	0.438991	0.224253	0.404395	0.215656
siR132139391	GCCACAACTTTAGATCCTGGGCCT	24	0.194172	1.06709	0.307794	0.175597	0.112126	0.505493	0.287541
siR132149615	GATTTGTAAGTTTATGGACCGAGA	24	0.291258	0.640256	0.102598	0.263395	0.448506	0.303296	0.431312
siR132162608	AGGATTGAGAAAACACAGGAATAG	24	0.291258	0.746965	0.307794	0.614588	0.112126	0.101099	0.503198
siR132165803	ATCCTAGTGCAACGAATCTGAACC	24	0.485429	0.533547	0.205196	0.263395	0.560632	0.404395	0.287541
siR132170844	TGATTTCAGCCCAACTCTCTGCCT	24	0.194172	0.640256	0.205196	0.263395	0.560632	0.202197	0.431312
siR132181494	GTTGGCTCTACAAAATGATGGACT	24	0.388343	1.28051	0.307794	0.438991	0.448506	0.404395	0.0718854
siR132186038	ACCTGTAGGACTAAAAATGATCTT	24	0.485429	1.1738	0.205196	0.351193	0.448506	0.707691	0.431312
siR132196049	AAAGTTGAACGTAGAAAACCATGG	24	0.194172	0.106709	0.205196	0.263395	0.224253	0.202197	0.503198
siR132208283	ACAGAACCCCTGACTTTATACAGT	24	0.194172	0.960384	0.102598	0	0.112126	0.808789	0.0718854
siR132210173	GTTGAACGTAGAAAACCATGGCTG	24	0.388343	0.426837	0.102598	0.175597	0.336379	0	0.287541
siR132210383	AGGACCAGACGAGACACTTTATAG	24	0.194172	0.320128	0.410392	0.0877983	0.448506	0.303296	0.143771
siR132213883	TCACTCACCAATTCTCTGGTTG	22	0.485429	0.426837	0.307794	0.614588	0.336379	0.404395	0.215656
siR132230193	ATTAATCCGGACATAACTATAAAG	24	0.194172	0.426837	0.307794	0.614588	0.112126	0.202197	0.503198
siR132240903	CAAACACTTGTGCTAGAACTCGAG	24	0.0970858	0.213419	0.102598	0.175597	0.560632	0	0.215656
siR132256023	GTGTATGACATGTCGGATCAGATA	24	0.388343	1.1738	0.205196	0.0877983	0.336379	0.303296	0.503198
siR132259243	GTCCATTTGAATCGTAGGAATGAA	24	0.0970858	0.533547	0.205196	0.351193	0.448506	0.202197	0.575083
siR132265683	TGAGACATCCAGATTCGTTGTGCT	24	0.388343	0.426837	0.307794	0.0877983	0.560632	0.202197	0.503198
siR132276557	AAGAACATCTCCAACAACCTCTCT	24	0.485429	0.533547	0.615588	0.263395	0	0.505493	0.143771
siR132280697	ATTGACTTGGTCTTCGTTACATGT	24	0.388343	0.213419	0.410392	0.438991	0.448506	0.202197	0.359427
siR132285734	GAGATATGTCCAGATTCGTTGTAC	24	0.388343	0.426837	0.307794	0.438991	0.448506	0	0.287541
siR132290909	ATTGACTATAAATAATTTGAAGCT	24	0.194172	0.106709	0.410392	0.438991	0.224253	0.303296	0.287541
siR132296981	ACCCGACGTATGATGTACTTTCTC	24	0.194172	1.1738	0.51299	0.263395	0.224253	0.101099	0
siR132308918	GATACACAATCCAGGACTAAAGAT	24	0.194172	0.320128	0.205196	0.351193	0.224253	0.202197	0.0718854
siR132319130	GGAGGAAATCTAGACTAAACTGGA	24	0.0970858	1.06709	0.410392	0.0877983	0.448506	0.404395	0.503198
siR132325202	GTTTTCGTGTCCAATTTTAACTGT	24	0.388343	0.640256	0.51299	0.175597	0.224253	0.202197	0.143771
siR132337346	TATTCGTACCCAACGTTTGACTGT	24	0.194172	0.320128	0.718186	0.790185	0.112126	0.303296	0.143771
siR132340175	ATAAGACGGACCGTCAGACATTGA	24	0.582515	0.320128	0.410392	0.351193	0	0.202197	0.359427
siR132350582	ACTTTTTAGTCACATCGTCCAACT	24	0.291258	0.746965	0.102598	0.175597	0.560632	0.202197	0.359427
siR132353506	AATCCAGGACTAAAGATCTTTAGT	24	0.194172	0.426837	0.307794	0.614588	0.448506	0.202197	0.143771
siR132354662	CTTGTGATCTGACGACGTGGCTGT	24	0.485429	0.320128	0.205196	0.351193	0.336379	0.101099	0.215656
siR132355206	ACAAGAACCGAACATAGAAAAAAT	24	0.194172	1.06709	0.820784	0.52679	0.336379	0.101099	0.143771
siR132381046	GATCTACAGATTTATAGCCAACTG	24	0.388343	1.06709	0.923382	0.351193	1.12126	0.808789	0.790739
siR132382066	AATATGTCTATTGTATCAGTTGAC	24	0.0970858	0.213419	0.51299	0.0877983	1.12126	0.505493	0.431312
siR132388254	ACCCGACAGGTAGAAATCTCAAAC	24	1.06794	0.320128	0.51299	0.351193	0.224253	0.303296	0.0718854
siR132389002	AATTTCACTCCAAAACCCAACTCT	24	0.0970858	0.213419	0.718186	0.0877983	0.560632	0.303296	0.215656
siR132401310	ATAGAATCCGTCAGTAAACCATGA	24	0.291258	1.06709	0.51299	0	0.224253	0.202197	0.0718854
siR132408314	GAAAACCAGATCAACGTGCTATGT	24	0.485429	0.640256	0.205196	0.614588	0.448506	0.404395	0.575083
siR132409198	ACGATCAAAGTTGAACACAAAACT	24	0.388343	0.426837	0.410392	0.0877983	0.448506	0.303296	0.575083
siR132421574	CTTACTGACATAGAATTATAGGCA	24	0.0970858	0.746965	0	0.263395	0.224253	0.202197	0.215656
siR132425809	AGCTTCTCCCAGAATCACAAGCTT	24	0.679601	0.320128	0.615588	0.263395	0.224253	0.303296	0.215656
siR132429628	ATTCTCAGAATCTGGACCAAAAGC	24	0.194172	1.06709	0.615588	0.0877983	0.672759	0.505493	0.0718854
siR132439142	ATAAGTCCCTATTTTTGTGAGAGG	24	0.0970858	0.533547	0.205196	0.351193	0.112126	0.404395	0.287541
siR132439611	GCCCAGAATCTAAAGTTGTAGCTC	24	0.194172	0.426837	0.307794	0.175597	0.224253	0.505493	0.287541
siR132442358	ACAGGTCTTCGCTAGCAGTCGCCT	24	0.0970858	0.533547	0.51299	0.263395	0.224253	0	0.143771
siR132442961	AACTTATTCCATAACTCTGACTAA	24	0.194172	0.426837	1.02598	0.438991	0.112126	0.707691	0.359427
siR132443229	GGTTGACATGTGAGTTCTCTAGCC	24	0.291258	0.213419	0.205196	0.52679	0.560632	0.303296	0.287541
siR132450130	ATTGTGTATAGATGAATTGAAGCT	24	0	0.533547	0.307794	0	0.560632	0.303296	0.359427
siR132459979	TTGAGCTCGCGACGTCATCCT	21	0.388343	0.640256	0.102598	0.351193	0.112126	0	0.287541
siR132460448	GAAAATCACGACGTGTCAGGACCC	24	0.388343	0.640256	0.410392	0.52679	0.560632	0.202197	0.431312
siR132467215	TCCGTTTGTAAACTGTAAGATGAA	24	0.291258	1.06709	0.205196	0.0877983	0.224253	0.404395	0.215656
siR132469895	GATTGATTTGTAGAGCCTTGGTCG	24	0	0.106709	0	0.0877983	0	0.101099	0.0718854
siR132472106	ACCGTCTAGATTCATCGTACTAGG	24	0.0970858	1.1738	0.718186	0.263395	0.224253	0.606592	0.359427
siR132478337	ACGGTCATTTGGCTCTAATTTGGC	24	0	0.533547	0.820784	0.263395	0	0.101099	0.215656
siR132479342	AAGTCACACTTGTCTAACATTGCC	24	0.582515	0.426837	0.205196	0.614588	0.224253	0.303296	0.287541
siR132484568	GTCACGTGTTTGACGATTCGTCCT	24	0.291258	0.320128	0.205196	0.438991	0.672759	0.202197	0.503198
siR132486176	ATTATTGTCTCGGATCACAAACCC	24	0.582515	1.49393	0.820784	0.877983	0.560632	1.11209	0.718854
siR132488186	TATTTTTATCCGAATCGAACT	21	0.194172	0.533547	0.102598	0.52679	0.224253	0.202197	0.503198
siR132490330	GAATTACACCCCCGAACTTAAAAA	24	0.388343	0.640256	0.615588	0.175597	0.672759	0.303296	0.287541
siR132497030	AACTTAAAAACCGGACATTCTACG	24	0.0970858	0.426837	0.205196	0.263395	0.336379	0.606592	0.215656
siR132504525	ACCCGATGTGACACACTAAAACTC	24	0.485429	0.320128	0.615588	0.0877983	0.448506	0.101099	0.287541
siR132528351	AACCGGACATTTGACACCTCAAAC	24	0.194172	0.746965	0.307794	0.263395	0.224253	0.303296	0.359427
siR132530463	GAGAACGAATGTGTAGACTCCTTT	24	0.194172	0.213419	0	0.790185	0.224253	0.404395	0.359427
siR132531057	AGACGACCTACAGAAATAATGAGT	24	0.291258	0.533547	0.820784	0.175597	0.336379	0.101099	0.0718854
siR132537129	GAGAATTTCTAGCCCATGAGAGCG	24	0.485429	0.533547	0.102598	0.0877983	0.224253	0.404395	0.287541
siR132551781	GAAAACAAAGATCCGTTCAGATTT	24	0	0.640256	0.51299	0.263395	0.448506	0.202197	0.143771
siR132554685	GAGGGCATGTTTCATACTCGGCCT	24	0.194172	0.320128	0.410392	0.175597	0.112126	0.202197	0.359427
siR132555807	ACCTAGTACAATGAATCTGAATAC	24	0.388343	0.640256	0.102598	0.351193	0.112126	0.101099	0.503198
siR132565509	ATGAGGGCTTCGCTGTTTTAACAC	24	0.388343	1.06709	0.718186	0	0.224253	0.404395	0.431312
siR132573280	ATTCCATATTAAATCTCGTGTCTT	24	0.0970858	1.28051	0.410392	0.52679	0	0.303296	0.503198
siR132590960	ATCCTAGTCAGTCAAATAAAAAAC	24	0.485429	1.06709	1.02598	0.263395	0.672759	0.404395	0.287541
siR132615400	GCCAACATTTCTCGTCCTCTC	21	1.16503	0.320128	0.102598	0.263395	0.336379	0.303296	0.503198
siR132623590	ATTAACCGAGACTAAAAATAGATT	24	0.0970858	0.853675	0.718186	0	0	0	0.0718854
siR132628335	GTTTCCATACCCAATTTTGATCGT	24	0.0970858	0.533547	0.51299	0.263395	0.112126	0.404395	0.143771
siR132645820	GATGAACAGTCAAACGTTGGCACG	24	0.194172	0.426837	0.307794	0.263395	0.560632	0.202197	0.0718854
siR132666554	AGATATCCGGATTCATCATACTAG	24	0.291258	0.853675	0.615588	0.263395	1.00914	0.404395	0.503198
siR132671866	ATTCCTGTGCCAACGTTTGACTGT	24	0.679601	0.533547	0.307794	0.175597	0.224253	0.303296	0.0718854
siR132688378	TGAGAATAGAGAACAGCAGTGGGC	24	0.291258	1.28051	0.307794	0	0.224253	0	0.0718854
siR132688698	ATGGCACACTTGATACGATGAGAC	24	0.0970858	0.213419	0.307794	0.175597	0.560632	0.202197	0.143771
siR132700026	AACGACAAGTACTAATTGGATTGT	24	0.194172	0.746965	0.307794	0.438991	0.112126	0.202197	0.431312
siR132709306	ACCCGAAGATCGTATATTTGCTCG	24	0.194172	0.213419	0.205196	0.175597	0.224253	0.707691	0.0718854
siR132710906	CGTAGAAACTCACAACGTATGTGC	24	0.194172	0.533547	0.205196	0.263395	0.672759	0.404395	0.359427
siR132717050	GACCATCCGATCATAAATAGGCGG	24	0	0	0	0	0	0	0
siR132717498	ACACCGACACAAGTTTAGGACTGT	24	0.388343	0.746965	0.307794	0	0	0.404395	0
siR132740104	TCAAGAGGAAGAAACTTATAAT	22	0.194172	0.426837	0.307794	0.351193	0.336379	0.707691	0.143771
siR132741049	ACCGTGCCAACTCTGATCGTGCCT	24	0.485429	0.213419	0.51299	0.351193	0.336379	0.101099	0.287541
siR132748987	CTAATAGGAAAAGACTTGGACTCC	24	0.194172	1.06709	0.820784	0.614588	0.897012	0.404395	0.790739
siR132755791	ACGGTCAAAGTTGGGCGCGAAACC	24	0.194172	0.640256	0.410392	0.175597	0.112126	0.202197	0.287541
siR132757051	TGTAGAATTAGATGATAAGGTGGA	24	0.485429	0.426837	0.615588	0.263395	0.448506	0.303296	0.359427
siR132766879	CTTGCCAACATTTCTCGTCCTC	22	0.388343	0.320128	0.102598	0.175597	1.00914	0.303296	0.287541
siR132778282	AATACTACGAATCTGGACAGTCGT	24	0.291258	0.213419	0.307794	0.263395	0.560632	0.303296	0.359427
siR132786220	AACTTTACAGTTGAGTCGTTCTGA	24	1.06794	0.533547	0.307794	0.351193	0.448506	0.202197	0.215656
siR132796615	TGTACAGGACTCTCACAAGGA	21	0.0970858	0.426837	0.307794	0.175597	0.560632	0	0.0718854
siR132838455	ACGGAATCTGTAATTTGTTGTGTA	24	0.485429	0.640256	0.102598	0.175597	0.672759	0.101099	0.0718854
siR132858481	GTTCCAATTTTGTAGAATTTCGGT	24	0.0970858	0.640256	1.23118	0.0877983	0.336379	0.303296	0.143771
siR132871315	ATTCCCAATCTCCCCAATCCACTC	24	0.291258	0.426837	0.307794	0.263395	0.448506	0.303296	0.143771
siR132881607	AACTATACCGTCTTACTCTCGACT	24	1.3592	0.533547	0.410392	0.175597	1.00914	0.707691	0.862624
siR132950898	GCGTGACCAGACTATGACCGGCCT	24	0.291258	0.320128	0.205196	0.351193	0.112126	0.101099	0.359427
siR132954009	TACCCTCAAAACTAGAATTGTGAC	24	0.582515	1.06709	0.51299	0.175597	0.897012	0.404395	0.287541
siR132964318	TCACAAAAAATGAGGTCAGCT	21	0.0970858	0.533547	0.51299	0.175597	0.112126	0.303296	0.646968
siR132996184	CCGAGAATAGAACGAGAGGAG	21	0.291258	0.533547	0.205196	0.175597	0.224253	0	0.143771
siR133032964	ATATGGATTCTACTGACACATAGG	24	0.388343	1.06709	0.718186	0.175597	0.336379	0.404395	0.143771
siR133068597	ATCCTAGTACAACGAATCTGACAT	24	0.776687	0.960384	0.205196	0.263395	1.23339	0.606592	0.503198
siR133070190	GTACTGTAGAACAATTGATAAAGT	24	0.291258	0.320128	0.205196	0.263395	0.112126	0.707691	0.0718854
siR133087241	CGGGCTGGGAATGACAAGTATAGT	24	0	0.213419	0.102598	0.0877983	0.224253	0.303296	0
siR133100280	GTTTTCGTGTTCAACTTTGATGGT	24	0.485429	0.320128	0.205196	0.263395	0.224253	0.101099	0.359427
siR133108540	TAACCCATATCCGTCGGATACCGT	24	0.0970858	0.320128	0.205196	0.351193	0	0.303296	0.287541
siR133108658	GAGATAAACTGATATTAGAAACTC	24	0.485429	1.06709	0.307794	0.263395	0.448506	0.202197	0.646968
siR133118334	TATTTGGATGGGGCTACGGATCG	23	0.194172	0.106709	0.410392	0.614588	0.112126	0.101099	0.575083
siR133125532	GTGGTCCTCGAGATTAGTCGGTAC	24	0	0	0	0	0	0	0
siR133126771	AGCACCCGGACAGATTTTGAACAT	24	0.485429	0.640256	0.307794	0.175597	0.112126	0.101099	0.143771
siR133139381	TACCGTGATTCTAAGAACCGAGAA	24	0.485429	0.853675	0.410392	0.438991	0.112126	0.303296	0.143771
siR133144427	GATCAAAGTTAAGTGTGGAAACTT	24	0.291258	0.213419	0.51299	0.175597	0.224253	0.404395	0.0718854
siR133152605	GAGAGACCGATTTAGAAAGACTGT	24	0.0970858	0.320128	0.615588	0	0.112126	0.303296	0.287541
siR133158289	AGACTGTTTTAGGAGATTCTAAAA	24	0.194172	0.640256	0.102598	0.175597	0.224253	0.505493	0.0718854
siR133161363	TTTCTGTATCCAACTTTGAACGT	23	0.194172	0.533547	0.205196	0.0877983	0.560632	0.202197	0.431312
siR133183287	GAGGGCTCGCATGTCATTGACAGG	24	0.0970858	0.426837	0.205196	0.0877983	0.672759	0.505493	0.503198
siR133189609	ATAGTACGATGAATCTGGACACCC	24	0.485429	0.746965	0.410392	0.0877983	0.224253	0.303296	0.359427
siR133191523	GTTGAACACGGATACCTACAAGGC	24	0.0970858	0.320128	0.102598	0.263395	0.560632	0.202197	0.575083
siR133198367	GACTCACAGTATATAACAGCGGGC	24	0.291258	0.426837	0	0.175597	0.112126	0.202197	0.431312
siR133202717	TTGGCTGAGAGACCGTAACAACGT	24	0.291258	0.426837	0.102598	0.0877983	0.560632	0.202197	0.143771
siR133251836	AGCCAATTTACGTTTTTTCGGTGT	24	0.0970858	1.06709	0.205196	0.0877983	0.448506	0.606592	0.287541
siR133252691	AACTCAGGACCTTGAAATACTACT	24	0.485429	0.426837	0.102598	0.0877983	0.672759	0.202197	0.215656
siR133286207	GATGTATACCATGAATCTGGACAT	24	0.194172	1.28051	0.410392	0.175597	0	0.202197	0.215656
siR133292477	TGTTCTCTGTCCAGATTTATACTC	24	0.388343	1.1738	0.205196	0.351193	0.224253	0.505493	0.215656
siR133296296	TATGGACTCCAAGACGTAATGTGT	24	0.194172	0.426837	0.410392	0	0.448506	0.101099	0.0718854
siR133309017	AAAACCGGGATCTGAGGGACCTCT	24	0.291258	0.320128	0.205196	0.0877983	0.336379	0.404395	0.359427
siR133311145	TAGTGCGGCACCGGAGCTCGCC	22	0.0970858	0.106709	0.205196	0.438991	0.560632	0	0.359427
siR133334833	ACCGTGTCACTGTTCAAAACGACT	24	0.194172	1.1738	0.307794	0.175597	0.336379	0	0.0718854
siR133351745	ACTCGGGTTGAAATCGCAAAAAAT	24	0.194172	1.1738	0.205196	0.175597	0.336379	0.202197	0.0718854
siR133351913	AGTGCGGCACCGGAGCTCGCC	21	0.776687	0.426837	0.102598	0.175597	0.112126	0.202197	0.0718854
siR133356001	TCCCTCACCATGCTAGTCGGC	21	0.485429	0.320128	0.205196	1.05358	0.224253	0.202197	0.0718854
siR133359193	GTTACACTGATGCTTGCGGCACTG	24	0.0970858	0.106709	0.205196	0.790185	0.336379	0.202197	0.143771
siR133367257	ATATAGCCCGCTACTCCTCTTTCT	24	0.291258	0.533547	0.307794	0.0877983	0.112126	0.101099	0.143771
siR133483928	ACTTATACTTTTCCGTCACACTGA	24	0.194172	1.1738	0.307794	0.0877983	0.448506	0.303296	0.287541
siR133485170	AACGAACATGGTTAGAAATTCTGT	24	0.485429	0.640256	0.307794	0.263395	1.00914	0.606592	0.718854
siR133514168	GTGGGATCATACAATATCGGATAT	24	0.194172	0.533547	0.102598	0.263395	1.12126	0.303296	0.215656
siR133526966	ATCAGAAACAGAGATAAATGAATG	24	0	0.426837	0.307794	0.0877983	0.112126	0.404395	0.287541
siR133530368	TTGTGATCCGAGACAATAATGTAT	24	0.970858	1.60064	0.718186	0.175597	0.672759	0.707691	0.215656
siR133547972	ACTAAAACCCGAGACTAAAAAAAC	24	0.0970858	0.533547	0.307794	0	0.112126	0	0
siR133551266	ATTTGGGTCCAGGAATCATCGGGT	24	0.388343	0.426837	0.51299	0.438991	0	0.202197	0.143771
siR133555208	AGGACACAACTATAATCAGATCGT	24	0	0.426837	0.410392	0.0877983	0	0.202197	0.0718854
siR133570927	GAAAACCGAGCATGTTGTGATTGA	24	0.291258	1.06709	0.102598	0.52679	0.224253	0.303296	0.143771
siR133572040	ATCATTCAGGTCCAAAGACTTATT	24	0.291258	0.213419	0.307794	0.175597	0.897012	0.404395	0.0718854
siR133645710	AGCGGGCTACATAGATTTTAAGAC	24	0.388343	1.06709	0.205196	0.0877983	0.560632	0	0.143771
siR133684888	TTTCAGCCCAACTCTCTGCCTC	22	0.194172	0.426837	0.205196	0	0.112126	0.101099	0.215656
siR133697524	GAATCACAATTGTAGGATGGCATT	24	0.388343	1.38722	0.205196	0.438991	0.560632	0.505493	0.287541
siR133718168	ACTGATTCTAGGCCGATGATGACT	24	0.388343	0.533547	0.205196	0.175597	0.224253	0.101099	0.287541
siR133732364	AAGAGATCCGTCAATGAAAATAGA	24	0	0.213419	0.820784	0	0.336379	0.202197	0
siR133733612	AGTGATCATCTAGTTTGACTAGCC	24	0.194172	0.213419	0.410392	0.175597	0.224253	0.404395	0.287541
siR133746040	ATTCCTCGACTTACAAAACCGTTC	24	0.0970858	0.213419	0.102598	0	0	1.01099	0.287541
siR133767117	TTCTAATATTATGAATCTGAATAT	24	0.291258	0.533547	0.51299	0.175597	0.112126	0.202197	0.431312
siR133777521	GGACACACAACGAATTCGGACATG	24	0.291258	0.320128	0.205196	0.438991	0.336379	0.101099	0.359427
siR133828776	TTTGCGTATCCAACTTTGACTGT	23	0.0970858	1.38722	0.307794	0.175597	0.112126	0.202197	0.0718854
siR133890256	GAAAAGTTCTATCCGGATATAGGT	24	0.291258	0.106709	0.205196	0.0877983	0.224253	0.202197	0.503198
siR133893306	GGTTTAACACGTTGTCAGGCTGTG	24	0	0.106709	0	0.0877983	0.224253	0.404395	0.503198
siR133907506	ATTCGGCAGCTAGGACTTGAGTCC	24	0.291258	0.320128	1.02598	0.175597	0.224253	0.303296	0.215656
siR133917406	ACTCCAAACTGCTAGCCAACAAGG	24	0	0.426837	0.718186	0	0.224253	0	0.0718854
siR133919106	GCTAGAGAACTCACATGTCAACCA	24	0.0970858	0.213419	0.102598	0.0877983	0.336379	0.101099	0.503198
siR133921906	ATCTCGGAGACTGTGTCAGAATCC	24	0.194172	0.213419	0.307794	0.263395	0.112126	0.101099	0.287541
siR133940952	GCTCGAAGTCCACTGTAAGATACA	24	0.679601	0.746965	1.02598	0.263395	1.00914	0.808789	0.359427
siR133987061	AATCAAAGTTGAACGTGAAAACTT	24	0.194172	0.533547	0.307794	0.175597	0.224253	0.404395	0.287541
siR134022733	AACTGGCACCTATAGAATATATAT	24	0.0970858	0.640256	0.718186	0	0.112126	0.101099	0
siR134026065	TTATCTAATGTCTTCTGTATC	21	0.0970858	0.533547	0.102598	0.175597	0	0.101099	0.503198
siR134038531	GTGAGCTCATAGTTCATCGGGCCT	24	0.970858	1.06709	0.410392	0.0877983	0.224253	0	0.143771
siR134048755	GTACGAGATATGGTTGATGAACAC	24	0	0.533547	0.205196	0	0.336379	0.202197	0.0718854
siR134092819	ATCACGACAACAAATTTTGGACGG	24	0.291258	0.533547	0	0.175597	0.224253	0.101099	0.431312
siR134094163	AGTACGACGAATCTGAATATATGT	24	0.388343	0.426837	0.205196	0.263395	0.112126	0.303296	0.0718854
siR134174586	AGTACGACTTGTCATAACCATGGC	24	0.194172	0.640256	0.205196	0	0.336379	0.303296	0.287541
siR134175385	GTCCATTTTTCAATCCAAAGACAG	24	0.194172	0.426837	0.205196	0	0.224253	0.404395	0.143771
siR134193527	ACCCTGTAGGTTCATGTAACATCT	24	0.0970858	0.320128	0	0.438991	0.112126	0.101099	0.359427
siR134243117	TAAGAATTGGCGCTCTGATATCAT	24	0.194172	0	0.410392	0.0877983	0.224253	0.202197	0.575083
siR134260183	GAAAAAGGACTCAAGTTTAGATCT	24	0.0970858	0.320128	0.205196	0.175597	0.112126	0.202197	0.575083
siR134288473	ATGGCCTTAGCAGAGTTGGGACTC	24	0.291258	0.853675	0.51299	0.438991	1.23339	0.707691	0.503198
siR134299329	ACCAACCAATTGTTTCTCAGAATT	24	0.0970858	1.38722	0.102598	0	0.336379	0.707691	0.143771
siR134341194	ATGCAATCCGGACCATATAAGTGT	24	0.0970858	0.320128	0.307794	0.175597	0.224253	0	0
siR134364504	AGACTGAGAAGATGCGTAAAATGA	24	0	0.426837	0.307794	0	0.112126	0.202197	0.431312
siR134401179	AATCAAAGTTAGACACAGAAACCC	24	0	0.426837	0.307794	0.0877983	0.112126	0.303296	0.143771
siR134433691	TATTACGAAATAAACTACAGAGGT	24	0.485429	0.533547	0.307794	0	1.12126	0.505493	0.0718854
siR134452787	AGCCCTGTAGAATCTTACTATTTA	24	0	0.426837	0.205196	0.263395	0.448506	0.202197	0
siR134472719	GAGGATTGAAAAACATATGAAAAT	24	0.0970858	0.533547	0	0.175597	0.224253	0.404395	0.143771
siR134519139	ACAACGAGAATGCTAGCTGGATAC	24	0.194172	0.320128	0.205196	0.0877983	0	0.101099	0.215656
siR134535067	GATTCAAATTGGACACTAAAAACT	24	0.0970858	0.426837	0.307794	0	0	0.101099	0.215656
siR134543208	AACACAGAGAAAACGTAGAAATGA	24	0	1.1738	0.205196	0	0	0.202197	0
siR134557269	ATCCGATTAAACATTCGATGTGAC	24	0.194172	0.426837	0.102598	0	0.224253	0.303296	0.0718854
siR134579973	ACTTAAAGTTGGACGTGGAAAACC	24	0.0970858	0.426837	0.718186	0.0877983	0.336379	0.303296	0
siR134592658	ATATCCAGATTCTTCGTAGTACTA	24	0.194172	0	0.102598	0.351193	0.112126	0.202197	0.143771
siR134598893	GGTATTTCAATCGGGACTAAAGAT	24	0	0.106709	0	0.0877983	0.112126	0.202197	0
siR134617125	GACATCTCCGAGATCTTACGCGAC	24	0.194172	0.320128	0.307794	0	0.672759	0.101099	0.0718854
siR134617770	GTCCAAATTCGTTGTACTATGAGG	24	0.194172	0.213419	0.410392	0	0.224253	0.303296	0.287541
siR134619619	GCTACGGATCGGGCGTCTGATC	22	0.485429	0.426837	0.205196	0.0877983	0.336379	0.303296	0.143771
siR134626757	AACAACCGCGACAGTACGAATTAC	24	0.194172	0.533547	1.02598	0.351193	0.224253	0.202197	0.0718854
siR134706277	AGATACGTTGTGACTAGGACATGT	24	0.194172	0.426837	0.102598	0.438991	1.00914	0.303296	0.287541
siR134715643	ATTCTATGCTGAGATCCAAGTGGC	24	0.194172	0.213419	0.307794	0.175597	0.560632	0.101099	0.143771
siR134739583	ACAACCGGAACTATTGTGAAATCT	24	0.194172	0.320128	0	0	0.112126	0.101099	0.143771
siR134754703	AGGATACCGCAAAGACATGAATTG	24	0.291258	0.640256	0.307794	0.0877983	0.336379	0	0
siR134876365	ACGGACAGTCAAAACTCAGGGTTT	24	0	0.106709	0.102598	0	0.224253	0.303296	0.143771
siR135004065	ACTATCTAGATCTTGGCAAAAGAC	24	0	0.533547	0.307794	0	0.224253	0.202197	0.287541
siR135022083	GTCTCACTCGAGTGACTATAGATC	24	0.291258	0.320128	0.307794	0.263395	1.00914	0	0.359427
siR135057183	AACCCCCACTACCAACTCTTT	21	0	0.320128	0	0.790185	0.224253	0.404395	0.143771
siR135358885	ATCCATTTCCACAAATCCGTTATG	24	0.291258	0.213419	0.615588	0.175597	1.00914	0.707691	0.503198
siR135521515	AACTACCGTTAGATCGAGAAATAA	24	0	0	0	0.0877983	0.112126	0.101099	0.359427
siR135837618	TTGACGATGATCTAGTGGCAGT	22	0	0	0	2.72175	0	0	0.143771
siR135924289	TTACAGAGTTGTCACGGACGCCTC	24	0	0.106709	0.205196	0.0877983	0.112126	0.101099	0.143771
siR135974017	AAATCCGTTATGATCAGTTGATAG	24	0.485429	0.426837	0.615588	0.263395	1.34552	0.101099	0.0718854
siR136008612	AAGCATCCGAGAATAGAACGA	21	0	0.213419	0	0	0.224253	0.101099	0
siR136030684	ATGATTTGACGCTGAAAAAAAAGG	24	0	0.320128	0	0	0.224253	0	0.143771
siR136044386	GTTAAATGTTGGACACGGAAAATT	24	0.291258	0.320128	0.102598	0.0877983	0.224253	0	0.0718854
siR136208188	ATTACGAGGCCATTCAGATTGTAG	24	0.194172	0.106709	0.102598	0	0.224253	0.101099	0.0718854
siR136211878	ACTTGTCCACTGAGTATATCGTCT	24	0.485429	1.06709	0.410392	0.175597	0.448506	0.202197	0.143771
siR136496259	TATATCAACCGGGACTAAGAATAT	24	0.679601	1.1738	0	0.263395	0.112126	0	0.431312
siR136513395	GTTAATTACAGTCGGTTCTCTGGC	24	0	0.106709	0.102598	0.0877983	0.112126	0.303296	0.0718854
siR136520899	TTGGACCCTCGAGCGCTTGCC	21	0	0.106709	0.410392	0.0877983	0	0.202197	0.215656
siR136576368	ATTCTACAAGCGACTCAGCTG	21	0.291258	0.213419	0	1.84376	0	0	0.0718854
siR136875084	AGTGGAGCTGTGGAGAGAAAACCT	24	0.0970858	0.213419	0.102598	0	0.112126	0.202197	0.143771
siR137047582	AAGAGAAAATCCAGGACTAAAGA	23	0.0970858	0.533547	0	0	0	0.202197	0
siR137109070	AGTTGTAGTCGTAGAATTCAAAAA	24	0.0970858	0.106709	0.205196	0	0.112126	0.404395	0.0718854
siR137481788	ATACCGCCTGAACTCATTTTTAGA	24	0	0	0.205196	0	0	0.101099	0.0718854
siR137930670	CCAGCTAGAAGTAACTCTGTC	21	0.0970858	0	0	1.58037	0	0	0
siR139224201	TTTTGTCAGTGTAATCCAGTG	21	0	0	0	1.05358	0	0	0.143771
siR64673852	AGAGAAACTGTAGCTGTGACAAGC	24	79.9987	127.518	95.6214	101.319	96.9894	77.7449	118.108
siR81148525	ACCGCTTCATGAACTTTCAGG	21	21.9414	42.1502	22.5716	37.1387	21.8647	24.2637	28.6104
siR81701537	TTAGGGATCTCGATGTGCACT	21	38.1547	30.839	18.7754	51.5376	31.8439	21.534	40.8309
siR82412512	AGATATCGAGACCACGTATGTACT	24	29.417	54.1016	26.5729	23.7933	39.1321	44.079	23.9378
siR90927007	AATGCAAGAAGCATCCGAGAA	21	25.9219	22.1955	21.3404	19.14	22.5374	19.0065	19.1215
siR91054990	ATCAGGGACACTCTAAATAGTACC	24	20.7764	30.6256	21.3404	15.0135	27.3589	20.1186	19.3372
siR91300455	AATATAGGATTCTGACAGGACTGT	24	13.2037	33.7202	17.4417	15.2769	18.1645	20.523	14.6646
siR91694852	GGATTCTGACAGGACTGTAAGTGT	24	17.5725	29.5585	16.3131	15.6281	22.0889	17.2879	25.6631
siR91959579	ATGAATTTGGACAGTAGGACTGTC	24	17.8638	30.1987	18.878	20.1058	24.3314	20.4219	25.088
siR92682981	ATTTGGTCAAGAGGAAGAAACT	22	26.4073	21.1284	18.5702	21.2472	22.9859	22.3428	21.4218
siR93674830	ATTTGGTCAAGAGGAAGAAAC	21	22.8152	16.5399	15.9027	20.1936	24.5557	23.556	18.0432
siR94036730	AATCAAAGTTAGACACGAATGCTT	24	18.4463	22.0888	14.2611	15.1013	18.3887	14.5582	16.3899
siR94335512	TTTGGACTTAAATTTGGTAAC	21	16.4075	18.8876	8.82343	23.0909	14.4643	10.211	19.2653
siR96892512	GAGGACGAGAAATGTTGGCAA	21	30.9704	11.9514	7.28446	25.8127	22.6495	10.3121	14.7365
siR98144332	TTTTCCACATCCAACTTTGATCGT	24	15.1454	20.3815	9.33642	13.1697	13.0067	10.7165	11.5735
siR98229041	ATAAATCTGGACAGAGAACATATC	24	12.3299	19.8479	13.3377	14.7501	13.6794	11.1209	12.6518
siR98987962	CGAAACGAAAAGAATGCCTCT	21	14.1745	18.0339	7.48966	11.4138	15.2492	10.0088	7.47608
siR99297175	AGTTTGGACTTAAATTTGGTAAC	23	9.12607	15.046	9.13123	15.8037	8.97012	9.19998	11.7173
