# Supplementary material for: Small RNAs and Gene Network in a Durable Disease Resistance Gene—Mediated Defense Responses in Rice
Source: PLoS One. 2015 Sep 3;10(9):e0137360. doi: 10.1371/journal.pone.0137360 (PMC4559425; doi:10.1371/journal.pone.0137360)
Supplement: S8 Table — (XLS) [file pone.0137360.s010.xls]

## Sheet: Rb49
S8 Table. Ratio of the normalized siRNA sequence reads between PXO61 inoculation and mock treatments in rice lines Rb49 and Mudanjiang 8 (MDJ8)
siRNA	sequence	Trends	Rb49-2hpi vs Rb49-2hpm					Rb49-4hpi vs Rb49-4hpm					Rb49-24hpi vs Rb49-24hpm
			Rb49-mock-2h	Rb49-PXO61-2h	fold-change(log2 inoculation/mock)	p-value	sig-lable	Rb49-mock-4h	Rb49-PXO61-4h	fold-change(log2 inoculation/mock)	p-value	sig-lable	Rb49-mock-24h	Rb49-PXO61-24h	fold-change(log2 inoculation/mock)	p-value	sig-lable
siR105709213	AGTCCGTACTATAGTAATTCTGTA	down						14.1923	6.67251	-1.08881	2.46e-07	**
siR105989078	AATCGGACATCCGGCCATCACGGA	down						14.2991	7.07691	-1.01473	1.01e-06	**
siR106746807	AATACAACGAATCTGGACAGATGT	down						12.1649	6.06592	-1.00392	7.87e-06	**
siR107423997	ACTTAAAAACCGGACATTCTACGC	down						14.4058	6.47031	-1.15474	4.98e-08	**
siR107923528	GAGAAACTGTAGCTGTGACAAGCT	down						9.81726	4.85274	-1.01652	5.05e-05	**
siR108713221	TACGAGGCCATTCAGATTGTAGAT	down											6.36108	2.73164	-1.2195	2.88e-05	**
siR109539470	AGTTACTTTCTGAAGACCGTGCCT	down						8.96358	4.34724	-1.04398	7.58e-05	**
siR110574275	AGATGACAATAGTAGATTGAAGAT	down						8.85688	3.94285	-1.16756	1.66e-05	**
siR110688972	TTAGATGATCTGGATTGAAAGCCT	down						9.07029	4.34724	-1.06105	5.48e-05	**
siR110723079	AGTTTATGAACTTAAGTGAAACCT	down						9.28371	3.74065	-1.31141	1.36e-06	**
siR110751274	ATCCGTAGCCCCATCCAAATAACT	down						9.92397	4.65054	-1.09352	1.52e-05	**	8.82343	4.16935	-1.08152	7.8e-06	**
siR112434110	AATCAAAGTTGGACGCAGAAACTT	down						6.93611	3.33626	-1.0559	0.000448823	**
siR112883040	GTACAATGAATCTGAATACGACAT	down						8.43004	3.84175	-1.13378	4.09e-05	**
siR112999460	GAATCCGGATACGAGACATGTACA	down						7.04282	3.43735	-1.03485	0.000503359	**
siR114029229	ATCCGAGACTAAAAGTAGACATCT	down											5.0273	2.4441	-1.04048	0.00107494	**
siR114510883	AGGATTGAGAAAACACAGGGATAG	down						7.14953	3.53845	-1.01473	0.000561931	**
siR114645787	CGAGACATTTCATAGGACAACGAA	down						6.08243	2.62857	-1.21037	0.000247548	**
siR114787183	AGTTAACGAGGACACTCTAGAAGT	down						6.29585	2.93186	-1.10258	0.000537215	**
siR115393550	TGTTCGACTGTGTTATTCCGGT	down						4.80192	1.81978	-1.39985	0.000275194	**
siR115482483	AGCTCAGCTGCAGAGATGAACCCT	down						7.04282	2.52747	-1.47846	4.18e-06	**
siR116515449	AACATAGGTCCCGCATCTGGCTTG	down						6.18914	2.02197	-1.61398	4.29e-06	**
siR117139780	TTATCTAGTTCTGATTTGTAGTAC	down						5.7623	2.72966	-1.07792	0.00115517	**
siR117276234	GAAGAGAGAAAAGTAGCGGACTAC	down						4.90863	1.92087	-1.35356	0.000336291	**
siR117511124	ATCGGGCGTCTGATCCGTAGGTGT	down						2.66773	1.31428	-1.02134	0.0356092	*
siR117697544	GATCAAAGTTGGGTGCTGAAACTT	down						5.12205	2.42637	-1.07792	0.00220216	**
siR117802371	TTGGAGGATGTGACACATAAACTG	down						5.86901	2.02197	-1.53735	1.57e-05	**
siR117963158	ACGTAGAAGATATGCTGAATAGTA	down						5.54889	1.21318	-2.1934	8.87e-08	**	4.10392	2.01279	-1.02781	0.00343803	**
siR118066229	ATTACGAATCTGGACAGACCATCC	down						4.16166	1.71868	-1.27586	0.00163258	**
siR118097544	ACGCTTGATCGGATGTGGAAAGAG	down											4.51431	2.01279	-1.16531	0.000679158	**
siR118113416	TGGACTTTTAGGCTACAATGGACT	down						4.5885	2.22417	-1.04476	0.00476328	**
siR118220391	GTTATTTTGAGATCTATTCGGCCT	down						5.22876	1.71868	-1.60517	2.63e-05	**
siR118430046	AGTTACCTGGCAGAATCTATGATT	down						5.44218	2.02197	-1.42842	8.29e-05	**
siR118703765	CTTAAAAACCGGACATTCTACGCC	down						5.7623	1.51648	-1.92592	5.37e-07	**
siR118804512	TTTGAACCGGAATGATATAAT	down						3.30799	1.51648	-1.12523	0.0111678	*
siR118851054	ACTCGACTGGATCTGATCCCACGT	down						4.05495	1.51648	-1.41896	0.000746727	**
siR119264178	GTACAATCGTAGTGTAATTACTGT	down						3.84154	1.41538	-1.44049	0.00090885	**
siR119353987	GCCTTTGTCATTGATATGTGGACC	down						4.05495	1.92087	-1.07792	0.0065464	**
siR119361835	AGTGACATGGACAAATCTCAAACT	down						3.84154	1.51648	-1.34096	0.00167589	**
siR119400083	ATTTGGCTTAGAGAGGTTGTTGGA	down						3.94825	1.61758	-1.28738	0.00201441	**
siR119509634	ACAATCAGGGACACTCTAAATAGT	down						3.62812	1.51648	-1.25849	0.0036602	**
siR119562670	AGAAAGAATTTTCCAGTCGGTCAC	down						2.13419	0.505493	-2.07792	0.00158245	**
siR120026701	GTTTTTATGTCCAACTTTGATCGT	down						2.66773	1.11209	-1.26235	0.0128298	*
siR120142034	AAAACCAGATACCGGACGTTCCTC	down						3.84154	1.41538	-1.44049	0.00090885	**
siR120154048	ACCACAGAACCGGACATTTGACAC	down						5.12205	2.12307	-1.27057	0.000484116	**
siR120257137	ATTGGCCCCTATGAATATTTGAAC	down						3.09457	1.21318	-1.35094	0.00466401	**	3.28314	0.862624	-1.92827	2.53e-05	**
siR120493220	TTCTTTGTCCCCGTCTATCCC	down	3.68926	1.34552	-1.45517	0.00128869	**
siR120644539	ACCGGGACTAAAGATAGCGAACTT	down											1.94936	0.93451	-1.06072	0.0383199	*
siR120798567	ACGTTGTCAGGCTGTGTCAGGCCC	down	2.7184	1.34552	-1.0146	0.038425	*
siR121294943	GCATCTGACTGCTTGCACCCGAGG	down						3.30799	1.61758	-1.03212	0.0179811	*	2.97534	1.15017	-1.37121	0.00173061	**
siR121441041	AGCTTCTCAGAATCTGGACCGAAA	down											2.87275	1.36582	-1.07266	0.0112164	*
siR121635599	CGGTCACCTGAGATCCTAGGACAG	down						4.5885	2.02197	-1.18226	0.00181974	**
siR121647125	AGAGAGTTGGGCTGAAATCAGC	down						3.62812	1.61758	-1.16539	0.00622985	**
siR121656599	GTTAAATGTTGAACACGGATACCT	down						3.20128	1.11209	-1.52538	0.0016183	**
siR121678223	AGAAATACGAATCTGGATATGAGA	down						3.20128	1.51648	-1.07792	0.0159353	*
siR121746451	TTTTCCGCGTTTAACTTTGATC	down						2.88115	1.31428	-1.13237	0.0174893	*
siR121848020	GAGAATCCTCGGTACTGCCAGATC	down						2.34761	1.11209	-1.07792	0.0397852	*
siR121883051	TACCGAAGGACCTAAAGTGAATGG	down						2.13419	0.707691	-1.5925	0.00833533	**
siR121956615	ATCCGGTATTGTAATTAAAGAATA	down						2.66773	1.11209	-1.26235	0.0128298	*
siR122088747	GGCTACGGATCGGGCGTCTGATC	down											1.43637	0.215656	-2.73563	0.000633976	**
siR122221987	CGCACTAGGCACTGTTTCCTC	down						1.81406	0.707691	-1.35803	0.0311155	*
siR122242564	ACACAGAGAAAACGTAGAAATGAC	down						4.05495	1.51648	-1.41896	0.000746727	**	3.28314	1.43771	-1.19131	0.00318566	**
siR122370318	ATTCCTGTATCGTATCTTACTGTA	down											2.35975	1.15017	-1.0368	0.0253292	*
siR122477698	ACTGAGAGAAGGCTATAAAGAACC	down											2.66755	1.29394	-1.04375	0.0168412	*
siR122531626	GACCCATCCTAGGACTATGAATCT	down						3.09457	1.41538	-1.12855	0.0139654	*
siR122545046	AACACAGAATTCTGACAAAAATGT	down						3.30799	1.11209	-1.57269	0.00104473	**
siR122589440	AGAATCCGTCGGTAAACAGCGAGA	down						3.09457	1.21318	-1.35094	0.00466401	**
siR122600348	AATAGCCCTGTAGAATCTTACTAT	down						3.20128	1.51648	-1.07792	0.0159353	*
siR122645078	GATACAGAAGACATTAGATAAACT	down						2.88115	1.31428	-1.13237	0.0174893	*
siR122735321	GAAATTCTGAGACCCCGAATCTGG	down						4.26837	1.92087	-1.15192	0.003239	**
siR122838430	TACGAATCTGGACATACACATGCC	down						2.13419	0.505493	-2.07792	0.00158245	**
siR123024928	ATACATGATCTGAGTTCGAAGCCT	down											2.25716	0.790739	-1.51323	0.00331932	**
siR123029536	ATCGATCGGTACGAGAAAACGGGC	down						3.09457	1.51648	-1.02901	0.0225395	*
siR123143177	ATAGGCACCACGTCGGCTAAAACC	down						3.62812	1.21318	-1.58042	0.00056199	**
siR123242111	ACCGCACGGAAAAATAGAGGAGTG	down	2.7184	1.12126	-1.27763	0.0128343	*
siR123304247	CATCGAAACGAAAAGAATGCC	down						2.13419	0.909888	-1.22993	0.0297442	*
siR123352047	ACCACAAAACCGGATATCACGGAT	down						2.66773	1.21318	-1.13682	0.0219379	*
siR123377773	AGGGACTGGCATAGAGAATTAATC	down						2.02748	0.909888	-1.15592	0.0438289	*
siR123418814	GTTTTTTATCCAACTTTGACTGT	down						3.09457	1.51648	-1.02901	0.0225395	*
siR123626413	GACTTTTAGGCTACAATGGAC	down	2.0388	0.784885	-1.37717	0.0235298	*
siR123728667	ACTACGAATCTGGATAAAGAGCCT	down						2.66773	1.31428	-1.02134	0.0356092	*
siR123740292	GAGATTAGGACTGGCTTATATAGT	down						3.30799	0.707691	-2.22476	3.48e-05	**
siR123776662	ATAGGTCCCGCATCTGGCTTGCCT	down						2.45431	0.808789	-1.60148	0.00439948	**
siR123814730	AATGAATACGGATAAACTCTCTGT	down						2.98786	1.21318	-1.30031	0.00696024	**
siR123852879	TTTCAGTGATCTAAAAGTAAAGGC	down						2.13419	0.505493	-2.07792	0.00158245	**
siR123906383	ATAAATGTCCAAATTCGTAGAATC	down						1.92077	0.707691	-1.44049	0.0202831	*
siR123910268	AACGAATCTAGATAAAGCACTGTC	down											1.64157	0.575083	-1.51323	0.012389	*
siR123943064	TTTAAGGACATCTACAATCAGGGA	down						2.45431	1.01099	-1.27956	0.0159949	*
siR123946664	TTGGAGAAACCTTGTAGGACACAG	down						2.77444	0.606592	-2.1934	0.0001793	**
siR123952832	ATTTCGTGTCCAACGTTTGACTGT	down						3.52141	1.41538	-1.31496	0.00306648	**	1.43637	0.575083	-1.32059	0.0346856	*
siR124024284	AGAGACTAAAGTGGGGCTAAACTT	down						2.77444	1.31428	-1.07792	0.0250789	*
siR124067784	ACCGGATATCTGTATTTTCTCAAC	down						2.88115	0.909888	-1.66288	0.00148347	**
siR124129633	AATCCGTGTCCAACGTTTGACTGT	down						2.98786	0.909888	-1.71535	0.000934448	**
siR124337086	AAGAGAATCGGGCTACAGATATGT	down						2.45431	1.11209	-1.14205	0.0275689	*
siR124363934	ATGGACCGCATGTAAACAAAATAG	down						2.13419	0.707691	-1.5925	0.00833533	**
siR124442531	GGTCAAACGTTAGACACTGGAACC	down						2.34761	1.01099	-1.21543	0.0236918	*
siR124519596	ACCCGTCGACAGGATTTACTGGCC	down						1.92077	0.707691	-1.44049	0.0202831	*
siR124572658	CACCTTGTGCTATGAATTTGGACA	down						2.56102	1.01099	-1.34096	0.0106902	*	2.25716	0.718854	-1.65074	0.00175828	**
siR124654735	ATTTCGGAGTGGCATTCTGGTGAA	down						3.30799	1.01099	-1.71019	0.000501309	**
siR124684458	AATCAGGGACACTCTAAATAGTAC	down						2.88115	1.41538	-1.02546	0.0283026	*
siR124700548	ATACATCGAGATCTCTAAACTTGG	down						2.56102	1.11209	-1.20345	0.0189017	*
siR124805857	TCTGAACATATCTCTGTATAGCCT	down						1.70735	0.606592	-1.49296	0.0250328	*
siR124897934	TTGGGAATGGAATAGATAGACTGT	down	2.7184	1.34552	-1.0146	0.038425	*
siR124920150	AGACACATGTGAACTGATCAACTG	down						2.56102	0.808789	-1.66288	0.00278575	**
siR124925122	ATGAGATGTCCAGATTCGTAGTAC	down						2.45431	0.909888	-1.43156	0.00870278	**
siR124954481	ATTTCTGTTCTGTATATCTCTACT	down						2.77444	0.909888	-1.60844	0.00233749	**
siR124983281	GGAGGGAACGGTGCCTAGTGC	down						2.34761	1.01099	-1.21543	0.0236918	*
siR124984626	TCCTAGAACTACGAATCTGTGCCT	down						2.45431	0.808789	-1.60148	0.00439948	**
siR125007922	ATTGAGAGTTGGCTATAGAAATGT	down						1.70735	0.707691	-1.27057	0.0471469	*
siR125019543	CGAGGACTACCCACTATTGAGT	down						1.60064	0.606592	-1.39985	0.0388671	*
siR125082673	CAGTTAAACGTCTGATGTGGCACC	down											2.05196	0.93451	-1.13472	0.0248791	*
siR125095491	AGTCAAACGCTGGACATAGAAACT	down	1.55337	0.448506	-1.79221	0.0180474	*
siR125125276	TTGGACGAATGAGACACAATCTAG	down											2.05196	0.646968	-1.66524	0.00270082	**
siR125168958	AGAAGAACAACGGGCTAAAGATCT	down						2.56102	0.505493	-2.34096	0.000185192	**
siR125219560	TTTTTCAGACGGACCACTTACGAG	down						2.13419	0.606592	-1.81489	0.00384803	**
siR125284231	ACCTTTATTTTAGCAGGCGGGCCT	down											1.74417	0.646968	-1.43077	0.0133703	*
siR125285951	GTTATTTTGAGAACTATTTGGCCT	down						2.13419	0.808789	-1.39985	0.0164001	*
siR125521497	AATTCTGAATTCTGTACTCTGTAT	down						1.92077	0.303296	-2.66288	0.000546408	**
siR125637686	CTGGAATTTATTCTGGACCGAGAA	down						1.38722	0.404395	-1.77836	0.0230649	*
siR125689399	TACGATTAATCTGGACAGATGAAT	down						2.34761	0.909888	-1.36743	0.0132449	*
siR125744770	AAATTACGAGGCCATTCAGATTGT	down						2.13419	0.808789	-1.39985	0.0164001	*
siR125746588	GAGAATCTGGTTGACAATCTGGAC	down	1.74755	0.672759	-1.37717	0.0369672	*
siR125747800	ATCCCATCCTAGAACTATGAATCT	down						1.70735	0.707691	-1.27057	0.0471469	*
siR125960059	TAGAGGATCTGGATTTAAAGGCTC	down						1.38722	0.505493	-1.45643	0.04852	*
siR125982778	GCCATAACTTTAGATCCTGGACCT	down						2.34761	0.707691	-1.73	0.00329277	**
siR125982973	CATCTGACTGCTTGCACCCGAGGA	down											1.74417	0.503198	-1.79334	0.00361424	**
siR126013978	CATAAACACCCAACAGATTGAGAC	down	1.65046	0.560632	-1.55774	0.0267359	*						1.33377	0.287541	-2.21367	0.00360359	**
siR126107153	GACGCCCGATCCGTAGCCCCATCC	down						2.45431	0.606592	-2.01652	0.000857996	**	1.84676	0.646968	-1.51323	0.00795389	**
siR126138773	ATTTTTACTCTCGGTTGAAAAACC	down											2.05196	0.718854	-1.51323	0.00512891	**
siR126147750	AATCAACTATTTATCACTGGACCC	down						1.92077	0.808789	-1.24785	0.0374104	*
siR126153671	CTATCTTTTCAGCTAGCGCCCACT	down											1.53897	0.646968	-1.2502	0.0360449	*
siR126170828	AACAAACAACCAGTCTAGATTCGT	down	2.62132	1.12126	-1.22517	0.0181222	*						1.94936	0.93451	-1.06072	0.0383199	*
siR126218421	ACGAATTGGACGTGATATGATACA	down						1.81406	0.606592	-1.58042	0.015927	*
siR126256322	AACTTCTCCAGTTAGGACTATGGC	down						2.34761	0.909888	-1.36743	0.0132449	*
siR126256698	CTTGGACTAATTCGCGAAATGAAT	down											1.74417	0.503198	-1.79334	0.00361424	**
siR126282800	GTCCAATTTAGGTCCGACGGCAGT	down						1.81406	0.505493	-1.84346	0.00729997	**
siR126317368	TTGGACACAAGAACTAAAAAACT	down											1.94936	0.790739	-1.30173	0.0148953	*
siR126335782	AAACGTTGGACACAGAAACTTATC	down						1.38722	0.505493	-1.45643	0.04852	*
siR126343408	AAGAGTAACGGGTTATAGATCTGT	down						1.81406	0.505493	-1.84346	0.00729997	**
siR126350104	AAGACCTGTTTACGCTGGCGGCCC	down						2.13419	0.404395	-2.39985	0.000564288	**
siR126411024	AACGCCACGTAGGACAAAGACTGG	down						1.49393	0.404395	-1.88528	0.0139738	*
siR126425376	TGCGGCACCGGAGCTCGCCAGC	down						1.38722	0.303296	-2.1934	0.00929495	**
siR126451010	ACAACGAATATGGACATAGGATGT	down						2.02748	0.808789	-1.32585	0.0249125	*
siR126463454	ATTTATATTGATATTAATGGATCT	down											1.94936	0.790739	-1.30173	0.0148953	*
siR126513640	CTCGGATCTGTATCAGGTGCAGTC	down	1.26212	0.224253	-2.49265	0.00971417	**
siR126518889	AATACAACGAATATACTAGGATGT	down						2.2409	0.606592	-1.88528	0.00235226	**
siR126526129	GACATTGATGACGAGTAGAAGT	down						1.06709	0.303296	-1.81489	0.0453669	*
siR126567231	TTTGGACCTACGTGACATACACGT	down						2.66773	1.21318	-1.13682	0.0219379	*
siR126621631	AAAGAATTCCTCGGTCGGTCACTC	down						2.2409	0.606592	-1.88528	0.00235226	**
siR126636227	AGACTTTGGACTGGGATGATGCAT	down						1.1738	0.303296	-1.95239	0.0270772	*
siR126663044	ATTCTTCGAGATACTACTTTGACC	down						1.60064	0.606592	-1.39985	0.0388671	*
siR126697186	GTATCTCAATGACCTGTAGGACCC	down						1.70735	0.505493	-1.75599	0.0119259	*
siR126699122	GAGAAAAAAGCGGACTACAAGTTC	down						2.02748	0.505493	-2.00392	0.00265712	**
siR126829745	GAGAATAACGTATAACTATGATAC	down						1.28051	0.101099	-3.66288	0.00131286	**
siR126897208	ACAAGATGGTGAACGAGACGATCT	down	1.74755	0.336379	-2.37717	0.00261999	**	1.60064	0.606592	-1.39985	0.0388671	*
siR126900820	ACAACGAATCTGGACTATACTAGA	down						1.28051	0.404395	-1.66288	0.037599	*
siR126937102	GAATATGGACAATACTGGAAAGTC	down						1.81406	0.505493	-1.84346	0.00729997	**
siR127001624	ACGAAAAAACCAATTGGACAGTTT	down						2.2409	0.909888	-1.30031	0.0199554	*
siR127004328	GAGAAGATAAGATCGGTGCGAGAT	down						1.60064	0.606592	-1.39985	0.0388671	*
siR127007032	AATGAACGAGAACATAGAAGCTGA	down											1.43637	0.503198	-1.51323	0.0194014	*
siR127009060	ATGAATCTGGACAACAACAGTTGT	down	1.3592	0.448506	-1.59956	0.0421336	*
siR127052503	AGTCAAAGTTGGACATGAAAACCT	down						1.60064	0.505493	-1.66288	0.0192735	*
siR127136021	AACGAACTTAACATAATAGACAGT	down											1.74417	0.575083	-1.6007	0.00722935	**
siR127136519	ACGCGGCATTAGAATTCAAAAAAT	down						2.13419	0.808789	-1.39985	0.0164001	*
siR127157527	AGATGAATTGTAGCTATTAGTTGG	down						1.81406	0.505493	-1.84346	0.00729997	**
siR127172377	ATGGGGAATTAAGGAATGAACTCC	down											1.33377	0.287541	-2.21367	0.00360359	**
siR127203616	CGGACGTTTCATCGGATGTTGGAA	down	1.16503	0.336379	-1.79221	0.0434037	*
siR127228838	AATCTGGACAACGGCTAAAAATGC	down						2.56102	0.909888	-1.49296	0.00566439	**
siR127254918	ATCCAAGCCGACTGTAAGTTTACA	down						2.13419	0.505493	-2.07792	0.00158245	**
siR127269244	TTGTTCTCAGTCCATTGTAGC	down	2.0388	0.672759	-1.59956	0.0114784	*
siR127313120	ACCTAGCGGAATCTGTAATTTGCT	down						2.13419	0.404395	-2.39985	0.000564288	**
siR127392877	TTAATTGGACCACAGTAAAAACGC	down						1.49393	0.404395	-1.88528	0.0139738	*
siR127471242	GACGAGGACCTAGTTAAAGGAGCC	down						1.28051	0.404395	-1.66288	0.037599	*
siR127515245	TCTTGGACTAATTCGCGAAATGAA	down						1.81406	0.606592	-1.58042	0.015927	*
siR127516658	AGCACAGGATTCTGACAGGAATAC	down						1.60064	0.606592	-1.39985	0.0388671	*	1.43637	0.503198	-1.51323	0.0194014	*
siR127530717	GCTACAACTTTAGATTCTGGGCCT	down						1.70735	0.707691	-1.27057	0.0471469	*
siR127585322	AGCGCATGAGTCAGCGTGGAACCC	down											1.23118	0.431312	-1.51323	0.0305904	*
siR127706782	AATCTGAACAGGCCCTACGTGTCC	down											1.43637	0.215656	-2.73563	0.000633976	**
siR127770237	TTCCGACTAACTCTACAAGGTGGT	down											1.33377	0.431312	-1.62871	0.0175968	*
siR127773257	AATTGTATCAACTCTAGCCCCGAA	down						1.70735	0.505493	-1.75599	0.0119259	*
siR127830870	AATTTTGTAGAATTTCAATCCTAT	down						1.49393	0.505493	-1.56335	0.0307805	*
siR127843833	ATCGAGATAAATGTGGAAAATATT	down						2.56102	0.808789	-1.66288	0.00278575	**	1.74417	0.287541	-2.6007	0.000238078	**
siR127862905	ATCCCTAGTCCAAAGTCACAACTC	down						2.13419	0.909888	-1.22993	0.0297442	*
siR127886053	AGCGGCTGAGTCAGCATGGAACCC	down						1.28051	0.404395	-1.66288	0.037599	*
siR127945756	GTCACATCAGATGTTTAATCGGAT	down						1.60064	0.606592	-1.39985	0.0388671	*
siR127959981	TTAAGCGGTGTCTTCTTGACC	down						1.60064	0.404395	-1.98481	0.00837154	**
siR127962609	ATATCCGTGCCCAACTTTGATCGT	down						1.70735	0.707691	-1.27057	0.0471469	*
siR128054469	GGTTAAAATTAGAGATAATGTGAC	down						1.38722	0.505493	-1.45643	0.04852	*
siR128072613	ATCCAAAATCCCTTACGGCCTGTT	down						1.38722	0.404395	-1.77836	0.0230649	*
siR128082261	AAGATTGACGGTCAAACATTGGAC	down	1.16503	0.336379	-1.79221	0.0434037	*	1.49393	0.202197	-2.88528	0.00163328	**
siR128093750	ACGAGGACCAAGTTAAAGGGAGCC	down						1.70735	0.707691	-1.27057	0.0471469	*
siR128139060	TTATAGGACAATGAATCTAAACAT	down						1.28051	0.303296	-2.07792	0.0159547	*
siR128178820	ACCCTGAAGAATTTTGACTAAAAA	down											1.64157	0.575083	-1.51323	0.012389	*
siR128192820	AATATCACCTAGGACAACGAATTT	down						1.60064	0.404395	-1.98481	0.00837154	**	1.43637	0.431312	-1.73563	0.00994935	**
siR128197896	ATTGTGAATGCCCTAAGGATTTAG	down						1.70735	0.404395	-2.07792	0.00496467	**
siR128286166	ACTATGGTACCGGATGTCTGATTC	down						1.38722	0.505493	-1.45643	0.04852	*
siR128292838	GGAATGGAGTTAGATTAAGCACTC	down						1.28051	0.202197	-2.66288	0.0054171	**
siR128308545	TCGATTCGGATAAAAATACCC	down						1.60064	0.505493	-1.66288	0.0192735	*
siR128328519	AAACTTGGAAACTGTCTTTGGATT	down						1.38722	0.505493	-1.45643	0.04852	*
siR128378711	ACCGATGGATTGAAAAATGGACAT	down						2.02748	0.303296	-2.74089	0.000303584	**
siR128399398	ACACGAGAACTCGCGAGAAAACAC	down						3.09457	0.101099	-4.9359	1.34e-08	**	2.15456	0.862624	-1.32059	0.00963195	**
siR128448923	AGAGGACTCATGCATTGAAAGGTG	down						2.2409	0.303296	-2.88528	9.22e-05	**
siR128451915	GTCAATCTTCAGATTTGCCGGCCC	down						1.70735	0.404395	-2.07792	0.00496467	**
siR128456947	ATTTTAAGGACATCTACAATCAGG	down						1.1738	0.303296	-1.95239	0.0270772	*
siR128537039	TCCGCGTTTAACTTTGATCATCCG	down						1.38722	0.404395	-1.77836	0.0230649	*
siR128542131	TTTTACGTGCCCAACTTTGATCGT	down						1.38722	0.505493	-1.45643	0.04852	*
siR128554057	AAACTGAATCACCTGAACAACTGG	down						2.02748	0.404395	-2.32585	0.000982854	**
siR128575377	ATGAGCAACGGGCTACAGATCTGT	down						1.06709	0.303296	-1.81489	0.0453669	*
siR128757202	AAGAACAACGGACCGTAGATTTGT	down						1.06709	0.303296	-1.81489	0.0453669	*
siR128795773	GTTACGAACCGGAACTAAAAAGCA	down						2.02748	0.606592	-1.74089	0.00623934	**
siR128836483	ACCGATATGACCGGACTAAATCTC	down											1.64157	0.287541	-2.51323	0.000476907	**
siR128856365	ATAGAATGGATTTTGTCAGTAATC	down						1.81406	0.505493	-1.84346	0.00729997	**
siR128963921	ACCTAATGCAGAGCGCTGTAGCTC	down						1.28051	0.404395	-1.66288	0.037599	*	1.02598	0.215656	-2.2502	0.010266	*
siR128985171	AATTCTATTTTAGTCCTGCCTCCT	down											1.23118	0.431312	-1.51323	0.0305904	*
siR129008578	AAATTCGACTAGGTTACTGCAAAC	down						1.70735	0.505493	-1.75599	0.0119259	*
siR129028294	AGCCCGATTATGTAGCCTGATAAT	down						1.92077	0.808789	-1.24785	0.0374104	*
siR129079102	ACCAACCGGGACTAAAATTCAACT	down						1.70735	0.707691	-1.27057	0.0471469	*
siR129081439	AAGACTGGCAACAATGACATGTGT	down	1.16503	0.336379	-1.79221	0.0434037	*
siR129116423	ACACCTGATCCAGACTAGCAACCT	down						1.28051	0.404395	-1.66288	0.037599	*
siR129142043	ACCGATCGACAACGAGACACATGT	down						1.06709	0.101099	-3.39985	0.00480472	**
siR129169670	GAAACTGAACCATGCCACTCC	down						1.92077	0.202197	-3.24785	0.000138011	**
siR129195080	TTCTACTCGTCATCATTGTTAG	down						1.06709	0.202197	-2.39985	0.0173815	*
siR129209396	AAGAGAAGAACAACGGGCTAAAGA	down						1.70735	0.606592	-1.49296	0.0250328	*
siR129317455	ACGAGACATTTCATAGGACAACGA	down						1.60064	0.606592	-1.39985	0.0388671	*
siR129327013	TAGCACCCTTGACTCACTTGA	down						1.60064	0.404395	-1.98481	0.00837154	**
siR129363763	ACCGGAACTATTGTGAAATCTGAT	down						1.70735	0.303296	-2.49296	0.00173694	**
siR129380260	AACGAATCTGTATACTCTATATAC	down						1.28051	0.303296	-2.07792	0.0159547	*
siR129633686	AACCAATGTAGGACTATTTAACAC	down						2.02748	0.909888	-1.15592	0.0438289	*
siR129648358	TTTCCGTGCCAATGATTAGACTGT	down						1.28051	0.404395	-1.66288	0.037599	*
siR129694111	ACGAGTGGTCAAACGTTGGTTGTT	down	1.45629	0.01	-7.18615	9.27e-05	**
siR129720973	ATAAAACTTATTCCATAACTCTGA	down						1.38722	0.101099	-3.77836	0.000681436	**
siR129756923	AGTACCGGATGTGACATATATAGT	down											1.02598	0.287541	-1.83516	0.0241576	*
siR129861827	AATGTTGACTGGATGTAGGAAGGG	down						1.28051	0.404395	-1.66288	0.037599	*
siR129865715	ATCCGATTTTAGATTGCTGCTATA	down	1.45629	0.448506	-1.6991	0.0277101	*
siR129870035	AATACAACGAATCTGGATAAGAGT	down						1.38722	0.303296	-2.1934	0.00929495	**
siR129894870	ACCGGGACTAAAGATCGTAAAATT	down						1.1738	0.202197	-2.53735	0.00974911	**
siR129936172	AGCGATATTCCATAATTAACCCTG	down											1.02598	0.215656	-2.2502	0.010266	*
siR129970722	AACCGTCGATTTTCAATTAAATTG	down						1.60064	0.303296	-2.39985	0.00306386	**
siR129987046	ATAGACTTGTATTTTTCTCCTACT	down						1.06709	0.202197	-2.39985	0.0173815	*
siR129990756	ATGTTCCATCCGATACTAGATTGT	down						1.28051	0.404395	-1.66288	0.037599	*
siR130046199	AGACTGGGAAGATACGCAAAATGA	down						1.49393	0.303296	-2.30031	0.00536068	**
siR130071968	AGTGGTATCGTTACAAATATGTAA	down						1.38722	0.303296	-2.1934	0.00929495	**
siR130111354	AATCAAATATTGGACAAAGAAACC	down						1.38722	0.303296	-2.1934	0.00929495	**
siR130116092	AGAGAAATGGTTTCTATGTCAGGC	down						1.06709	0.303296	-1.81489	0.0453669	*
siR130264024	AAAACCGGATACAACTTATAAAAC	down											1.33377	0.287541	-2.21367	0.00360359	**
siR130341569	TTTCCGCGTCCAACATTTGACTGT	down						1.06709	0.202197	-2.39985	0.0173815	*
siR130362359	AATTTCGTGTGTTGGTCCTCAGCA	down	1.06794	0.224253	-2.25164	0.0262457	*
siR130410227	ACAATACGAGCTCCAATAAACCAT	down						1.49393	0.101099	-3.88528	0.000352307	**
siR130428357	AGGAGTGACTTATATTGTAGATGC	down						1.38722	0.303296	-2.1934	0.00929495	**
siR130429239	GTTGCTAACCGGGACTAAAGATCT	down						1.06709	0.303296	-1.81489	0.0453669	*
siR130433649	ACCAACCGAGAAGAAAGATTGAAA	down						1.60064	0.101099	-3.98481	0.000181511	**
siR130532311	GAATGGTCGAACACACTAAAAAAG	down						1.1738	0.303296	-1.95239	0.0270772	*
siR130549399	TAGAGATATACAGAACAGAAATGC	down						1.92077	0.101099	-4.24785	2.44e-05	**
siR130582412	TGCCCAGATTTGTTGTACTATGAA	down						1.81406	0.505493	-1.84346	0.00729997	**
siR130587447	ATGAATTTGGACATACTATCTGTC	down						1.28051	0.404395	-1.66288	0.037599	*
siR130598277	TAGTCCTAACTGGAGAAGTTGCCT	down						1.38722	0.404395	-1.77836	0.0230649	*
siR130638302	AACACTCAGACAGCTTTGAAAGGA	down						1.49393	0.404395	-1.88528	0.0139738	*
siR130665562	GATCAAAGTTGGACGCAGAAACTT	down						1.28051	0.404395	-1.66288	0.037599	*
siR130666502	GTTGAGTATAGTATATTTAAGGGT	down						1.38722	0.101099	-3.77836	0.000681436	**
siR130697112	ATTGGTCTGCCTAGTTCTACTTGG	down						1.28051	0.404395	-1.66288	0.037599	*
siR130697391	ATTCGGAGAGACTGTTGGAGATGC	down						1.1738	0.303296	-1.95239	0.0270772	*
siR130719339	ATAAAATATCCGGATTAGTTTCAC	down						1.81406	0.404395	-2.16539	0.00291725	**
siR130730592	GTCTATCCATAGTTAGCTGTAACA	down						1.60064	0.303296	-2.39985	0.00306386	**
siR130767078	CATTGGACCTACATGTCATGGACA	down						1.06709	0.303296	-1.81489	0.0453669	*	1.02598	0.359427	-1.51323	0.0486629	*
siR130773886	ACTTTAGTCCCGGTTGTTTGTACC	down						1.06709	0.202197	-2.39985	0.0173815	*
siR130837249	AAATCTGTAGCCCGGTATTCTTAT	down											1.12858	0.0718854	-3.97266	0.000385294	**
siR130977282	ACCTTCGACACGGATTCTCACAGC	down						2.13419	0.909888	-1.22993	0.0297442	*
siR131013519	ACGGATCCAATTAACTCTATACTT	down	1.16503	0.336379	-1.79221	0.0434037	*
siR131014575	ATTTTTTGAATTCTAATGCCGCGT	down											1.02598	0.287541	-1.83516	0.0241576	*
siR131022583	TTTTTCCAACGTTTGACCATCTGT	down						1.60064	0.101099	-3.98481	0.000181511	**
siR131033407	ACGGATGACGAATTATAAAAACAT	down						1.28051	0.303296	-2.07792	0.0159547	*
siR131047399	ATTTCACATATTACAACGAATCTG	down											1.02598	0.359427	-1.51323	0.0486629	*
siR131138556	GAGATCAAAACCGCCGAAGGACCT	down						1.06709	0.303296	-1.81489	0.0453669	*
siR131165302	GTCCTAACTGGAGAAGTTGCCTGT	down						1.38722	0.505493	-1.45643	0.04852	*
siR131215772	TTAAATACCGGACGAATTACCCTT	down						1.28051	0.303296	-2.07792	0.0159547	*
siR131267891	GTTCTAGGACAACGTATTTGGACT	down						1.28051	0.202197	-2.66288	0.0054171	**
siR131269907	AGACAACGTTAGAGCACCGAGAAA	down						1.28051	0.202197	-2.66288	0.0054171	**
siR131347689	GATCAAACGTTAGATATAAAAACT	down						1.28051	0.101099	-3.66288	0.00131286	**
siR131362878	ATACGTCGTCTAACACTAAAAGA	down						1.06709	0.303296	-1.81489	0.0453669	*
siR131509652	AGCTCCTGTCCAGATTTGTTGAAC	down						1.06709	0.202197	-2.39985	0.0173815	*
siR131523092	TAGATTTTTATACAGGTTCGGGCC	down											1.02598	0.215656	-2.2502	0.010266	*
siR131553492	AACTCCACTCCAGACTCAAATCTT	down											1.23118	0.287541	-2.0982	0.0069001	**
siR131578515	AGAGATGATGTGACTGAAAAGTTT	down						1.28051	0.202197	-2.66288	0.0054171	**
siR131608772	ACCGGAGGCATAGAAAGGTACACC	down						1.1738	0.202197	-2.53735	0.00974911	**
siR131642456	ATTAACCCTTGATCTAATGACTTT	down											1.02598	0.287541	-1.83516	0.0241576	*
siR131686292	ATGCAAAACGGACAACTAACCCCC	down						1.28051	0.404395	-1.66288	0.037599	*
siR131706446	ACCAAACATAAGACTCTAAAGACA	down						1.38722	0.404395	-1.77836	0.0230649	*
siR131717765	CTAGATTCGTTGTATTGCAATATA	down						1.06709	0.202197	-2.39985	0.0173815	*
siR131774172	AACGATCTGGATTCGAATCCTCAT	down	1.06794	0.112126	-3.25164	0.0073783	**
siR131774628	GATCTAGTCACTGTATCAGGTGCC	down						1.38722	0.505493	-1.45643	0.04852	*
siR131785800	GAGACGATCTGGGTTCAAAGTATC	down						1.28051	0.303296	-2.07792	0.0159547	*
siR131793096	ATTTAGAGTGTCCCTGATTGTAGA	down						1.1738	0.303296	-1.95239	0.0270772	*
siR131799024	ACGCAGTGGTAAATCCTTTAGAAC	down						1.06709	0.303296	-1.81489	0.0453669	*
siR131900725	ACTGGTCAATATTGTAAGAAAAAC	down						1.06709	0.101099	-3.39985	0.00480472	**
siR131970341	AGGCTCGGAATCTAGATCGTCTAG	down						1.06709	0.303296	-1.81489	0.0453669	*
siR131980701	GGGACATGAGAAATTTGGTAGGAT	down						1.06709	0.202197	-2.39985	0.0173815	*
siR132001487	ACGAATCTGGACATATATAGTTCC	down						1.28051	0.202197	-2.66288	0.0054171	**
siR132181494	GTTGGCTCTACAAAATGATGGACT	down						1.28051	0.404395	-1.66288	0.037599	*
siR132256023	GTGTATGACATGTCGGATCAGATA	down						1.1738	0.303296	-1.95239	0.0270772	*
siR132296981	ACCCGACGTATGATGTACTTTCTC	down						1.1738	0.101099	-3.53735	0.00251804	**
siR132355206	ACAAGAACCGAACATAGAAAAAAT	down						1.06709	0.101099	-3.39985	0.00480472	**
siR132388254	ACCCGACAGGTAGAAATCTCAAAC	down	1.06794	0.224253	-2.25164	0.0262457	*
siR132401310	ATAGAATCCGTCAGTAAACCATGA	down						1.06709	0.202197	-2.39985	0.0173815	*
siR132442961	AACTTATTCCATAACTCTGACTAA	down											1.02598	0.359427	-1.51323	0.0486629	*
siR132573280	ATTCCATATTAAATCTCGTGTCTT	down						1.28051	0.303296	-2.07792	0.0159547	*
siR132590960	ATCCTAGTCAGTCAAATAAAAAAC	down											1.02598	0.287541	-1.83516	0.0241576	*
siR132615400	GCCAACATTTCTCGTCCTCTC	down	1.16503	0.336379	-1.79221	0.0434037	*
siR132688378	TGAGAATAGAGAACAGCAGTGGGC	down						1.28051	0.01	-7.00058	0.000171045	**
siR132858481	GTTCCAATTTTGTAGAATTTCGGT	down											1.23118	0.143771	-3.0982	0.000790284	**
siR133108658	GAGATAAACTGATATTAGAAACTC	down						1.06709	0.202197	-2.39985	0.0173815	*
siR133286207	GATGTATACCATGAATCTGGACAT	down						1.28051	0.202197	-2.66288	0.0054171	**
siR133334833	ACCGTGTCACTGTTCAAAACGACT	down						1.1738	0.01	-6.87505	0.000351583	**
siR133351745	ACTCGGGTTGAAATCGCAAAAAAT	down						1.1738	0.202197	-2.53735	0.00974911	**
siR133483928	ACTTATACTTTTCCGTCACACTGA	down						1.1738	0.303296	-1.95239	0.0270772	*
siR133570927	GAAAACCGAGCATGTTGTGATTGA	down						1.06709	0.303296	-1.81489	0.0453669	*
siR133645710	AGCGGGCTACATAGATTTTAAGAC	down						1.06709	0.01	-6.73754	0.000722678	**
siR133697524	GAATCACAATTGTAGGATGGCATT	down						1.38722	0.505493	-1.45643	0.04852	*
siR133828776	TTTGCGTATCCAACTTTGACTGT	down						1.38722	0.202197	-2.77836	0.00298534	**
siR133907506	ATTCGGCAGCTAGGACTTGAGTCC	down											1.02598	0.215656	-2.2502	0.010266	*
siR133940952	GCTCGAAGTCCACTGTAAGATACA	down											1.02598	0.359427	-1.51323	0.0486629	*
siR134038531	GTGAGCTCATAGTTCATCGGGCCT	down						1.06709	0.01	-6.73754	0.000722678	**
siR134543208	AACACAGAGAAAACGTAGAAATGA	down						1.1738	0.202197	-2.53735	0.00974911	**
siR134626757	AACAACCGCGACAGTACGAATTAC	down											1.02598	0.0718854	-3.83516	0.000866944	**
siR136211878	ACTTGTCCACTGAGTATATCGTCT	down						1.06709	0.202197	-2.39985	0.0173815	*
siR136496259	TATATCAACCGGGACTAAGAATAT	down						1.1738	0.01	-6.87505	0.000351583	**
siR107899192	GAATCTGGACAGCTAGAAAATGTC	up	2.91258	5.9427	1.02882	0.00146434	**
siR111471529	TTTCTGTACCCAACTTTGACAGT	up											2.56495	6.901	1.42787	2.06e-06	**
siR111531048	AGGACTAAAGTTTGGACCAAACTT	up	3.30092	6.61546	1.00297	0.0010072	**
siR112275814	ATCTGACTGCTTGCACCCGAGG	up											2.77015	5.75083	1.05381	0.00064068	**
siR114465788	AACCGAGATCGTCTAAAACTTAAC	up	2.0388	4.59718	1.17303	0.00188323	**
siR114695675	GGGGCGAGCTGGGAACACACG	up											1.53897	4.8882	1.66734	8.61e-06	**
siR115258101	GATCATATAGCGAAGTGGATATC	up											2.05196	6.25403	1.60778	8.61e-07	**
siR116422586	TCGTCATCGCCTTGTCGGAGG	up	2.52423	5.60632	1.15121	0.000712833	**
siR116715841	AAATAATTCTTACATTCTGGACCG	up	2.23297	4.93356	1.14366	0.00159729	**
siR116982637	ACCAACATAGTACTGAATGAGATA	up											1.33377	2.9473	1.14388	0.00991838	**
siR117315065	TTTTACACCTACGGATCAGACGCC	up											1.74417	3.52238	1.01401	0.0102348	*
siR117776265	ACCAAATTGTTGTACTAGAACGCT	up	1.3592	3.25167	1.25842	0.00584945	**
siR119523347	AGACACGTGGACTAAATTTATCCT	up	1.65046	3.58805	1.12033	0.00822624	**
siR120158848	GTTTAACACGTTGTCAGGCTGTGT	up											1.43637	2.87541	1.00134	0.0223082	*
siR120533975	CAGAGAGTGAAGTTGATTATG	up											1.12858	2.58787	1.19726	0.012541	*
siR121328000	ATGACAATTTCGTATGGACGCTAT	up	0.873773	2.24253	1.3598	0.0155278	*
siR122197216	AATTAGCTGTAGGACATCCGAGGC	up	0.679601	1.6819	1.30733	0.0428422	*
siR122316570	GACGTTTGATCGGACACGAATGAA	up											1.02598	2.15656	1.07173	0.0380865	*
siR122443804	ACGTTTCATCGGATGTTGGAAGA	up											0.820784	2.15656	1.39366	0.0108587	*
siR122486601	GTTTATAACATGTGGACTCTCATA	up	0.679601	1.79402	1.40044	0.027406	*
siR122588834	ATGTTTTTGTCAGTACTTTGATAC	up	1.06794	2.24253	1.07029	0.0448837	*
siR122611256	AAATAGAGAGTCCGTGGCTGATCT	up	1.26212	2.69103	1.09232	0.0252576	*
siR122674565	AGAAAACAGTTCACTTTAGATCCC	up	0.873773	2.57891	1.56143	0.00396724	**
siR122867542	GTTTGATCGAATGTTAGAAGAGAT	up	1.06794	2.46678	1.20779	0.0204189	*
siR123123813	AAGAGAAGCGGTCTGTAAATTTAC	up	0.679601	2.35466	1.79276	0.00243893	**
siR123286949	AGGCAATGTTAGACAAGTGTGACT	up	1.06794	2.35466	1.14068	0.0304594	*						0.923382	2.01279	1.1242	0.0377706	*
siR124082473	GAGAAGCGGTCTGTAAACTTACAC	up	1.16503	2.46678	1.08226	0.0336203	*
siR124526049	GTTGTCAGGCTGTGTCAGGCC	up											0.718186	1.79713	1.32327	0.0263576	*
siR124565311	AGGGACTATGACCAGTTGTGGTTA	up	0.485429	1.45764	1.58631	0.0300713	*						1.23118	2.65976	1.11126	0.0169809	*
siR124650740	GATGGATCTGTACTATATGAGAGC	up	0.679601	2.1304	1.64837	0.00663629	**
siR124731007	AGAGAACTCACATGTCAACCACTT	up	0.776687	2.01828	1.37772	0.0206054	*
siR125177280	TAGGCACTGTTTCCTCCCTCC	up											0.102598	1.0064	3.29412	0.00498791	**
siR125354054	TTTTTCGTACCCAACTTTGACCGT	up	0.485429	1.90615	1.97333	0.00377167	**
siR125472530	AGAATGTGTTACGTCGTGGTACGA	up	0.485429	1.90615	1.97333	0.00377167	**
siR125497673	GAGTAAATACACGATCTTCAGGTG	up	0.582515	1.6819	1.52972	0.0228062	*
siR125843465	ATCAGATTTTAGACCTCTAGTGGT	up	0.388343	1.45764	1.90823	0.013798	*
siR125844858	AAACCCGGTTGAAACTCGTTGTGA	up											0.307794	1.15017	1.9018	0.0244368	*
siR126237510	GGAAACCGGATAGAACGACTCTCC	up											0.307794	1.22205	1.98927	0.0165477	*
siR126251058	ATCCGATCAAACATTAGATGTGAC	up											0.307794	1.22205	1.98927	0.0165477	*
siR126419672	TCTCGGATGCTTCTTGCATTAG	up	0.776687	1.90615	1.29526	0.0319585	*
siR126552831	GACATATCGTAGTACTATGAACCT	up											0.307794	1.22205	1.98927	0.0165477	*
siR126599311	AAGAGGAGCCTACGCGTCGGGCGA	up											0.102598	1.15017	3.48677	0.00192252	**
siR126770731	GATCAAAGTTAGACATGTAAACTT	up	0.970858	2.80316	1.52972	0.00305811	**
siR126925474	TATGAATTTGGACAGTAGGACTGT	up											0.51299	1.36582	1.41277	0.0445465	*
siR127008891	AGCTGTAACACGGACTATAAAACG	up	0.485429	1.34552	1.47083	0.0488657	*
siR127044775	TTACCGTTGGATCGAGAAATAGAC	up	0.01	1.6819	7.39395	9.25e-06	**
siR127737923	ATTGTGAAACGGATCATTAACATC	up	0.582515	1.56977	1.43019	0.036544	*
siR127854412	ACATAGAATTCTAACAGGAAGTGA	up	0.388343	1.56977	2.01515	0.00798607	**						0.410392	1.22205	1.57423	0.0409016	*
siR128495372	AGATCCTTAAACTTGTTCGCATGT	up											0.51299	1.50959	1.55716	0.0226218	*
siR128607293	TCACTTGGAGAGACTGTTGGAGAT	up	0.388343	1.23339	1.66723	0.039591	*
siR128726055	ACCGAGAAAACGTGGAACTGCTCT	up	0.194172	1.00914	2.37772	0.0205229	*
siR129044785	CATCACGACAACAAATTTTGGACG	up	0.194172	1.12126	2.52972	0.0111122	*
siR129219716	AGTCTAAGGGTTATGGAATGGGTT	up						0.213419	1.11209	2.38151	0.0170067	*
siR129417970	AACGTAAGATTTTGGTAGGAATGC	up	0.194172	1.12126	2.52972	0.0111122	*
siR129437342	GTTGAACACAGAAATACACGACTG	up	0.194172	1.00914	2.37772	0.0205229	*
siR129771773	CTCGCTCTAGTCAGACTTGAG	up	0.194172	1.56977	3.01515	0.000867216	**
siR129788465	CTTTGAACCCAGGACATTTAACCC	up	0.291258	1.23339	2.08226	0.0171279	*
siR129960334	TATCCAACAATGTTGATCGTCCGT	up	0.194172	1.00914	2.37772	0.0205229	*
siR130050504	ATACGTCACGTAGACCAGAACCAC	up											0.102598	1.0064	3.29412	0.00498791	**
siR130269882	AGGGACCTACATGACACAAGCTTA	up	0.388343	1.45764	1.90823	0.013798	*
siR130654470	GGTTAAACGTTAGACACGAATATC	up	0.194172	1.00914	2.37772	0.0205229	*
siR130896953	TAGTCGTGACCAACGTTTGACCGT	up	0.194172	1.12126	2.52972	0.0111122	*
siR131029447	AGTAGAGATCTGATTTTGCAAAAT	up	0.0970858	1.56977	4.01515	0.000180173	**
siR131034815	AGACGGTTAAACATTGGACATAGA	up	0.291258	1.23339	2.08226	0.0171279	*
siR131056287	TTTTCCAGTGGACCTCACCCGAAA	up						0.320128	1.11209	1.79655	0.0451816	*
siR131126602	GATTCTGACAGGACTGTAAGTGT	up	0.388343	1.23339	1.66723	0.039591	*
siR131186107	ACCTGGTACCGGATGTGACATCTC	up	0.291258	1.12126	1.94476	0.0300362	*
siR131246032	GAGATGAGAACCAAGAACCAAGAA	up											0.205196	1.07828	2.39366	0.012531	*
siR131384330	AAATTCTGTCTGGAGAGAAAGTCG	up	0.291258	1.45764	2.32327	0.0053636	**
siR131539972	GATAAGCGGCCTGAGTTCGAAGCC	up											0.01	1.07828	6.75259	0.000408497	**
siR131602136	CAGCGGTTAGGATATCTGGC	up											0.410392	1.43771	1.80869	0.0137501	*
siR131704367	AGACTTTATGTCCGAAGAGGGTCG	up						0.213419	1.01099	2.24401	0.0287642	*
siR132382066	AATATGTCTATTGTATCAGTTGAC	up	0.0970858	1.12126	3.52972	0.00296378	**
siR133514168	GTGGGATCATACAATATCGGATAT	up	0.194172	1.12126	2.52972	0.0111122	*
siR133746040	ATTCCTCGACTTACAAAACCGTTC	up						0.213419	1.01099	2.24401	0.0287642	*
siR134288473	ATGGCCTTAGCAGAGTTGGGACTC	up	0.291258	1.23339	2.08226	0.0171279	*
siR134706277	AGATACGTTGTGACTAGGACATGT	up	0.194172	1.00914	2.37772	0.0205229	*
siR135974017	AAATCCGTTATGATCAGTTGATAG	up	0.485429	1.34552	1.47083	0.0488657	*
siR81701537	TTAGGGATCTCGATGTGCACT	up											18.7754	40.8309	1.12081	4.24e-22	**
siR94335512	TTTGGACTTAAATTTGGTAAC	up											8.82343	19.2653	1.12659	2.88e-11	**
siR96892512	GAGGACGAGAAATGTTGGCAA	up											7.28446	14.7365	1.0165	8.84e-08	**
siR104335364	ATCGGAGGCCATGGTGCAGCC	X	9.02898	2.1304	-2.08344	6.95e-11	**	5.22876	1.41538	-1.88528	2.57e-06	**	6.77147	14.9522	1.14281	3.19e-09	**
siR111460501	TTTCAGCCCAACTCTCTGCCT	X						5.33547	2.12307	-1.32946	0.000224672	**	1.84676	7.11665	1.9462	2.12e-09	**
siR113967391	ACACACACGAGAACTCGCGAGAAA	X	3.398	10.652	1.64837	7.72e-10	**	14.6192	0.202197	-6.17595	3.42e-40	**
siR115117607	AGAGGATCTGGATTTAAAGGCTCA	X						5.7623	2.83076	-1.02546	0.00180875	**	1.74417	3.80992	1.12722	0.00356608	**
siR118314145	AATGAATCCGGAACTAAAGATATC	X	3.59218	1.45764	-1.30122	0.00353185	**	16.6467	1.21318	-3.77836	4.1e-35	**	1.33377	4.16935	1.64431	4.93e-05	**
siR120485132	ACCAATTACACGATTTTCGGGTGT	X	0.582515	2.24253	1.94476	0.00179815	**	4.37508	1.81978	-1.26555	0.00132318	**
siR121181079	AGTCAAAATTGGACATAGAAACCT	X	1.06794	2.24253	1.07029	0.0448837	*						2.77015	1.36582	-1.02019	0.0168266	*
siR122335351	ACCTACTAGGTATCAGTCGAGACC	X						3.20128	1.11209	-1.52538	0.0016183	**	0.923382	2.22845	1.27104	0.015675	*
siR122400158	ACCGGAGCTCGCCAGCACGCAGGA	X	1.45629	3.13954	1.10826	0.0143588	*	2.56102	1.01099	-1.34096	0.0106902	*
siR122807750	CCAACCTAGAATTTGAGCATACCT	X	1.06794	2.24253	1.07029	0.0448837	*	2.88115	1.11209	-1.37338	0.00574773	**
siR122908532	ATGACGGCATCCCGTAGAACTCGT	X	1.16503	2.91529	1.32327	0.00672086	**	2.45431	1.21318	-1.01652	0.0449033	*
siR124203156	ACTGGACCCACATTAGATATATGA	X	0.291258	1.23339	2.08226	0.0171279	*	1.92077	0.707691	-1.44049	0.0202831	*
siR124548200	GAGAGCGGTCCAGAATGTAAGAAT	X						2.88115	0.808789	-1.83281	0.000674361	**	0.205196	1.43771	2.80869	0.00140305	**
siR124923766	AGCCAATAAGTCGATTGTATTATT	X	0.970858	2.24253	1.20779	0.0272215	*	1.92077	0.606592	-1.66288	0.0100204	*
siR126368238	TTTAAATACCGGACGAATTACCCT	X	0.388343	1.23339	1.66723	0.039591	*						1.74417	0.718854	-1.27877	0.0231199	*
siR126681098	TGATACAATAACCAAGTTGGACCT	X	0.776687	1.79402	1.20779	0.0488957	*	2.02748	0.808789	-1.32585	0.0249125	*
siR126835973	AATCAGAACTAGATAAAATCTCTC	X	0.485429	1.45764	1.58631	0.0300713	*						1.33377	0.431312	-1.62871	0.0175968	*
siR127127555	GAGAAGCTGTAATTGTAGAATTCA	X	0.0970858	1.23339	3.66723	0.00148225	**	1.38722	0.404395	-1.77836	0.0230649	*
siR127541793	ACGAGAACTCGCGAGAAAACACAC	X	0.485429	1.90615	1.97333	0.00377167	**	3.94825	0.01	-8.62507	2.57e-12	**	2.87275	0.93451	-1.62015	0.000491025	**
siR127651175	ACCAAAATTAGACATGTCAAAACT	X	0.388343	1.23339	1.66723	0.039591	*	1.1738	0.303296	-1.95239	0.0270772	*
siR128185488	AGCGCCATGTAGAATTCTAGACCT	X	0.388343	1.23339	1.66723	0.039591	*	1.60064	0.606592	-1.39985	0.0388671	*	0.205196	1.07828	2.39366	0.012531	*
siR128275281	ACCCTATTTCTAGTCGAGACTGTC	X	0.291258	1.12126	1.94476	0.0300362	*	1.81406	0.404395	-2.16539	0.00291725	**
siR128386383	ATACCATGTGAGTAAAACCGGACA	X						1.49393	0.303296	-2.30031	0.00536068	**	0.205196	1.29394	2.65669	0.00341152	**
siR128389534	ATCTCCACTTTACCCCAAAAGACC	X	0.291258	1.12126	1.94476	0.0300362	*						1.53897	0.431312	-1.83516	0.00553841	**
siR128964171	AACGCAGAATTCTGACAGGAATGC	X	0.388343	1.23339	1.66723	0.039591	*	1.92077	0.505493	-1.92592	0.0044243	**	1.43637	0.575083	-1.32059	0.0346856	*
siR128969421	AGTGGCTAAATGGCTCTCCAAGCT	X	0.291258	1.12126	1.94476	0.0300362	*						1.02598	0.359427	-1.51323	0.0486629	*
siR130013964	GAATGTTTGGACGCTAATTTAAAG	X	0.291258	1.12126	1.94476	0.0300362	*	1.81406	0.303296	-2.58042	0.000977469	**
siR130481577	AATCAAACGTTAGACATGGAAACC	X	0.388343	1.34552	1.79276	0.023539	*						1.02598	0.215656	-2.2502	0.010266	*
# "X" means both induced and supressed expression in different time points.
* Fold-change ＞1 or fold-change ＜-1, and p-value ＜ 0.01;
** Fold-change ＞1 or fold-change ＜-1, and 0.01 ≤ p-value ＜ 0.05.

## Sheet: MDJ8
miRNA	sequence	Trends	MDJ8-2hpi vs MDJ8-2hpm					MDJ8-4hpi vs MDJ8-4hpm					MDJ8-24hpi vs MDJ8-24hpm
			MDJ8-mock-2h	MDJ8-PXO61-2h	fold-change(log2 inoculation/mock)	p-value	sig-lable	MDJ8-mock-4h	MDJ8-PXO61-4h	fold-change(log2 inoculation/mock)	p-value	sig-lable	MDJ8-mock-24h	MDJ8-PXO61-24h	fold-change(log2 inoculation/mock)	p-value	sig-lable
siR105510267	ATCTCGGAGACCGTGTTCAGAACT	down											17.6202	8.48922	-1.05353	2.52e-07	**
siR107423997	ACTTAAAAACCGGACATTCTACGC	down											26.4303	10.29	-1.36096	1.01e-14	**
siR108713221	TACGAGGCCATTCAGATTGTAGAT	down											13.667	3.34424	-2.03094	1.77e-13	**
siR109539470	AGTTACTTTCTGAAGACCGTGCCT	down						9.75286	4.5559	-1.09809	2.97e-05	**	11.1821	5.53085	-1.01561	6.97e-05	**
siR111376579	ATATAACAACATATAACCGGATGT	down						8.0928	3.87251	-1.06337	0.000214038	**
siR111529220	ACTTTAAATACCGGACGAATTACC	down											10.6173	4.63048	-1.19718	9.73e-06	**
siR112723581	TGTTTTTTATCCAACTTTGACTGT	down											10.6173	3.47286	-1.61222	3.09e-08	**
siR113406887	GCCTACTCCAACGGACCACCACTT	down						6.84775	3.30303	-1.05184	0.000749535	**
siR113792430	ACTGGGCCGGCAAATCTGAAGATT	down						4.87643	2.16405	-1.17209	0.00198319	**
siR113906661	AGGCAAATTCACGTCTTTCGGATG	down											10.5044	4.88773	-1.10375	3.73e-05	**
siR113967391	ACACACACGAGAACTCGCGAGAAA	down	2.78946	0.488513	-2.51352	2.45e-05	**						6.66405	0.643122	-3.37323	1.53e-11	**
siR114029229	ATCCGAGACTAAAAGTAGACATCT	down											8.47125	2.57249	-1.71941	2.38e-07	**
siR114602646	AGAGAATAAGCAAACTGTAAACTT	down											7.4547	3.60149	-1.04956	0.000881677	**
siR115980411	ATAGCAACTTAGAATCGGATGGGA	down						6.32898	2.84744	-1.15231	0.000491258	**
siR117241593	ACCTAGAGATATAAGTAGTTTGAC	down											6.88995	1.41487	-2.28383	2.2e-08	**
siR117315065	TTTTACACCTACGGATCAGACGCC	down						3.52763	1.70846	-1.046	0.0168678	*
siR117664940	ATTCTAGAAGTATCGTCTGATACC	down											5.98635	2.95836	-1.01688	0.00376023	**
siR117711992	TCCAGTCGCGAGTTCTGAGCCGGC	down						4.77268	2.27795	-1.06706	0.00455611	**
siR117963158	ACGTAGAAGATATGCTGAATAGTA	down											8.01945	1.15762	-2.79234	1.26e-11	**
siR118113416	TGGACTTTTAGGCTACAATGGACT	down											5.4216	1.92937	-1.49059	0.000204929	**
siR118314145	AATGAATCCGGAACTAAAGATATC	down											2.4849	1.029	-1.27195	0.0280939	*
siR118804512	TTTGAACCGGAATGATATAAT	down											5.98635	2.82974	-1.08101	0.00232155	**
siR119400083	ATTTGGCTTAGAGAGGTTGTTGGA	down											5.76045	2.18662	-1.39748	0.000261754	**
siR119509634	ACAATCAGGGACACTCTAAATAGT	down						3.63138	1.36677	-1.40975	0.00217433	**
siR119918554	AAATCTGTAGCCTGATGCCCTTCT	down											4.85685	1.15762	-2.06886	1.1e-05	**
siR120059520	AAGTAGAATTACTTATCCTTGGCC	down											5.1957	1.80074	-1.52873	0.000215191	**
siR120154048	ACCACAGAACCGGACATTTGACAC	down						2.59385	1.25287	-1.04985	0.0410216	*
siR120201951	TCGAAATTTATTCTGGGCCGAGAA	down											3.72735	1.41487	-1.39748	0.00353572	**
siR120203941	ACCTCGTCCCCAAACCAAACACAT	down											5.8734	2.82974	-1.05353	0.00313927	**
siR120257137	ATTGGCCCCTATGAATATTTGAAC	down											4.40505	0.771747	-2.51296	2.62e-06	**
siR120485132	ACCAATTACACGATTTTCGGGTGT	down											3.6144	1.54349	-1.22756	0.00935454	**
siR120644539	ACCGGGACTAAAGATAGCGAACTT	down											7.34175	2.82974	-1.37546	4.45e-05	**
siR120704614	ATATCGAGACCACGTATGTACTAC	down											4.9698	2.44387	-1.02402	0.00807086	**
siR121181079	AGTCAAAATTGGACATAGAAACCT	down											7.4547	2.18662	-1.76945	7.88e-07	**
siR121245829	ACTTGGAGAGACTGTTGGAGATGC	down						2.6976	1.25287	-1.10644	0.0295538	*
siR121294943	GCATCTGACTGCTTGCACCCGAGG	down						3.32012	1.59456	-1.05807	0.0194062	*	3.50145	1.029	-1.76672	0.000828985	**
siR121635599	CGGTCACCTGAGATCCTAGGACAG	down											2.4849	1.029	-1.27195	0.0280939	*
siR121642379	AACTCTATTTTTTGAGGCGGATCT	down											5.53455	1.92937	-1.52034	0.000140577	**
siR121731711	AAAGTTGTAGAATCCAGAAAACGC	down											4.518	1.67212	-1.43401	0.0010202	**
siR121830456	ACATTCTGGACCGCTCTCATATAG	down											3.50145	1.67212	-1.06628	0.0223254	*
siR122033159	AAGCACGTTCGCAGATTAGACATG	down											3.04965	1.15762	-1.39748	0.00860528	**
siR122062294	AGTACAACATATCGAGGACGATGT	down						2.38634	1.13897	-1.06706	0.0474606	*
siR122242564	ACACAGAGAAAACGTAGAAATGAC	down											4.518	1.029	-2.13445	1.56e-05	**
siR122279179	ATCTTTAGTCCCAGATTTTTACTC	down						2.59385	1.25287	-1.04985	0.0410216	*
siR122393643	AGATCTGAACCGTTTGGTTGGACT	down											3.04965	0.771747	-1.98244	0.000783719	**
siR122400158	ACCGGAGCTCGCCAGCACGCAGGA	down						2.80135	1.13897	-1.29839	0.0118361	*
siR122435461	ACCGGACTGATTCGGACATGGCCC	down											3.8403	1.28624	-1.57805	0.00119702	**
siR122477698	ACTGAGAGAAGGCTATAAAGAACC	down											3.6144	1.67212	-1.11208	0.0162608	*
siR122506850	ACCCGTTTGGACCTTTATGATACC	down						2.80135	1.36677	-1.03535	0.0354722	*
siR122545046	AACACAGAATTCTGACAAAAATGT	down											6.66405	1.28624	-2.37323	1.83e-08	**
siR122577605	CACCCAACTTTGATCGTCCGTCAT	down											3.95325	1.67212	-1.24136	0.00602761	**
siR122588834	ATGTTTTTGTCAGTACTTTGATAC	down											2.9367	1.41487	-1.05353	0.0389927	*
siR122606711	AGGACGACGAGGATGGCAACG	down						3.11261	1.02508	-1.60239	0.00187816	**
siR122657419	GCCACATCAATGCTACGTCGGATG	down											3.50145	1.54349	-1.18175	0.0131017	*
siR122674565	AGAAAACAGTTCACTTTAGATCCC	down											3.6144	1.54349	-1.22756	0.00935454	**
siR122735321	GAAATTCTGAGACCCCGAATCTGG	down											3.72735	1.67212	-1.15647	0.0117597	*
siR122789696	TTTTCCGTACCCAACTTTGATCGT	down						3.00886	1.25287	-1.26398	0.0105081	*
siR122908532	ATGACGGCATCCCGTAGAACTCGT	down											4.2921	2.05799	-1.06045	0.0114866	*
siR122959235	ACCGAGAGTGCTAGTTGGATAGTG	down											2.14605	0.900371	-1.25309	0.044597	*
siR123603342	AGCGGATCGGACAGGATATTATCC	down											3.95325	1.92937	-1.03491	0.0175618	*
siR123779029	GAGAAATTCTGAGACCCCGAATCT	down											2.9367	0.900371	-1.7056	0.00292161	**
siR123840873	GAACAACGAATCTGCACAGACTGT	down						3.21637	1.36677	-1.23466	0.00930206	**
siR123952832	ATTTCGTGTCCAACGTTTGACTGT	down											2.259	0.900371	-1.32709	0.0309954	*
siR123986456	ACCCCCCTCAATCTAATCCAAAGC	down											2.9367	1.41487	-1.05353	0.0389927	*
siR124024284	AGAGACTAAAGTGGGGCTAAACTT	down											3.04965	1.28624	-1.24548	0.0161389	*
siR124036014	GCATCTGACTGCTTGCACCCG	down											2.82375	1.28624	-1.13445	0.0318213	*
siR124129633	AATCCGTGTCCAACGTTTGACTGT	down											3.27555	0.257249	-3.6705	1.43e-06	**
siR124203156	ACTGGACCCACATTAGATATATGA	down	3.6263	1.46554	-1.30707	0.00190362	**						4.17915	0.514498	-3.02197	4.78e-07	**
siR124413747	ATCGGGCCTGCACAGTGACAAAGC	down											2.59785	0.643122	-2.01415	0.00182084	**
siR124478170	GATAATCGTAGAGAAACTTGGCTC	down											2.9367	0.900371	-1.7056	0.00292161	**
siR124526049	GTTGTCAGGCTGTGTCAGGCC	down											2.37195	0.643122	-1.88291	0.00446373	**
siR124536776	GTTTATGGACCTAGATGATATACC	down											3.50145	1.41487	-1.30728	0.00727312	**
siR124572658	CACCTTGTGCTATGAATTTGGACA	down											2.4849	0.900371	-1.4646	0.0145622	*
siR124693325	AAATGTTGGCACGGAAACTCATGA	down											2.4849	1.15762	-1.10203	0.0498864	*
siR124700548	ATACATCGAGATCTCTAAACTTGG	down											3.95325	1.92937	-1.03491	0.0175618	*
siR124752577	AGTCAAACGTCTGATGTGGCACCC	down											3.50145	0.771747	-2.18175	0.000125181	**
siR124780066	TTCTACTACTATAAATCTAGACAG	down						1.66006	0.341692	-2.28047	0.00492655	**	2.82375	1.029	-1.45638	0.00925771	**
siR124805857	TCTGAACATATCTCTGTATAGCCT	down						1.76382	0.683385	-1.36793	0.0400773	*	2.9367	1.15762	-1.34303	0.0124294	*
siR124863562	ATTTCCGTGACAACGTTTGACTGT	down											1.8072	0.643122	-1.49059	0.0367726	*
siR124898615	ATTTCCGTACCAACATTTGACTGT	down											3.27555	0.771747	-2.08554	0.000316273	**
siR124900885	GTCTAAGCCAATAAACCTATGCCT	down											3.1626	1.28624	-1.29795	0.0113585	*
siR125019543	CGAGGACTACCCACTATTGAGT	down						3.42388	1.36677	-1.32486	0.00455662	**
siR125037606	ACTAGTCACGCAAAATAAGATCCT	down											2.37195	1.029	-1.20484	0.0399766	*
siR125128796	CCGGAATGATATAATAAACCAAGT	down											2.9367	1.029	-1.51296	0.00629522	**
siR125219560	TTTTTCAGACGGACCACTTACGAG	down						2.07508	0.45559	-2.18736	0.00199584	**
siR125237137	ACCGATCGGTCTTGACTTTCTGAT	down											2.14605	0.643122	-1.73852	0.0106401	*
siR125492448	GAAACACAGCCTGAATCAAAGCCT	down											3.27555	1.28624	-1.34857	0.00793553	**
siR125515856	GCCCCTATCAAGATTCGTAGTACT	down											2.259	0.900371	-1.32709	0.0309954	*
siR125604390	ATTTCCACGCTAAATTTTGATCGT	down											2.4849	0.643122	-1.95002	0.00286022	**
siR125746588	GAGAATCTGGTTGACAATCTGGAC	down											2.0331	0.514498	-1.98244	0.00676303	**
siR125764139	TCACACAAACTGATCAGATTG	down	1.95262	0.488513	-1.99894	0.00231529	**
siR125843465	ATCAGATTTTAGACCTCTAGTGGT	down											2.37195	1.029	-1.20484	0.0399766	*
siR125949475	TCTGTCTTCAACTGACGTGGCACC	down											1.92015	0.643122	-1.57805	0.0245492	*
siR125982973	CATCTGACTGCTTGCACCCGAGGA	down											1.92015	0.771747	-1.31502	0.0494975	*
siR126133807	GAGTTATGCCAAACGGTTCGGATT	down						1.45255	0.341692	-2.08782	0.0131846	*
siR126237510	GGAAACCGGATAGAACGACTCTCC	down						1.76382	0.45559	-1.95289	0.00833127	**
siR126243726	CATGGACACAGCCGAGCCGCC	down	2.23157	1.07473	-1.05409	0.0415338	*
siR126249930	AAATATTTTCCTGGACACTAAATC	down	2.41754	1.17243	-1.04403	0.0350208	*
siR126256322	AACTTCTCCAGTTAGGACTATGGC	down						1.24505	0.341692	-1.86543	0.0340589	*
siR126256698	CTTGGACTAATTCGCGAAATGAAT	down											2.37195	1.029	-1.20484	0.0399766	*
siR126350104	AAGACCTGTTTACGCTGGCGGCCC	down						2.17883	0.45559	-2.25775	0.0012229	**
siR126567231	TTTGGACCTACGTGACATACACGT	down											2.4849	1.15762	-1.10203	0.0498864	*
siR126599311	AAGAGGAGCCTACGCGTCGGGCGA	down						2.17883	0.797282	-1.45039	0.0164412	*
siR126623055	TATACGGAAACAATCTTTGAATAT	down											2.259	0.771747	-1.54949	0.0155063	*
siR126673133	GATTGATTTTCCTTGGACACTACC	down						1.03754	0.113897	-3.18736	0.0100635	*	2.14605	0.771747	-1.47548	0.0230484	*
siR126674549	TAGAGAACAAATATGCCTTGGTAC	down											4.17915	1.15762	-1.85205	0.000154256	**
siR126808205	TATCTGTTTACAACGTTTGACC	down	1.95262	0.586216	-1.73591	0.00556485	**
siR126829745	GAGAATAACGTATAACTATGATAC	down						2.17883	0.569487	-1.93582	0.00332619	**	3.04965	0.128624	-4.56741	6.1e-07	**
siR126840298	ATCCTTCTAAGACAACGAATCTGA	down											2.259	0.643122	-1.81252	0.00691764	**
siR126929749	ATCCTAGTACAACATATCTGAATA	down						1.76382	0.683385	-1.36793	0.0400773	*	2.0331	0.771747	-1.39748	0.0339445	*
siR126937102	GAATATGGACAATACTGGAAAGTC	down						1.55631	0.45559	-1.77232	0.0207514	*
siR127007708	AGAATATTCCCTTGAGATCCGGGT	down											2.0331	0.771747	-1.39748	0.0339445	*
siR127008891	AGCTGTAACACGGACTATAAAACG	down											2.82375	1.15762	-1.28645	0.017816	*
siR127044775	TTACCGTTGGATCGAGAAATAGAC	down											2.7108	1.28624	-1.07555	0.0441199	*
siR127071603	ACCAACCGGGACTAAAAAGAGCCT	down											3.04965	0.643122	-2.24548	0.000282483	**
siR127100327	AGGGCCTAAGACCTTGTTCGGTTT	down						1.45255	0.45559	-1.67278	0.0322838	*
siR127211160	ACATGCCACATGGACCAAGAACCA	down											2.0331	0.643122	-1.66052	0.0162332	*
siR127228838	AATCTGGACAACGGCTAAAAATGC	down											2.82375	1.15762	-1.28645	0.017816	*
siR127355437	ATGAATCTGGATAACTGTGTTTTC	down						1.24505	0.341692	-1.86543	0.0340589	*	2.14605	0.900371	-1.25309	0.044597	*
siR127358957	TTGAGCCTTCAATCGCTGACT	down	1.95262	0.390811	-2.32087	0.000834379	**
siR127390957	AACCTCTCCTAGAACAACGAATCT	down											2.4849	1.15762	-1.10203	0.0498864	*
siR127401329	TTCCAACCGAGAGTAGAAATCTGG	down											2.82375	1.28624	-1.13445	0.0318213	*
siR127402760	TACTATAAATACAACGGACGACGT	down											1.92015	0.771747	-1.31502	0.0494975	*
siR127446120	ATGAACATCTGTGACTTCTAGCCT	down						1.86757	0.45559	-2.03535	0.00521231	**	1.46835	0.257249	-2.51296	0.00897725	**
siR127478507	ACATCACGACAACAAATTTTGGAC	down											1.1295	0.257249	-2.13445	0.0401136	*
siR127515245	TCTTGGACTAATTCGCGAAATGAA	down											2.4849	0.771747	-1.68699	0.00684451	**
siR127612549	GCTAACAGATGCTAACCGGACGGT	down						1.86757	0.569487	-1.71343	0.0127202	*
siR127624407	CTAGATTCTCTGTAAAACTTTGCA	down											2.14605	0.771747	-1.47548	0.0230484	*
siR127763593	ACTTAAGAGCATCTCCAACAACCT	down											1.8072	0.514498	-1.81252	0.0165712	*
siR127786192	AAACCGGACATTCTACGCCCCCCT	down						1.55631	0.45559	-1.77232	0.0207514	*
siR127802692	CGGTTTTTTTAAAGAACAGGCACC	down											2.59785	0.900371	-1.52873	0.0098555	**
siR127843833	ATCGAGATAAATGTGGAAAATATT	down											2.9367	0.900371	-1.7056	0.00292161	**
siR127862905	ATCCCTAGTCCAAAGTCACAACTC	down											2.7108	1.28624	-1.07555	0.0441199	*
siR127865736	TTGGGTATTCTCGAGGATCAAGAC	down											1.46835	0.257249	-2.51296	0.00897725	**
siR127937965	ATTCCTCGGACGTCTATACTCTGG	down											2.0331	0.771747	-1.39748	0.0339445	*
siR128007097	ATTCTAGTACTACAAATCAGAACT	down	1.85964	0.683919	-1.44313	0.0179351	*
siR128008257	AGTCAAAGTTGAACATGAAAACCT	down											1.92015	0.771747	-1.31502	0.0494975	*
siR128059941	ATCCGATCAAACATACGATGTGAC	down											1.92015	0.643122	-1.57805	0.0245492	*
siR128149994	ACCTTGTAGAGTTAGTCGGAAGAC	down											2.4849	1.029	-1.27195	0.0280939	*
siR128178820	ACCCTGAAGAATTTTGACTAAAAA	down											3.27555	1.15762	-1.50058	0.00403753	**
siR128197896	ATTGTGAATGCCCTAAGGATTTAG	down											1.69425	0.385873	-2.13445	0.0101481	*
siR128242801	AACCATTGTAAGAAAAACTCAAAA	down											2.0331	0.514498	-1.98244	0.00676303	**
siR128258201	ACCGAGACTATTGTGAAATCTAGC	down											2.0331	0.514498	-1.98244	0.00676303	**
siR128308545	TCGATTCGGATAAAAATACCC	down											1.8072	0.643122	-1.49059	0.0367726	*
siR128378848	ACGAGGCCATTCAGATTGTAGATA	down											2.14605	0.900371	-1.25309	0.044597	*
siR128389534	ATCTCCACTTTACCCCAAAAGACC	down											2.4849	0.771747	-1.68699	0.00684451	**
siR128399398	ACACGAGAACTCGCGAGAAAACAC	down											1.3554	0.01	-7.08258	0.000552806	**
siR128549903	TCCATGTATCTGATAAGTTTGACT	down						1.3488	0.45559	-1.56587	0.0496821	*
siR128566998	GAGACTCGTCCAGACTGATAATAC	down						1.45255	0.227795	-2.67278	0.00428117	**
siR128620229	GAGAAGGACAACGGGCTATAGATT	down						1.45255	0.341692	-2.08782	0.0131846	*
siR128674610	AATAATTCTATTTTAGTCCTGCCT	down											2.0331	0.643122	-1.66052	0.0162332	*
siR128706295	ATTTATTCTGGACCGAGAACTAAT	down											1.69425	0.514498	-1.71941	0.0256048	*
siR128726055	ACCGAGAAAACGTGGAACTGCTCT	down											1.8072	0.01	-7.49761	4.44e-05	**
siR128884559	GATCAAAGTTGGATACGAAAACTT	down						1.66006	0.45559	-1.86543	0.0132077	*	1.69425	0.514498	-1.71941	0.0256048	*
siR128914513	TCGCGAAATGAATCTATTGAGCCT	down						1.55631	0.569487	-1.45039	0.0448912	*
siR128915773	GTGAACTGCAATTAGAAATCTGAT	down						1.76382	0.683385	-1.36793	0.0400773	*
siR128951296	ATATTGGACCACCTATTTAATTGG	down											2.14605	0.385873	-2.47548	0.00143291	**
siR128964171	AACGCAGAATTCTGACAGGAATGC	down											2.14605	0.514498	-2.06045	0.00427089	**
siR129008578	AAATTCGACTAGGTTACTGCAAAC	down											2.0331	0.771747	-1.39748	0.0339445	*
siR129014902	GAATCTAAACAGGCTGTATATGTC	down											1.69425	0.514498	-1.71941	0.0256048	*
siR129044785	CATCACGACAACAAATTTTGGACG	down											1.46835	0.385873	-1.928	0.0258249	*
siR129064465	ACACCCGGTATGTATGGACAGAAC	down											1.8072	0.385873	-2.22756	0.00628399	**
siR129116423	ACACCTGATCCAGACTAGCAACCT	down											1.1295	0.257249	-2.13445	0.0401136	*
siR129153214	ATAACCGGGAGTAGAGTTGAATCT	down											1.24245	0.257249	-2.27195	0.0245673	*
siR129228476	GAGTAGTTCTCTGTCCCATGTGGC	down						1.14129	0.227795	-2.32486	0.0206185	*
siR129269262	AATTTGGATCTATCTCTGTTCAGA	down						1.3488	0.113897	-3.56587	0.00177247	**
siR129302344	ACAGCTAAATTTAGGAGTCGGAGC	down											2.4849	0.771747	-1.68699	0.00684451	**
siR129380260	AACGAATCTGTATACTCTATATAC	down											1.46835	0.385873	-1.928	0.0258249	*
siR129444534	ACAATACAACAAATCCGGATATGT	down											1.8072	0.643122	-1.49059	0.0367726	*
siR129556719	AATTAAAGTTGGGTACGAAAAACT	down											1.92015	0.514498	-1.89998	0.0106296	*
siR129573733	ATTTTCCCATACGATCCTCTTAAG	down											1.5813	0.514498	-1.61987	0.0391778	*
siR129612944	GAGCTGAAACTGGAGCCTGAGCCT	down											1.5813	0.514498	-1.61987	0.0391778	*
siR129633686	AACCAATGTAGGACTATTTAACAC	down											1.1295	0.128624	-3.13445	0.0119789	*
siR129656086	AGCGAATCTGAACAGATCTAGATT	down											1.1295	0.257249	-2.13445	0.0401136	*
siR129702436	CTCACTCGAGTGACTATAGATCGT	down	1.11579	0.293108	-1.92856	0.0274217	*
siR129744713	ACACCTACGGATCAGACGCCCGAT	down											1.3554	0.385873	-1.81252	0.0406194	*
siR129776833	AGCTACAGCACGGACTTAAAAGAC	down											1.1295	0.257249	-2.13445	0.0401136	*
siR129823345	GAGGATTGCAAAACACATGAATGT	down						1.55631	0.341692	-2.18736	0.00809153	**	2.14605	0.385873	-2.47548	0.00143291	**
siR129936172	AGCGATATTCCATAATTAACCCTG	down											1.8072	0.257249	-2.81252	0.00188359	**
siR129970722	AACCGTCGATTTTCAATTAAATTG	down											2.259	0.643122	-1.81252	0.00691764	**
siR130017534	ACTAAATCTGACGAATTAAAGCCT	down											2.14605	0.385873	-2.47548	0.00143291	**
siR130034544	GTTTTCGTGTCCAACCTTGATCGT	down						1.14129	0.227795	-2.32486	0.0206185	*
siR130046199	AGACTGGGAAGATACGCAAAATGA	down											1.46835	0.257249	-2.51296	0.00897725	**
siR130063024	CTTTAAATACCGGACGAATTACCC	down											1.5813	0.257249	-2.61987	0.00536704	**
siR130180907	ATAGTCCTAGGAAGTATTACATCC	down											1.3554	0.385873	-1.81252	0.0406194	*
siR130232007	TCTAAATCGCCAACCTCTGGT	down											1.3554	0.128624	-3.39748	0.0039129	**
siR130245743	ACAATCCCCTCGAAACCGAAGAAT	down											1.1295	0.257249	-2.13445	0.0401136	*
siR130341173	ACTGACAACGAGCTGTAGAGCTGT	down						1.24505	0.227795	-2.45039	0.012304	*
siR130360973	ATTCATCCAATTACAACGCCCTCC	down											1.01655	0.128624	-2.98244	0.0207857	*
siR130362359	AATTTCGTGTGTTGGTCCTCAGCA	down											1.01655	0.128624	-2.98244	0.0207857	*
siR130410227	ACAATACGAGCTCCAATAAACCAT	down	2.41754	0.683919	-1.82164	0.00135388	**						1.46835	0.01	-7.19805	0.000294337	**
siR130433649	ACCAACCGAGAAGAAAGATTGAAA	down	2.78946	0.879324	-1.66552	0.00117792	**						1.69425	0.01	-7.4045	8.34e-05	**
siR130436589	ACCCGAAGATCGTGTATTTACTCG	down											1.69425	0.514498	-1.71941	0.0256048	*
siR130530679	AAAACCAGACAACGGACATCCCTC	down						1.3488	0.45559	-1.56587	0.0496821	*
siR130549399	TAGAGATATACAGAACAGAAATGC	down											1.3554	0.128624	-3.39748	0.0039129	**
siR130563895	ACTCCGATGTGACACGCTAAAACT	down											1.5813	0.514498	-1.61987	0.0391778	*
siR130582982	GATCTGAACACAGCCTAAAAGCCC	down											1.46835	0.257249	-2.51296	0.00897725	**
siR130587447	ATGAATTTGGACATACTATCTGTC	down											1.3554	0.385873	-1.81252	0.0406194	*
siR130674774	CGTACACAGAGAACAATGAATGAT	down											1.5813	0.385873	-2.03491	0.0162597	*
siR130716549	AAACACAGGATTCTGATAGGATTT	down											2.37195	0.643122	-1.88291	0.00446373	**
siR130767078	CATTGGACCTACATGTCATGGACA	down											1.24245	0.128624	-3.27195	0.00686352	**
siR130897133	GATTTGACAATGTAGTTATAGACT	down											1.3554	0.01	-7.08258	0.000552806	**
siR130952718	ATTGCCAAAGAATACGTCGGATGA	down											1.24245	0.257249	-2.27195	0.0245673	*
siR130977460	GAGCATTTAGCCGACTTAGAACCT	down											1.5813	0.514498	-1.61987	0.0391778	*
siR130984936	AGTCGACATGTGATCCTCCAGCCT	down						1.24505	0.227795	-2.45039	0.012304	*
siR130989119	GATCAAAGTTGAACATAGAAACTT	down						1.14129	0.113897	-3.32486	0.00566835	**
siR131022583	TTTTTCCAACGTTTGACCATCTGT	down	1.30175	0.390811	-1.73591	0.0254286	*						1.5813	0.01	-7.30497	0.000156718	**
siR131032263	ACTTTATCATTGACATGTGGACCC	down						1.14129	0.113897	-3.32486	0.00566835	**
siR131068077	TATCGCAGTACAATAAATTTGGAC	down						1.03754	0.227795	-2.18736	0.0342371	*
siR131105574	ACCCTATATGTAGAAAAGCCGGAA	down	1.30175	0.390811	-1.73591	0.0254286	*
siR131153606	AACCTTTTCAGATTCTCAGAAACT	down											2.0331	0.643122	-1.66052	0.0162332	*
siR131213987	ATTCAAAATTTGTTGGACCTGCCT	down											1.3554	0.385873	-1.81252	0.0406194	*
siR131269907	AGACAACGTTAGAGCACCGAGAAA	down											1.24245	0.01	-6.95704	0.00103825	**
siR131347689	GATCAAACGTTAGATATAAAAACT	down											1.5813	0.128624	-3.61987	0.00125584	**
siR131418770	CGAGATCGACGGTATATTTCTGCC	down											1.3554	0.385873	-1.81252	0.0406194	*
siR131431562	ATGTCCAGACACGTTATAGAAACG	down											1.69425	0.257249	-2.71941	0.00318852	**
siR131480767	AGACGAAGGATAAGTAATTCTACT	down											1.46835	0.257249	-2.51296	0.00897725	**
siR131578515	AGAGATGATGTGACTGAAAAGTTT	down											1.46835	0.01	-7.19805	0.000294337	**
siR131590286	AACCCCTACACCCACAAGACCCAT	down											2.0331	0.385873	-2.39748	0.00235988	**
siR131774020	ACCCTATATATCGATCGTAGATCT	down											1.3554	0.257249	-2.39748	0.0149102	*
siR131788308	AGAGATGATCCAAACTGAGAAAAG	down	1.0228	0.293108	-1.80302	0.0442662	*						1.69425	0.385873	-2.13445	0.0101481	*
siR131923499	AGGACGAGAATTAGTGAATTGTGT	down											1.24245	0.257249	-2.27195	0.0245673	*
siR132037476	ATTCAATGGAACGAACCAAAACTT	down						1.3488	0.341692	-1.98091	0.0212952	*
siR132066542	TAAGAAGACTAGTCTGTTTGGCAC	down						1.24505	0.341692	-1.86543	0.0340589	*
siR132123566	AGGACCGAAACCACTCTGGATTGA	down											1.3554	0.257249	-2.39748	0.0149102	*
siR132134492	AGAAAAACCGGACAAAAATAGTAC	down											1.69425	0.385873	-2.13445	0.0101481	*
siR132165803	ATCCTAGTGCAACGAATCTGAACC	down											1.01655	0.128624	-2.98244	0.0207857	*
siR132319130	GGAGGAAATCTAGACTAAACTGGA	down											1.3554	0.257249	-2.39748	0.0149102	*
siR132389002	AATTTCACTCCAAAACCCAACTCT	down											1.46835	0.128624	-3.51296	0.00222101	**
siR132401310	ATAGAATCCGTCAGTAAACCATGA	down											1.1295	0.01	-6.81954	0.00194997	**
siR132409198	ACGATCAAAGTTGAACACAAAACT	down											1.5813	0.257249	-2.61987	0.00536704	**
siR132439142	ATAAGTCCCTATTTTTGTGAGAGG	down						1.3488	0.341692	-1.98091	0.0212952	*
siR132478337	ACGGTCATTTGGCTCTAATTTGGC	down											1.8072	0.643122	-1.49059	0.0367726	*
siR132554685	GAGGGCATGTTTCATACTCGGCCT	down						1.03754	0.227795	-2.18736	0.0342371	*
siR132623590	ATTAACCGAGACTAAAAATAGATT	down											1.24245	0.01	-6.95704	0.00103825	**
siR132700026	AACGACAAGTACTAATTGGATTGT	down											1.01655	0.128624	-2.98244	0.0207857	*
siR132757051	TGTAGAATTAGATGATAAGGTGGA	down											1.01655	0.128624	-2.98244	0.0207857	*
siR132996184	CCGAGAATAGAACGAGAGGAG	down	1.5807	0.293108	-2.43106	0.00216366	**
siR133139381	TACCGTGATTCTAAGAACCGAGAA	down											1.24245	0.01	-6.95704	0.00103825	**
siR133152605	GAGAGACCGATTTAGAAAGACTGT	down											1.01655	0.128624	-2.98244	0.0207857	*
siR133158289	AGACTGTTTTAGGAGATTCTAAAA	down											1.24245	0.257249	-2.27195	0.0245673	*
siR133191523	GTTGAACACGGATACCTACAAGGC	down											1.01655	0.01	-6.66754	0.00366231	**
siR133202717	TTGGCTGAGAGACCGTAACAACGT	down											1.3554	0.385873	-1.81252	0.0406194	*
siR133309017	AAAACCGGGATCTGAGGGACCTCT	down											1.69425	0.01	-7.4045	8.34e-05	**
siR133351913	AGTGCGGCACCGGAGCTCGCC	down	1.0228	0.195405	-2.38799	0.0166308	*
siR133547972	ACTAAAACCCGAGACTAAAAAAAC	down											1.46835	0.01	-7.19805	0.000294337	**
siR133551266	ATTTGGGTCCAGGAATCATCGGGT	down											1.01655	0.128624	-2.98244	0.0207857	*
siR133572040	ATCATTCAGGTCCAAAGACTTATT	down											1.1295	0.01	-6.81954	0.00194997	**
siR133732364	AAGAGATCCGTCAATGAAAATAGA	down											1.24245	0.01	-6.95704	0.00103825	**
siR133917406	ACTCCAAACTGCTAGCCAACAAGG	down											1.01655	0.128624	-2.98244	0.0207857	*
siR133919106	GCTAGAGAACTCACATGTCAACCA	down											1.24245	0.128624	-3.27195	0.00686352	**
siR134022733	AACTGGCACCTATAGAATATATAT	down	1.0228	0.195405	-2.38799	0.0166308	*
siR134092819	ATCACGACAACAAATTTTGGACGG	down											1.1295	0.128624	-3.13445	0.0119789	*
siR134174586	AGTACGACTTGTCATAACCATGGC	down											1.01655	0.01	-6.66754	0.00366231	**
siR134193527	ACCCTGTAGGTTCATGTAACATCT	down						1.14129	0.227795	-2.32486	0.0206185	*
siR134243117	TAAGAATTGGCGCTCTGATATCAT	down											1.1295	0.257249	-2.13445	0.0401136	*
siR134364504	AGACTGAGAAGATGCGTAAAATGA	down											1.01655	0.128624	-2.98244	0.0207857	*
siR134401179	AATCAAAGTTAGACACAGAAACCC	down											1.01655	0.128624	-2.98244	0.0207857	*
siR134452787	AGCCCTGTAGAATCTTACTATTTA	down											1.24245	0.257249	-2.27195	0.0245673	*
siR134519139	ACAACGAGAATGCTAGCTGGATAC	down											1.01655	0.128624	-2.98244	0.0207857	*
siR134557269	ATCCGATTAAACATTCGATGTGAC	down						1.14129	0.113897	-3.32486	0.00566835	**
siR134598893	GGTATTTCAATCGGGACTAAAGAT	down											1.01655	0.128624	-2.98244	0.0207857	*
siR134617770	GTCCAAATTCGTTGTACTATGAGG	down											1.1295	0.257249	-2.13445	0.0401136	*
siR134754703	AGGATACCGCAAAGACATGAATTG	down											1.01655	0.01	-6.66754	0.00366231	**
siR134876365	ACGGACAGTCAAAACTCAGGGTTT	down											1.01655	0.01	-6.66754	0.00366231	**
siR135004065	ACTATCTAGATCTTGGCAAAAGAC	down											1.1295	0.128624	-3.13445	0.0119789	*
siR136030684	ATGATTTGACGCTGAAAAAAAAGG	down											1.3554	0.01	-7.08258	0.000552806	**
siR136044386	GTTAAATGTTGGACACGGAAAATT	down											1.1295	0.257249	-2.13445	0.0401136	*
siR136208188	ATTACGAGGCCATTCAGATTGTAG	down											1.01655	0.128624	-2.98244	0.0207857	*
siR136513395	GTTAATTACAGTCGGTTCTCTGGC	down											1.01655	0.01	-6.66754	0.00366231	**
siR136875084	AGTGGAGCTGTGGAGAGAAAACCT	down											1.01655	0.128624	-2.98244	0.0207857	*
siR137047582	AAGAGAAAATCCAGGACTAAAGA	down											1.1295	0.01	-6.81954	0.00194997	**
siR137481788	ATACCGCCTGAACTCATTTTTAGA	down											1.24245	0.128624	-3.27195	0.00686352	**
siR104335364	ATCGGAGGCCATGGTGCAGCC	up						2.38634	7.40333	1.63338	6.67e-07	**
siR107843063	AAAAAGAGAATAGCAGCGGACTAC	up	6.2298	13.3853	1.10339	1.24e-07	**
siR115258101	GATCATATAGCGAAGTGGATATC	up						3.32012	10.2508	1.62642	5.2e-09	**
siR115264651	TGAAATATACCGTCGATCTCGCAC	up	3.90525	7.91392	1.01898	0.000142419	**
siR116424347	CGCAGAGGTGGTCTGACAGAC	up	2.23157	5.47135	1.29384	0.000132681	**
siR118279103	GTAGAGAGTGTACACGAGAAGCCT	up	2.32455	5.27594	1.18248	0.000472551	**
siR119361835	AGTGACATGGACAAATCTCAAACT	up	1.67368	3.8104	1.18692	0.00295607	**
siR120520151	TTCTAGTACAATGAATCTGGACT	up	1.39473	4.39662	1.65641	3.94e-05	**
siR120798567	ACGTTGTCAGGCTGTGTCAGGCCC	up	1.67368	3.615	1.11097	0.0060542	**
siR121651529	ATTGAGATCCTCTGACGTTACTGT	up	1.48771	3.12649	1.07144	0.0133059	*
siR121835768	ACCGGGACTAAAGATTCGAACTTT	up	1.5807	3.41959	1.11326	0.00752574	**
siR121883051	TACCGAAGGACCTAAAGTGAATGG	up	1.85964	4.00581	1.10707	0.00392904	**
siR122384935	ATACATACCGGACAAACGACCCCT	up	1.30175	3.32189	1.35155	0.00216933	**
siR122443804	ACGTTTCATCGGATGTTGGAAGA	up	1.48771	3.02878	1.02564	0.0187491	*
siR122486601	GTTTATAACATGTGGACTCTCATA	up	1.39473	3.22419	1.20895	0.00561411	**
siR122682065	ACCGAGACTGAAAAAATCGAGACT	up	1.76666	4.10351	1.21583	0.00165691	**
siR122770433	ACCGTACATGTAGTGGCACATAGA	up	1.48771	3.12649	1.07144	0.0133059	*
siR122826040	GAGAATAGCAGCGGACTACGATTC	up	1.0228	2.73567	1.41937	0.00397123	**
siR123029536	ATCGATCGGTACGAGAAAACGGGC	up	1.20877	3.12649	1.371	0.00265657	**
siR123085534	AGTTGTAGAATCCAGAAAACGCAC	up	0.836839	1.95405	1.22345	0.0306796	*
siR123089824	AGGACAACCAATCTGGATAGGAGT	up	0.557893	3.02878	2.44068	1.25e-05	**
siR123286949	AGGCAATGTTAGACAAGTGTGACT	up	1.20877	2.73567	1.17836	0.0125877	*
siR123304247	CATCGAAACGAAAAGAATGCC	up											1.01655	3.34424	1.718	0.00107824	**
siR123375013	TTTCAGCACCCAACTTTGATCGT	up						1.3488	2.84744	1.07799	0.0261508	*
siR123626413	GACTTTTAGGCTACAATGGAC	up						0.622523	1.70846	1.4565	0.0309583	*
siR123649964	GTTGATCAATGGTAGAGATTGCCT	up	1.39473	2.83338	1.02254	0.0234445	*
siR123946664	TTGGAGAAACCTTGTAGGACACAG	up	0.743857	2.24716	1.59501	0.00457652	**
siR124067784	ACCGGATATCTGTATTTTCTCAAC	up	1.11579	2.34486	1.07144	0.0326465	*
siR124330716	ACAGGTCGACAGTATTATTAGCCT	up	1.30175	3.02878	1.21829	0.00696138	**
siR124442531	GGTCAAACGTTAGACACTGGAACC	up	1.20877	2.54027	1.07144	0.0260137	*
siR124465426	ATAAGACGGACAGTCAAACCTTGG	up						0.933784	2.50574	1.42408	0.00966172	**
siR124650740	GATGGATCTGTACTATATGAGAGC	up	1.20877	3.12649	1.371	0.00265657	**
siR124654735	ATTTCGGAGTGGCATTCTGGTGAA	up	1.30175	2.83338	1.12207	0.0145535	*
siR124976531	ACGAGTGGTTCAAAAGAATTTGGC	up	0.743857	2.05176	1.46376	0.0110619	*
siR124984626	TCCTAGAACTACGAATCTGTGCCT	up	0.650875	2.14946	1.72352	0.00342421	**
siR125171367	CGAGGCCATTCAGATTGTAGATAA	up	1.39473	3.22419	1.20895	0.00561411	**
siR125307451	ATAAATCTGTAGCCCGCTGTTATC	up	1.11579	2.34486	1.07144	0.0326465	*
siR125453420	ATGGACACAGCCGAGCCGCCCG	up											1.1295	2.57249	1.18748	0.0300782	*
siR125556222	AGTATCGGATGTAACATAAGTACT	up						0.726277	1.93626	1.41468	0.0242211	*
siR125744770	AAATTACGAGGCCATTCAGATTGT	up	0.743857	2.63797	1.82633	0.000707802	**
siR125930796	ATGACACGTTGGATAAAGACCTAG	up	0.929821	2.24716	1.27308	0.0165756	*
siR125960059	TAGAGGATCTGGATTTAAAGGCTC	up	1.11579	2.44257	1.13034	0.0227486	*
siR126171018	AACCGACGTGACACACTGAAACTT	up	0.557893	1.46554	1.39337	0.0398717	*
siR126211239	GAACAAACCCGATGTCACTAGCTG	up	1.0228	2.34486	1.19698	0.0195941	*
siR126251058	ATCCGATCAAACATTAGATGTGAC	up	0.650875	1.66095	1.35155	0.0320015	*
siR126320158	AAAATCAGTCGAACTTAAAACAGT	up	0.464911	1.75865	1.91944	0.00457739	**
siR126335782	AAACGTTGGACACAGAAACTTATC	up	0.836839	2.05176	1.29384	0.0206279	*
siR126419672	TCTCGGATGCTTCTTGCATTAG	up											1.01655	2.44387	1.26548	0.0263964	*
siR126437651	TTGTTCGACTGTGTTATTCCGGT	up	1.5807	3.32189	1.07144	0.0106729	*
siR126552831	GACATATCGTAGTACTATGAACCT	up	0.929821	2.05176	1.14183	0.0358223	*
siR126630709	GTGGTATGTTTGGATCTATAGCCT	up						0.830031	2.05015	1.3045	0.0290193	*
siR126654548	ACTCGGATTGTATTCATATTGATT	up	1.0228	2.73567	1.41937	0.00397123	**
siR126663044	ATTCTTCGAGATACTACTTTGACC	up	0.743857	2.24716	1.59501	0.00457652	**
siR126692957	ATATACAGTGGAAACTTAGAAACT	up	0.464911	1.46554	1.65641	0.0198077	*
siR126697186	GTATCTCAATGACCTGTAGGACCC	up	1.30175	2.93108	1.17098	0.0101081	*
siR126752356	TGAAATAGTCAATCTGTTGGAGAT	up	0.743857	2.44257	1.7153	0.00182797	**
siR126861058	TATCTGAGCCCAACGTTTGACCGT	up	0.929821	2.24716	1.27308	0.0165756	*
siR126881212	TCTTATGTTTGAGCTTGAGCC	up	0.464911	1.27013	1.44996	0.0496458	*
siR126897208	ACAAGATGGTGAACGAGACGATCT	up						0.415015	1.48067	1.83501	0.0185115	*
siR126908032	AGCCTACGCGTCGGGCGACCGATG	up	0.557893	2.73567	2.29384	6.47e-05	**
siR127084796	GTTAAACGCGGAAAACCATAGCTC	up	0.650875	1.56324	1.26409	0.0483839	*
siR127157527	AGATGAATTGTAGCTATTAGTTGG	up	0.557893	1.56324	1.48648	0.0257362	*
siR127165942	ATCTACAATCTGAATGGCCTCGTA	up						0.726277	1.93626	1.41468	0.0242211	*
siR127166932	GCCTACGTGGTTTGTTTGACTATG	up	0.929821	2.05176	1.14183	0.0358223	*
siR127172377	ATGGGGAATTAAGGAATGAACTCC	up						0.622523	1.59456	1.35696	0.0483545	*
siR127176997	AGTACGATGAATCTGGACACCCTC	up	0.743857	1.95405	1.39337	0.0169472	*
siR127185576	ACCATCCATCAGATCCGTCGGTGA	up	0.557893	1.66095	1.57395	0.0164107	*
siR127232098	AATATAAGTCACTCCTAGATCACT	up	1.11579	2.73567	1.29384	0.00726505	**
siR127241389	GAGTTTTTATACAGGTAGTGAGAC	up	0.836839	1.95405	1.22345	0.0306796	*	0.622523	1.59456	1.35696	0.0483545	*
siR127281556	TATTACAACGAATATGGACAGCCT	up	0.743857	2.05176	1.46376	0.0110619	*
siR127357517	AATAATATACAGATTCGTTGCACT	up	0.650875	2.44257	1.90795	0.00080364	**
siR127565947	GTGAGACAATAGTAGAGTTGGACT	up	0.929821	2.14946	1.20895	0.0244982	*
siR127572922	AATTAGCTGATGGACACTCACGGC	up	0.278946	1.66095	2.57395	0.00101288	**
siR127573232	AGTGGTTGACATGTGGACCGGCCT	up	0.650875	1.75865	1.43401	0.0209065	*
siR127585322	AGCGCATGAGTCAGCGTGGAACCC	up	0.650875	1.85635	1.51202	0.0135031	*
siR127635187	TACGGACTCCAATATGTTATGTGT	up						0.518769	1.82236	1.81264	0.00916878	**
siR127688507	ATCAGATTGAGAGTTGGCTATAGA	up	0.371928	1.56324	2.07144	0.00512318	**
siR127716358	TTCGGGGTCTCAGAATTTCTC	up	0.464911	1.95405	2.07144	0.00164457	**
siR127750758	GAAGGACCGTAGAATTGCTCATGG	up	0.836839	2.34486	1.48648	0.00589413	**
siR127770237	TTCCGACTAACTCTACAAGGTGGT	up	0.557893	2.24716	2.01004	0.00089598	**
siR127854412	ACATAGAATTCTAACAGGAAGTGA	up	0.185964	1.46554	2.97834	0.000917556	**
siR127900705	ATCCATGTATCTGATAAGTTTGAC	up						0.103754	1.02508	3.3045	0.00755366	**
siR127959981	TTAAGCGGTGTCTTCTTGACC	up						0.518769	1.48067	1.51308	0.0395529	*
siR128033487	AACACCAGTTTTATCCAACGTGAC	up	0.650875	1.85635	1.51202	0.0135031	*
siR128145734	ACCGGACATGATACTATAAAGTGT	up	0.650875	1.85635	1.51202	0.0135031	*
siR128253861	GATCAATGTGGAAATTTTTAGCCT	up	0.929821	2.05176	1.14183	0.0358223	*
siR128319109	AGGAGAGAGCTACCGATCGGGCGC	up	0.650875	1.66095	1.35155	0.0320015	*
siR128378711	ACCGATGGATTGAAAAATGGACAT	up	0.464911	1.46554	1.65641	0.0198077	*
siR128386383	ATACCATGTGAGTAAAACCGGACA	up	0.278946	1.56324	2.48648	0.0017958	**
siR128409125	GAGGACAGGTGGGATGGGATGATC	up	0.557893	1.56324	1.48648	0.0257362	*
siR128423899	TAATGCAAGAAGCATCCGAGA	up						0.415015	1.36677	1.71953	0.0307726	*
siR128473097	ATTTTACGTCAGAGGACTCCAAGA	up	1.20877	2.83338	1.22899	0.00863796	**
siR128505362	TTTCAATCAGCTGTTTCTCAGAAT	up	0.464911	1.46554	1.65641	0.0198077	*
siR128602509	TAAGGCGACTGCTAGCGAAGACCT	up											0.56475	1.92937	1.77244	0.0119579	*
siR128630525	AGGACTGATGGACCGTGGGTGCCT	up	0.557893	2.14946	1.94591	0.0014859	**
siR128703430	ATACTTCGAACCCAGATCGTCTAG	up	0.464911	1.56324	1.74952	0.0122837	*						0.4518	1.41487	1.64691	0.0423828	*
siR128725665	GGCTAATTTGACAAGATCTTCGTC	up	0.464911	1.36784	1.55687	0.0315639	*
siR128765845	ATAAATCTGTCGCTCTGACGGCT	up	0.371928	1.36784	1.8788	0.0143556	*
siR128836483	ACCGATATGACCGGACTAAATCTC	up	0.557893	1.66095	1.57395	0.0164107	*
siR129019490	AGACTTGTAGAGAATTCGATGTGA	up						0.01	1.13897	6.83159	0.000577699	**
siR129028294	AGCCCGATTATGTAGCCTGATAAT	up	0.185964	1.07473	2.53088	0.009985	**
siR129142043	ACCGATCGACAACGAGACACATGT	up	0.464911	1.95405	2.07144	0.00164457	**
siR129222596	TTTCAGCCTTTGATTTTGGATCGC	up	0.278946	1.27013	2.18692	0.00954519	**
siR129270571	TCTGATTGATAAGTACTCCGTGCT	up	0.464911	1.56324	1.74952	0.0122837	*						0.6777	1.92937	1.50941	0.0248565	*
siR129361891	TACCTTGGTATCAGTCGGTAC	up											0.4518	1.41487	1.64691	0.0423828	*
siR129363529	ACATCCAGATTCGTTGTGCTAGA	up											0.56475	1.67212	1.56599	0.0324834	*
siR129419942	TTTGAGAGTCCGATTTAGATAGGC	up						0.311261	1.25287	2.00904	0.0222519	*
siR129424350	AAGAGATTTTTGGACATGAATGAA	up						0.207508	1.25287	2.594	0.00788699	**
siR129437342	GTTGAACACAGAAATACACGACTG	up	0.278946	1.07473	1.94591	0.0276821	*
siR129452538	ACCGGTTTTGTATAGTTAAGACAC	up						0.415015	1.36677	1.71953	0.0307726	*
siR129535401	ATCTACGATCGATATATAGGGTTG	up	0.557893	1.46554	1.39337	0.0398717	*
siR129545661	TCAAATCAGACACGTAGGCGCC	up						0.311261	1.36677	2.13457	0.0128554	*
siR129707431	ATAAATGTAGGCAATGTAGAAAGT	up											0.79065	2.05799	1.38013	0.0299205	*
siR129756923	AGTACCGGATGTGACATATATAGT	up	0.278946	1.07473	1.94591	0.0276821	*
siR129759123	GATATTCGTACCCAACGTTTGACT	up	0.557893	1.46554	1.39337	0.0398717	*
siR129769903	ATTCCTAGTCGTTGGATCTGGCCC	up	0.464911	1.27013	1.44996	0.0496458	*
siR129861827	AATGTTGACTGGATGTAGGAAGGG	up											0.4518	1.67212	1.88792	0.0149863	*
siR129923974	ATGAGAAAATGCTGACTGGATTGC	up	0.278946	1.36784	2.29384	0.00551739	**
siR129931999	GTTATTTGGATGGGGCTACGGATC	up	0.464911	1.46554	1.65641	0.0198077	*
siR129990756	ATGTTCCATCCGATACTAGATTGT	up	0.464911	1.27013	1.44996	0.0496458	*
siR130116092	AGAGAAATGGTTTCTATGTCAGGC	up											0.33885	1.28624	1.92445	0.0320932	*
siR130120933	AAAGCACAGTACGAAATCGAAGAC	up											0.6777	1.80074	1.40987	0.039545	*
siR130143490	CGATCTTCATCTTACATGGCACTG	up	0.278946	1.27013	2.18692	0.00954519	**
siR130164281	TTTGAATCACAGGAATAAGAAAAC	up	0.278946	1.07473	1.94591	0.0276821	*
siR130199981	ACTACAGTTGTGACTTGCCACACT	up	0.278946	1.17243	2.07144	0.0163476	*
siR130229583	AGGTAGACACCGACGCCGAGGA	up						0.518769	1.48067	1.51308	0.0395529	*
siR130239582	AGGGAACTTGAAAGTTTTAGTCCT	up						0.415015	1.36677	1.71953	0.0307726	*
siR130414539	ATGAGACATCCAGATTCGTTGTGC	up	0.371928	1.46554	1.97834	0.00861949	**
siR130429239	GTTGCTAACCGGGACTAAAGATCT	up	0.278946	1.07473	1.94591	0.0276821	*
siR130442567	ATCGAGACCAAGAAAAACTAATAC	up	0.650875	1.85635	1.51202	0.0135031	*
siR130538551	ACCGGGACTAAAGATCTACCAACC	up	0.371928	2.05176	2.46376	0.000335914	**
siR130566583	ACTGCAGTTGTAGAATCCTGAAAT	up						0.207508	1.02508	2.3045	0.0258064	*
siR130671578	GAGTCTGTTGGAGTGAGTATCTAA	up	0.464911	1.27013	1.44996	0.0496458	*
siR130706133	ATACCGTTTAGAAGTTTGAAAAGC	up	0.371928	1.17243	1.65641	0.0384555	*
siR130914053	GTTCCATGTCAGACTGTGTCAGGC	up	0.278946	1.56324	2.48648	0.0017958	**
siR130946399	CCGGCACTATTGTGGAAATCGGCC	up						0.311261	1.59456	2.35696	0.00415127	**
siR131014575	ATTTTTTGAATTCTAATGCCGCGT	up						0.311261	1.36677	2.13457	0.0128554	*
siR131040095	ATAGACGACCTGCGTTCAAAGCCT	up	0.464911	1.27013	1.44996	0.0496458	*
siR131216537	ATCAACCGAGACTAAAGATCCACT	up	0.371928	1.46554	1.97834	0.00861949	**
siR131228947	AATTATTGTCCAAACATCTGATGT	up	0.464911	1.27013	1.44996	0.0496458	*
siR131550932	TATCCGAATCCAATGTTTGACTGT	up	0.01	1.07473	6.74783	0.000361435	**
siR131612880	AGAGACTGTTGGAGTGAAACTCAA	up	0.371928	1.27013	1.77188	0.0236425	*
siR131646200	AGGTAGAGACAGTGACGATGCAAC	up						0.518769	1.70846	1.71953	0.0151114	*
siR131666870	AGGATTGTGAGTCGAGGTCTGCCT	up											0.33885	1.28624	1.92445	0.0320932	*
siR131675294	TTCAGCCCAACTCTCTGCCTCC	up											0.4518	1.80074	1.99484	0.00873731	**
siR131704367	AGACTTTATGTCCGAAGAGGGTCG	up	0.371928	1.17243	1.65641	0.0384555	*
siR131707139	ACGTTTGACCAGATGTTGGAAGA	up	0.278946	1.36784	2.29384	0.00551739	**
siR131771049	ACGGACTCCAAGACATAACATGTG	up	0.0929821	1.07473	3.53088	0.00258373	**
siR131793780	GTAGCTAGCCGCCGTCGGCGAG	up											0.33885	1.67212	2.30296	0.00585795	**
siR131856775	TCGGTGTCTACCTGCTTCGTC	up						0.518769	1.48067	1.51308	0.0395529	*
siR132010247	CGAAGTCAGACTAGTCACATAGAC	up						0.103754	1.25287	3.594	0.00200472	**
siR132057038	GAAGCTAGAATCCGGATTGGCATT	up						0.207508	1.02508	2.3045	0.0258064	*
siR132088718	ATGTAGAATAAATGGTTAGGATTT	up	0.278946	1.17243	2.07144	0.0163476	*
siR132170844	TGATTTCAGCCCAACTCTCTGCCT	up	0.371928	1.27013	1.77188	0.0236425	*
siR132196049	AAAGTTGAACGTAGAAAACCATGG	up						0.207508	1.02508	2.3045	0.0258064	*
siR132213883	TCACTCACCAATTCTCTGGTTG	up	0.278946	1.27013	2.18692	0.00954519	**						0.2259	1.029	2.18748	0.0396163	*
siR132230193	ATTAATCCGGACATAACTATAAAG	up	0.278946	1.07473	1.94591	0.0276821	*
siR132337346	TATTCGTACCCAACGTTTGACTGT	up						0.207508	1.02508	2.3045	0.0258064	*
siR132354662	CTTGTGATCTGACGACGTGGCTGT	up	0.185964	1.56324	3.07144	0.000496997	**
siR132530463	GAGAACGAATGTGTAGACTCCTTT	up											0.4518	1.41487	1.64691	0.0423828	*
siR132555807	ACCTAGTACAATGAATCTGAATAC	up	0.278946	1.17243	2.07144	0.0163476	*
siR132717498	ACACCGACACAAGTTTAGGACTGT	up						0.311261	1.25287	2.00904	0.0222519	*
siR132778282	AATACTACGAATCTGGACAGTCGT	up											0.2259	1.029	2.18748	0.0396163	*
siR133087241	CGGGCTGGGAATGACAAGTATAGT	up	0.278946	1.17243	2.07144	0.0163476	*
siR133126771	AGCACCCGGACAGATTTTGAACAT	up	0.185964	1.07473	2.53088	0.009985	**
siR133161363	TTTCTGTATCCAACTTTGAACGT	up						0.207508	1.02508	2.3045	0.0258064	*
siR133183287	GAGGGCTCGCATGTCATTGACAGG	up						0.207508	1.02508	2.3045	0.0258064	*
siR133189609	ATAGTACGATGAATCTGGACACCC	up	0.371928	1.27013	1.77188	0.0236425	*
siR133311145	TAGTGCGGCACCGGAGCTCGCC	up											0.2259	1.28624	2.50941	0.0119373	*
siR133359193	GTTACACTGATGCTTGCGGCACTG	up	0.0929821	1.07473	3.53088	0.00258373	**
siR133718168	ACTGATTCTAGGCCGATGATGACT	up						0.311261	1.13897	1.87154	0.0380213	*
siR134619619	GCTACGGATCGGGCGTCTGATC	up											0.11295	1.029	3.18748	0.0123701	*
siR137109070	AGTTGTAGTCGTAGAATTCAAAAA	up											0.01	1.15762	6.85502	0.00099858	**
siR94335512	TTTGGACTTAAATTTGGTAAC	up	18.7824	39.4719	1.07144	6.6e-19	**						17.5073	44.5041	1.34598	7.3e-24	**
siR114695675	GGGGCGAGCTGGGAACACACG	X	2.69648	0.781621	-1.78654	0.000817094	**	1.14129	10.7064	3.22973	1.35e-19	**
siR120026701	GTTTTTATGTCCAACTTTGATCGT	X	1.95262	3.90811	1.00106	0.00870401	**						5.6475	2.57249	-1.13445	0.00211802	**
siR122453375	GGTTCGGATTCATCCAAAAGAGGA	X	1.20877	2.54027	1.07144	0.0260137	*	2.28258	1.02508	-1.15494	0.0390628	*	3.27555	0.643122	-2.34857	0.000108027	**
siR123601459	GACGATCAATCCAGGACTAAAGAT	X	1.11579	2.44257	1.13034	0.0227486	*	2.59385	1.25287	-1.04985	0.0410216	*
siR124037799	ACCGAACATGACTGCTTAGAACCA	X	2.04561	4.10351	1.00433	0.0070064	**	3.73514	1.59456	-1.228	0.00514508	**
siR125125276	TTGGACGAATGAGACACAATCTAG	X						0.622523	2.16405	1.79754	0.00459586	**	2.4849	0.643122	-1.95002	0.00286022	**
siR125521497	AATTCTGAATTCTGTACTCTGTAT	X	1.0228	2.83338	1.46999	0.00260827	**	2.38634	1.13897	-1.06706	0.0474606	*
siR125621076	AACCACAAAACCAGATATTCGGTG	X	1.39473	2.93108	1.07144	0.0166112	*						3.04965	1.28624	-1.24548	0.0161389	*
siR125637686	CTGGAATTTATTCTGGACCGAGAA	X	1.11579	2.44257	1.13034	0.0227486	*						2.37195	0.514498	-2.20484	0.00166929	**
siR126815687	ATGGCACAACGTAGAAACTCACAA	X	0.743857	2.14946	1.53088	0.0071485	**						2.14605	0.514498	-2.06045	0.00427089	**
siR126835973	AATCAGAACTAGATAAAATCTCTC	X						0.103754	1.02508	3.3045	0.00755366	**	1.8072	0.128624	-3.81252	0.000397568	**
siR127369677	GAGATCAACGAAGTCACTGTAGAC	X	0.836839	1.85635	1.14945	0.0451091	*	1.97132	0.797282	-1.306	0.0355102	*
siR129239276	AGCAGTGGACTATAGATCTATAGC	X	0.557893	1.56324	1.48648	0.0257362	*	1.24505	0.341692	-1.86543	0.0340589	*
siR129334447	CAGATTCGTTGTACTAGAATGGTC	X	0.650875	1.75865	1.43401	0.0209065	*	1.14129	0.227795	-2.32486	0.0206185	*
siR129720973	ATAAAACTTATTCCATAACTCTGA	X	0.464911	1.75865	1.91944	0.00457739	**	0.518769	1.48067	1.51308	0.0395529	*	1.3554	0.257249	-2.39748	0.0149102	*
siR129894870	ACCGGGACTAAAGATCGTAAAATT	X	0.0929821	1.27013	3.77188	0.000702416	**						2.14605	0.385873	-2.47548	0.00143291	**
siR131539972	GATAAGCGGCCTGAGTTCGAAGCC	X	0.278946	1.27013	2.18692	0.00954519	**	1.14129	0.01	-6.83452	0.000843458	**
siR96892512	GAGGACGAGAAATGTTGGCAA	X	24.0824	6.54608	-1.87927	6.1e-26	**	7.15901	17.4263	1.28343	1.74e-10	**
# "X" means both induced and supressed expression in different time points.
* Fold-change ＞1 or fold-change ＜-1, and p-value ＜ 0.01;
** Fold-change ＞1 or fold-change ＜-1, and 0.01 ≤ p-value ＜ 0.05.
