# Supplementary material for: Small RNAs and Gene Network in a Durable Disease Resistance Gene—Mediated Defense Responses in Rice
Source: PLoS One. 2015 Sep 3;10(9):e0137360. doi: 10.1371/journal.pone.0137360 (PMC4559425; doi:10.1371/journal.pone.0137360)
Supplement: S9 Table — (XLS) [file pone.0137360.s011.xls]

## Sheet: Sheet1
S9 Table. Ratio of the normalized siRNA sequence reads between Rb49 and Mudanjiang 8 (MDJ8) after PXO61 inoculation
siRNA	sequence	Trends	Rb49-CK vs MDJ8-CK					Rb49-2hpi vs MDJ8-2hpi					Rb49-4hpi vs MDJ8-4hpi					Rb49-24hpi vs MDJ8-24hpi
			MDJ8-CK	Rb49-CK	log2(FC)	p-value	sig-lable	MDJ8-PXO61-2h	Rb49-PXO61-2h	log2(FC)	p-value	sig-lable	MDJ8-PXO61-4h	Rb49-PXO61-4h	log2(FC)	p-value	sig-lable	MDJ8-PXO61-24h	Rb49-PXO61-24h	log2(FC)	p-value	sig-lable
siR102030758	ACTAGGCACTGTTTCCTCCCT	down											13.7816	6.57141	-1.06847	7.98e-07	**
siR104335364	ATCGGAGGCCATGGTGCAGCC	down						4.68973	2.1304	-1.13838	0.00261145	**	7.40333	1.41538	-2.38698	1.19e-10	**	45.1472	14.9522	-1.59428	3.48e-38	**
siR105510267	ATCTCGGAGACCGTGTTCAGAACT	down																8.48922	4.02558	-1.07643	3.84e-05	**
siR105709213	AGTCCGTACTATAGTAATTCTGTA	down	11.8784	4.9167	-1.27258	1.47e-08	**											10.5472	5.24763	-1.00712	1.43e-05	**
siR106428553	TTCCCGACGACGTGAACTCGT	down						17.1957	6.95184	-1.30658	8.96e-11	**	10.1369	4.54944	-1.15585	6.55e-06	**	15.4349	6.32591	-1.28685	1.5e-10	**
siR107194407	AACCAGAGAATTGGTGAGTGAC	down						16.3163	7.17609	-1.18505	4.88e-09	**						10.6758	5.10386	-1.06469	4.85e-06	**
siR107423997	ACTTAAAAACCGGACATTCTACGC	down	7.16632	3.33633	-1.10297	8.84e-05	**
siR107899192	GAATCTGGACAGCTAGAAAATGTC	down	9.4242	3.68753	-1.35372	1.22e-07	**
siR108263414	TGAGATCAAGGGTTGAACAGC	down																13.5056	6.3978	-1.07791	2.09e-07	**
siR108621195	ATCATAGTACAACAAATTTGGACG	down						11.0404	5.15782	-1.09796	6.18e-06	**
siR108713221	TACGAGGCCATTCAGATTGTAGAT	down	5.89012	2.63395	-1.16107	0.000214565	**
siR110638123	ACCAGAGAATTGGTGAGTGAC	down																6.94572	3.30673	-1.07072	0.000206908	**
siR110640083	CTCGGATGCTTCTTGCATTAG	down											7.74503	2.42637	-1.67447	1.82e-07	**
siR111460501	TTTCAGCCCAACTCTCTGCCT	down						10.7473	4.03655	-1.41278	5.71e-08	**	6.71995	2.12307	-1.6623	1.36e-06	**
siR112275814	ATCTGACTGCTTGCACCCGAGG	down						9.57486	4.37293	-1.13065	1.66e-05	**
siR112999460	GAATCCGGATACGAGACATGTACA	down																6.04535	2.37222	-1.34959	3.04e-05	**
siR113959263	ACAACGTATCTGGACATAGGATGT	down	6.18463	2.37055	-1.38346	1.36e-05	**
siR114029229	ATCCGAGACTAAAAGTAGACATCT	down	6.87181	2.89734	-1.24596	2.33e-05	**
siR114291613	ATCGAACTAGTACTATATTAAAGC	down						6.83919	2.57891	-1.40706	1.69e-05	**						6.04535	2.15656	-1.48709	7.01e-06	**
siR114465788	AACCGAGATCGTCTAAAACTTAAC	down	5.10477	2.54615	-1.00353	0.00222383	**
siR114645787	CGAGACATTTCATAGGACAACGAA	down																6.8171	3.30673	-1.04375	0.000318656	**
siR114829538	ACCAACTCTGTACCTTTTAAAGAT	down	4.7121	2.01936	-1.22247	0.000571637	**
siR115264651	TGAAATATACCGTCGATCTCGCAC	down						7.91392	3.8123	-1.05373	0.0002211	**
siR115393550	TGTTCGACTGTGTTATTCCGGT	down											3.87251	1.81978	-1.08951	0.00818071	**
siR115399373	GATTCATGTAGGAATTTTTAGCCT	down	5.30111	2.01936	-1.3924	5.26e-05	**
siR115705462	AGTTTAGGCCTAGACTTTTCGACT	down																5.65948	2.08468	-1.44085	2.19e-05	**
siR117511124	ATCGGGCGTCTGATCCGTAGGTGT	down											4.21421	1.31428	-1.68099	0.000121762	**
siR117676343	CTCGGAGAGGGAAAAAGGCGCC	down	4.22125	1.49257	-1.49987	0.00013912	**
siR117711992	TCCAGTCGCGAGTTCTGAGCCGGC	down						7.4254	1.45764	-2.34883	2.16e-10	**
siR117734146	AATCAGGGAATCCGAACATAGCCT	down																4.63048	2.01279	-1.20197	0.00085489	**
siR117802371	TTGGAGGATGTGACACATAAACTG	down	3.63224	1.58037	-1.2006	0.00291592	**
siR117907146	ATTCGCGTCCGAAAACCCCTTCCT	down	2.25788	0.52679	-2.09967	0.000485734	**
siR117963158	ACGTAGAAGATATGCTGAATAGTA	down	3.92675	1.22918	-1.67564	6.9e-05	**
siR118113416	TGGACTTTTAGGCTACAATGGACT	down	5.20294	2.19496	-1.24513	0.000238413	**	4.59203	1.56977	-1.54858	0.000165212	**
siR118220391	GTTATTTTGAGATCTATTCGGCCT	down	3.04323	1.49257	-1.0278	0.0163537	*
siR118250767	AAGACCGACGGTCAAATATTGGAC	down											4.5559	1.92087	-1.24597	0.00139589	**
siR118294694	ATTCGTGTCCGATCAAACGTCTGA	down						4.78743	2.35466	-1.02374	0.0052427	**
siR118444438	AATACATTTTTGAGTCCTCGAACT	down						4.10351	2.01828	-1.02374	0.0099042	**
siR118458329	ATTTACGTGTCCAACTTTGACTGT	down						4.88513	2.35466	-1.05288	0.00389906	**
siR118793424	AGACTGTCAAACGTTGGGCACGGA	down						5.27594	2.24253	-1.2343	0.000653329	**						3.21561	1.50959	-1.09093	0.00997163	**
siR118804512	TTTGAACCGGAATGATATAAT	down											3.30303	1.51648	-1.12306	0.0124329	*
siR118809594	AGAAAAATCGGACGCTGACATCAG	down																4.50186	1.86902	-1.26824	0.000600446	**
siR118884555	ATCCGATCAAACGTCAAAGGTGAC	down						4.39662	2.1304	-1.04527	0.00656409	**
siR119110576	GATCAAAGTTGGATACAGAAACTT	down																4.11598	1.72525	-1.25443	0.0011366	**
siR119235502	CCTTCTCTCTCGGTCTATCCC	down						4.00581	1.6819	-1.252	0.00277101	**
siR119264178	GTACAATCGTAGTGTAATTACTGT	down											3.07523	1.41538	-1.1195	0.016207	*
siR119374455	GAGTAAATACACGATCTTCGGGTG	down						4.88513	2.1304	-1.19727	0.00137755	**
siR119523347	AGACACGTGGACTAAATTTATCCT	down																3.98736	1.72525	-1.20863	0.00186752	**
siR119546871	ATTGACTATAGATTAAATTGGAGC	down											3.75862	1.61758	-1.21637	0.00445403	**
siR119562670	AGAAAGAATTTTCCAGTCGGTCAC	down	4.02492	1.84376	-1.12631	0.00288424	**						3.41692	0.505493	-2.75693	2.52e-06	**	4.50186	1.29394	-1.79875	8.17e-06	**
siR119656903	AGAGGGCCATAGAACACGATAATA	down	3.4359	0.790185	-2.12043	1.32e-05	**
siR120026701	GTTTTTATGTCCAACTTTGATCGT	down	3.1414	1.40477	-1.16107	0.00709327	**	3.90811	1.56977	-1.31592	0.00214029	**	4.10031	1.11209	-1.88246	4.16e-05	**
siR120142034	AAAACCAGATACCGGACGTTCCTC	down											2.84744	1.41538	-1.00847	0.0336696	*
siR120154048	ACCACAGAACCGGACATTTGACAC	down	2.65056	1.05358	-1.331	0.00601017	**
siR120157648	ACATCCAGATTCGTTGTGCTAGAA	down																3.85873	1.79713	-1.10243	0.00447715	**
siR120158848	GTTTAACACGTTGTCAGGCTGTGT	down						4.39662	1.56977	-1.48584	0.000351584	**
siR120201951	TCGAAATTTATTCTGGGCCGAGAA	down	3.63224	1.22918	-1.56317	0.000274369	**
siR120257137	ATTGGCCCCTATGAATATTTGAAC	down						4.49432	2.24253	-1.00298	0.00787032	**
siR120493220	TTCTTTGTCCCCGTCTATCCC	down						2.73567	1.34552	-1.02374	0.0365902	*
siR120520151	TTCTAGTACAATGAATCTGGACT	down											3.18913	1.21318	-1.39436	0.00365522	**
siR120540499	GAGAACCAAGAAACTCTGGGAGAG	down						3.5173	1.6819	-1.06438	0.0139407	*	2.73354	1.31428	-1.05649	0.030712	*
siR120614172	CTACGGATCGGGCGTCTGATC	down						3.7127	1.79402	-1.04927	0.012446	*
siR120644539	ACCGGGACTAAAGATAGCGAACTT	down	3.04323	0.52679	-2.5303	5.26e-06	**	3.32189	1.34552	-1.30384	0.00506819	**						2.82974	0.93451	-1.59839	0.0011493	**
siR120791488	AACGTACGGACACTTTTGCTAGTA	down	2.65056	1.31697	-1.00907	0.0274802	*
siR120798567	ACGTTGTCAGGCTGTGTCAGGCCC	down						3.615	1.34552	-1.42583	0.00172742	**
siR121017703	AGCCAACTGTAGCATAAACTGTGT	down	2.65056	1.22918	-1.1086	0.017325	*
siR121051492	AGAATGAATGAGGCTTCGAACTTT	down						3.41959	1.6819	-1.02374	0.0189022	*
siR121101043	AAGGAGAGTTGGCCATATGTATGT	down	2.06154	0.877983	-1.23146	0.0229302	*
siR121143850	AGACCGAGACTGAAAAGACCGAGA	down						3.90811	1.90615	-1.03581	0.0111051	*
siR121181079	AGTCAAAATTGGACATAGAAACCT	down	2.74872	0.614588	-2.16107	8.41e-05	**
siR121294943	GCATCTGACTGCTTGCACCCGAGG	down	2.94506	0.52679	-2.483	9.44e-06	**
siR121328000	ATGACAATTTCGTATGGACGCTAT	down	2.65056	1.14138	-1.21552	0.0104544	*
siR121347643	ACCAGACACATACCTAACAAACTG	down	2.55239	1.14138	-1.16107	0.0154236	*											2.70111	1.29394	-1.06179	0.0206321	*
siR121642379	AACTCTATTTTTTGAGGCGGATCT	down	1.96337	0.790185	-1.31307	0.0197451	*
siR121671809	GATCCGTAGCCCCATCCAAATAAC	down																3.47286	1.43771	-1.27235	0.00247919	**
siR121705852	CAGAGAATTGGTGAGTGACGC	down											3.18913	1.31428	-1.27889	0.00652105	**
siR121731711	AAAGTTGTAGAATCCAGAAAACGC	down	3.53407	1.40477	-1.331	0.00146795	**
siR121746451	TTTTCCGCGTTTAACTTTGATC	down																4.75911	1.65336	-1.52529	4.78e-05	**
siR121835768	ACCGGGACTAAAGATTCGAACTTT	down	2.15971	1.05358	-1.03554	0.0425014	*	3.41959	1.56977	-1.12327	0.0113807	*
siR121883051	TACCGAAGGACCTAAAGTGAATGG	down											2.16405	0.707691	-1.61254	0.00804171	**
siR121904777	ATCCAGATTCGTCGTACTAAGATA	down	2.35605	0.965781	-1.2866	0.0117355	*	3.22419	1.23339	-1.38631	0.00383457	**	2.61964	1.01099	-1.37361	0.00936203	**
siR121917937	ATCTCAATGATATGTAGGACTCAT	down						3.02878	1.45764	-1.0551	0.0238732	*
siR121951383	AGAGGACCGCGATTTTTCCGTACG	down																3.34424	1.29394	-1.36991	0.00165829	**
siR122088747	GGCTACGGATCGGGCGTCTGATC	down																3.08699	0.215656	-3.8394	1.35e-08	**
siR122197216	AATTAGCTGTAGGACATCCGAGGC	down																3.60149	1.79713	-1.00289	0.0109947	*
siR122221987	CGCACTAGGCACTGTTTCCTC	down											2.05015	0.707691	-1.53454	0.012892	*
siR122242564	ACACAGAGAAAACGTAGAAATGAC	down	2.74872	0.438991	-2.6465	9.4e-06	**
siR122279179	ATCTTTAGTCCCAGATTTTTACTC	down	1.76704	0.790185	-1.16107	0.0448136	*
siR122316884	ATCCTAGTCCAGATTCGTTGTACT	down	1.86521	0.52679	-1.82404	0.00397051	**	3.41959	1.56977	-1.12327	0.0113807	*						1.92937	0.790739	-1.28685	0.0222257	*
siR122335351	ACCTACTAGGTATCAGTCGAGACC	down	2.45422	0.877983	-1.483	0.00416845	**
siR122384935	ATACATACCGGACAAACGACCCCT	down						3.32189	1.56977	-1.08145	0.0156034	*
siR122400158	ACCGGAGCTCGCCAGCACGCAGGA	down	1.96337	0.877983	-1.16107	0.0341738	*											2.31524	1.0064	-1.20197	0.0177686	*
siR122428663	GCACCCAACTTTGATCGTCCGTCT	down						2.63797	1.12126	-1.2343	0.0172053	*						3.47286	1.65336	-1.07072	0.00839803	**
siR122477698	ACTGAGAGAAGGCTATAAAGAACC	down						3.22419	0.672759	-2.26077	5.38e-05	**
siR122486601	GTTTATAACATGTGGACTCTCATA	down	3.92675	1.58037	-1.31307	0.000897166	**
siR122545046	AACACAGAATTCTGACAAAAATGT	down	2.45422	0.438991	-2.483	5.55e-05	**
siR122563013	AATGTCACGTCAGATGAAGACTGA	down						3.41959	1.6819	-1.02374	0.0189022	*
siR122577605	CACCCAACTTTGATCGTCCGTCAT	down	2.35605	1.05358	-1.16107	0.0200574	*
siR122600348	AATAGCCCTGTAGAATCTTACTAT	down																3.08699	1.22205	-1.33689	0.00300638	**
siR122606711	AGGACGACGAGGATGGCAACG	down						2.63797	0.897012	-1.55623	0.00456406	**
siR122657419	GCCACATCAATGCTACGTCGGATG	down											3.30303	1.41538	-1.2226	0.00749796	**
siR122682065	ACCGAGACTGAAAAAATCGAGACT	down						4.10351	1.12126	-1.87173	4.94e-05	**
siR122770433	ACCGTACATGTAGTGGCACATAGA	down						3.12649	1.34552	-1.21638	0.0100734	*
siR122789696	TTTTCCGTACCCAACTTTGATCGT	down	2.45422	0.965781	-1.3455	0.00774099	**
siR122826040	GAGAATAGCAGCGGACTACGATTC	down																2.70111	1.29394	-1.06179	0.0206321	*
siR122838430	TACGAATCTGGACATACACATGCC	down						2.83338	1.23339	-1.19989	0.0155767	*	1.70846	0.505493	-1.75693	0.0128159	*
siR122874876	ATTCTTACATTCTGGACCGCTCTC	down						2.83338	1.34552	-1.07436	0.0268057	*
siR122920212	CACCGGAGCTCGCCAGCACGCAGG	down	1.86521	0.790185	-1.23907	0.0299324	*
siR123024928	ATACATGATCTGAGTTCGAAGCCT	down																2.82974	0.790739	-1.8394	0.000325812	**
siR123029536	ATCGATCGGTACGAGAAAACGGGC	down	2.25788	0.614588	-1.87728	0.00118514	**	3.12649	0.897012	-1.80134	0.000593474	**
siR123085534	AGTTGTAGAATCCAGAAAACGCAC	down	2.35605	0.877983	-1.42411	0.0064806	**
siR123089824	AGGACAACCAATCTGGATAGGAGT	down	2.94506	1.40477	-1.06796	0.0148428	*	3.02878	1.45764	-1.0551	0.0238732	*
siR123123813	AAGAGAAGCGGTCTGTAAATTTAC	down	2.06154	0.877983	-1.23146	0.0229302	*
siR123143177	ATAGGCACCACGTCGGCTAAAACC	down	2.15971	0.965781	-1.16107	0.0261449	*
siR123144313	GTTTTATTTTCCAACTTTGATCGT	down						3.8104	0.897012	-2.08675	2.76e-05	**
siR123271284	AGTTAAATGTTGAACACGGATACC	down						2.93108	1.12126	-1.38631	0.00593045	**
siR123304247	CATCGAAACGAAAAGAATGCC	down																3.34424	1.22205	-1.45237	0.00100564	**
siR123304805	ACTCCTGTCCAGATTCGTTGTACA	down																2.44387	1.15017	-1.08732	0.0246344	*
siR123312055	TCAAGTCTTCATTGTAGTCTTGCT	down	2.65056	1.22918	-1.1086	0.017325	*											2.18662	1.07828	-1.01997	0.043224	*
siR123375013	TTTCAGCACCCAACTTTGATCGT	down	1.96337	0.790185	-1.31307	0.0197451	*
siR123377773	AGGGACTGGCATAGAGAATTAATC	down	2.35605	0.614588	-1.93868	0.000708251	**
siR123433633	AATACCGGACGAATTACCACTCTC	down						3.32189	1.56977	-1.08145	0.0156034	*
siR123601459	GACGATCAATCCAGGACTAAAGAT	down						2.44257	1.12126	-1.12327	0.0336926	*
siR123603342	AGCGGATCGGACAGGATATTATCC	down	2.55239	0.790185	-1.69159	0.0013052	**
siR123618373	TCTATGTCCAATGTTTAACCGCCT	down	2.25788	0.965781	-1.2252	0.0176111	*	2.63797	1.23339	-1.0968	0.0300713	*
siR123626413	GACTTTTAGGCTACAATGGAC	down						2.14946	0.784885	-1.45342	0.0154222	*						2.44387	0.862624	-1.50236	0.00387418	**
siR123649964	GTTGATCAATGGTAGAGATTGCCT	down																2.44387	0.646968	-1.9174	0.000588393	**
siR123666518	AACTAATTTGCAAACGGAGCT	down																2.70111	1.0064	-1.42436	0.00354883	**
siR123728667	ACTACGAATCTGGATAAAGAGCCT	down	1.86521	0.614588	-1.60164	0.00851921	**
siR123740292	GAGATTAGGACTGGCTTATATAGT	down																2.44387	0.790739	-1.62789	0.00218774	**
siR123779029	GAGAAATTCTGAGACCCCGAATCT	down	2.45422	1.05358	-1.21996	0.0135558	*	1.95405	0.784885	-1.31592	0.0326005	*
siR123825210	TATCGAGACCACGTATGTACT	down																2.70111	1.22205	-1.14425	0.0139576	*
siR123827040	ATCCAGTCGGTTATATTCAGACAC	down																2.82974	1.15017	-1.29883	0.00544465	**
siR123840873	GAACAACGAATCTGCACAGACTGT	down						2.93108	1.45764	-1.00779	0.032424	*						2.05799	0.575083	-1.8394	0.00216888	**
siR123852879	TTTCAGTGATCTAAAAGTAAAGGC	down											1.70846	0.505493	-1.75693	0.0128159	*
siR123910268	AACGAATCTAGATAAAGCACTGTC	down																1.41487	0.575083	-1.29883	0.0477459	*
siR123946664	TTGGAGAAACCTTGTAGGACACAG	down											2.16405	0.606592	-1.83494	0.00373641	**
siR123952832	ATTTCGTGTCCAACGTTTGACTGT	down						2.14946	0.784885	-1.45342	0.0154222	*	3.07523	1.41538	-1.1195	0.016207	*
siR124024284	AGAGACTAAAGTGGGGCTAAACTT	down						2.83338	1.12126	-1.3374	0.00851847	**
siR124037799	ACCGAACATGACTGCTTAGAACCA	down	2.55239	0.01	-7.9957	3.17e-09	**	4.10351	0.01	-8.68072	3.97e-12	**	1.59456	0.01	-7.31702	2.43e-05	**	3.47286	0.01	-8.43998	6.72e-13	**
siR124064482	AACGTAGGATTCTAATTGGAATGT	down						1.95405	0.784885	-1.31592	0.0326005	*
siR124129633	AATCCGTGTCCAACGTTTGACTGT	down											2.50574	0.909888	-1.46148	0.00779607	**
siR124134402	TTTTGGACAGTCAGCAGCGAATGC	down	2.55239	0.702386	-1.86151	0.000593875	**
siR124176480	GATATATCCTAGAACTACGAATCT	down																2.05799	0.862624	-1.25443	0.020684	*
siR124203156	ACTGGACCCACATTAGATATATGA	down	1.47253	0.52679	-1.483	0.0277585	*
siR124286047	GTGCCATCGTCGAACTTTATCGCG	down	1.76704	0.790185	-1.16107	0.0448136	*
siR124330716	ACAGGTCGACAGTATTATTAGCCT	down						3.02878	1.12126	-1.43361	0.00410136	**
siR124442531	GGTCAAACGTTAGACACTGGAACC	down	2.25788	0.702386	-1.68463	0.0026158	**
siR124447351	TTCGATTCGGATAAAAATACC	down	1.86521	0.351193	-2.409	0.000595829	**
siR124478170	GATAATCGTAGAGAAACTTGGCTC	down											2.73354	1.11209	-1.2975	0.0110021	*
siR124519596	ACCCGTCGACAGGATTTACTGGCC	down						2.63797	1.00914	-1.38631	0.00920675	**
siR124537014	ATGTCACGTAGACCAAAAGCACCG	down											2.61964	0.808789	-1.69553	0.0024389	**
siR124654735	ATTTCGGAGTGGCATTCTGGTGAA	down						2.83338	0.784885	-1.85197	0.000886725	**
siR124666908	ATCTATCCAATTCGTTGTACTGGA	down						2.34486	0.672759	-1.80134	0.00313853	**
siR124684458	AATCAGGGACACTCTAAATAGTAC	down	1.76704	0.790185	-1.16107	0.0448136	*
siR124693325	AAATGTTGGCACGGAAACTCATGA	down	1.96337	0.790185	-1.31307	0.0197451	*
siR124780066	TTCTACTACTATAAATCTAGACAG	down						2.93108	1.45764	-1.00779	0.032424	*
siR124805857	TCTGAACATATCTCTGTATAGCCT	down	2.15971	0.702386	-1.6205	0.00421545	**
siR124863562	ATTTCCGTGACAACGTTTGACTGT	down											2.84744	1.01099	-1.4939	0.00388091	**
siR124898615	ATTTCCGTACCAACATTTGACTGT	down						2.14946	0.448506	-2.26077	0.00110717	**	1.70846	0.707691	-1.27151	0.0493562	*
siR124909284	GGCAGAGAGTTGGGCTGAAATC	down						2.54027	1.00914	-1.33186	0.0132522	*
siR124919924	AACCGGGACTAAAGATTCGAACTT	down	2.06154	0.702386	-1.55339	0.00672931	**
siR124925122	ATGAGATGTCCAGATTCGTAGTAC	down	1.27619	0.438991	-1.53958	0.0358645	*											2.18662	0.503198	-2.1195	0.000512456	**
siR124976531	ACGAGTGGTTCAAAAGAATTTGGC	down						2.05176	0.560632	-1.87173	0.00474464	**
siR124988658	CGCACTAGGCACTGTTTCCTCCCT	down	1.76704	0.790185	-1.16107	0.0448136	*
siR125034707	ACGCCCGATCCGTAGCCCCATCCA	down	1.66887	0.702386	-1.24853	0.0391903	*
siR125037606	ACTAGTCACGCAAAATAAGATCCT	down						2.24716	0.897012	-1.32491	0.0207203	*
siR125082673	CAGTTAAACGTCTGATGTGGCACC	down	2.06154	0.877983	-1.23146	0.0229302	*
siR125095491	AGTCAAACGCTGGACATAGAAACT	down						2.14946	0.448506	-2.26077	0.00110717	**
siR125125276	TTGGACGAATGAGACACAATCTAG	down						2.05176	0.784885	-1.38631	0.0225217	*	2.16405	0.909888	-1.24997	0.0284264	*
siR125151438	AATGAATCTGGACATATGTATATC	down																2.05799	1.0064	-1.03204	0.0474933	*
siR125166987	AGAGGACGAGAAATGTTGGCA	down						2.73567	1.00914	-1.43877	0.00635012	**	1.59456	0.606592	-1.39436	0.0419743	*
siR125171367	CGAGGCCATTCAGATTGTAGATAA	down						3.22419	1.56977	-1.03838	0.0212477	*
siR125177280	TAGGCACTGTTTCCTCCCTCC	down						3.32189	1.34552	-1.30384	0.00506819	**	1.70846	0.404395	-2.07886	0.00542105	**
siR125219560	TTTTTCAGACGGACCACTTACGAG	down																2.44387	0.790739	-1.62789	0.00218774	**
siR125236486	ACCGGCAGTATCGATGACAAGAAC	down	2.06154	0.790185	-1.38346	0.0128743	*	2.93108	0.897012	-1.70823	0.00136569	**
siR125237137	ACCGATCGGTCTTGACTTTCTGAT	down	2.35605	0.614588	-1.93868	0.000708251	**	3.12649	0.784885	-1.99399	0.000238575	**
siR125285951	GTTATTTTGAGAACTATTTGGCCT	down						2.34486	0.897012	-1.38631	0.0143589	*	2.16405	0.808789	-1.4199	0.0157394	*
siR125307451	ATAAATCTGTAGCCCGCTGTTATC	down						2.34486	0.897012	-1.38631	0.0143589	*
siR125342122	ATCACATTGAATCTTTGGCACATG	down																2.31524	0.93451	-1.30888	0.011302	*
siR125354054	TTTTTCGTACCCAACTTTGACCGT	down																2.18662	0.790739	-1.46743	0.00722536	**
siR125357462	ATTTCCGTGTCCAACTTTGATCGC	down																2.57249	1.15017	-1.16132	0.0151478	*
siR125404425	TGATTTTGTCCAATACTGAAT	down						1.85635	0.672759	-1.46431	0.0242426	*						3.08699	0.862624	-1.8394	0.000174488	**
siR125453420	ATGGACACAGCCGAGCCGCCCG	down																2.57249	0.718854	-1.8394	0.000610363	**
siR125472530	AGAATGTGTTACGTCGTGGTACGA	down																2.31524	0.93451	-1.30888	0.011302	*
siR125497673	GAGTAAATACACGATCTTCAGGTG	down	1.07986	0.175597	-2.6205	0.0071298	**
siR125521497	AATTCTGAATTCTGTACTCTGTAT	down						2.83338	0.224253	-3.65932	1.58e-06	**	1.13897	0.303296	-1.90894	0.0337433	*	2.70111	0.718854	-1.90978	0.000314144	**
siR125533769	ATCCTACATCCTAGTACGAGGCTG	down						3.12649	1.34552	-1.21638	0.0100734	*						1.67212	0.646968	-1.36991	0.0253546	*
siR125545417	AGAGACAGTGACGATGCAACAAGC	down	1.86521	0.01	-7.54319	6.05e-07	**	2.14946	0.01	-7.74783	1.1e-06	**	2.73354	0.01	-8.09463	1.28e-08	**	2.05799	0.01	-7.68509	5.34e-08	**
siR125556222	AGTATCGGATGTAACATAAGTACT	down											1.93626	0.808789	-1.25943	0.0373895	*	3.47286	1.65336	-1.07072	0.00839803	**
siR125604390	ATTTCCACGCTAAATTTTGATCGT	down						1.95405	0.448506	-2.12327	0.0028474	**
siR125616956	AATTAGCTCCTGGACACTCGTGGC	down																2.31524	1.07828	-1.10243	0.0268947	*
siR125621076	AACCACAAAACCAGATATTCGGTG	down						2.93108	1.00914	-1.53831	0.00296035	**
siR125637686	CTGGAATTTATTCTGGACCGAGAA	down						2.44257	0.672759	-1.86024	0.002041	**	1.36677	0.404395	-1.75693	0.0268703	*
siR125666959	CTCGGCGTCGGTGTCTACCTGC	down																2.44387	0.646968	-1.9174	0.000588393	**
siR125746588	GAGAATCTGGTTGACAATCTGGAC	down	1.76704	0.438991	-2.00907	0.00282991	**	1.95405	0.672759	-1.53831	0.0163663	*
siR125836099	AAAGGACCACAGAAAATCTCGCTG	down											2.16405	0.909888	-1.24997	0.0284264	*
siR125844858	AAACCCGGTTGAAACTCGTTGTGA	down						1.85635	0.672759	-1.46431	0.0242426	*
siR125861574	AATACACCCGGCGGATTCAACTCC	down																1.54349	0.431312	-1.8394	0.0078911	**
siR125863962	ACGAATCTGGACAGGTGTATATCC	down																1.92937	0.718854	-1.42436	0.0135133	*
siR125930796	ATGACACGTTGGATAAAGACCTAG	down						2.24716	0.672759	-1.73994	0.00479488	**
siR125934736	GAGTACCCGTGTCTAACTTTGATC	down	1.37436	0.52679	-1.38346	0.0437561	*											1.15762	0.359427	-1.68739	0.0299344	*
siR125949475	TCTGTCTTCAACTGACGTGGCACC	down	1.66887	0.702386	-1.24853	0.0391903	*	2.14946	0.784885	-1.45342	0.0154222	*
siR125952219	ACTACACACTTTGATACTTGGCAT	down																1.92937	0.503198	-1.93893	0.00208977	**
siR125960059	TAGAGGATCTGGATTTAAAGGCTC	down	1.47253	0.52679	-1.483	0.0277585	*	2.44257	0.897012	-1.4452	0.0098717	**						1.67212	0.718854	-1.21791	0.0410014	*
siR125982973	CATCTGACTGCTTGCACCCGAGGA	down	1.47253	0.438991	-1.74603	0.0134509	*
siR126013978	CATAAACACCCAACAGATTGAGAC	down																1.15762	0.287541	-2.00932	0.014677	*
siR126138773	ATTTTTACTCTCGGTTGAAAAACC	down	1.37436	0.263395	-2.38346	0.00367491	**
siR126147750	AATCAACTATTTATCACTGGACCC	down																1.67212	0.718854	-1.21791	0.0410014	*
siR126184888	GGATGGTCAAACGTTGTAAACAGA	down	1.5707	0.175597	-3.16107	0.000302651	**
siR126211239	GAACAAACCCGATGTCACTAGCTG	down	1.47253	0.52679	-1.483	0.0277585	*
siR126215019	ACTAAAGATCAGGACTAAAGATCC	down						1.95405	0.448506	-2.12327	0.0028474	**
siR126218421	ACGAATTGGACGTGATATGATACA	down																2.82974	0.503198	-2.49147	1.23e-05	**
siR126237510	GGAAACCGGATAGAACGACTCTCC	down						2.83338	0.560632	-2.3374	0.000118123	**
siR126249930	AAATATTTTCCTGGACACTAAATC	down																1.92937	0.646968	-1.57636	0.00776724	**
siR126282800	GTCCAATTTAGGTCCGACGGCAGT	down																2.70111	0.503198	-2.42436	2.64e-05	**
siR126317368	TTGGACACAAGAACTAAAAAACT	down																1.80074	0.790739	-1.18732	0.0378148	*
siR126320158	AAAATCAGTCGAACTTAAAACAGT	down											1.70846	0.707691	-1.27151	0.0493562	*
siR126326296	ACATCGGGTCCACATGTTAGTGAC	down						1.95405	0.784885	-1.31592	0.0326005	*						1.80074	0.646968	-1.47683	0.0141782	*
siR126335782	AAACGTTGGACACAGAAACTTATC	down						2.05176	0.784885	-1.38631	0.0225217	*						2.05799	0.93451	-1.13896	0.0319739	*
siR126425376	TGCGGCACCGGAGCTCGCCAGC	down											1.25287	0.303296	-2.04644	0.0194896	*
siR126437651	TTGTTCGACTGTGTTATTCCGGT	down						3.32189	0.672759	-2.30384	3.35e-05	**
siR126444239	TATCTCCAACGTTTGACTGTTCGT	down						2.54027	0.897012	-1.50178	0.0067361	**
siR126451010	ACAACGAATATGGACATAGGATGT	down	1.27619	0.438991	-1.53958	0.0358645	*
siR126512554	ACGAGGGATTTAGATTTACCACTC	down	1.96337	0.790185	-1.31307	0.0197451	*	2.14946	0.897012	-1.26077	0.0296488	*						1.92937	0.431312	-2.16132	0.000954085	**
siR126513640	CTCGGATCTGTATCAGGTGCAGTC	down						1.56324	0.224253	-2.80134	0.00198841	**
siR126515812	ATGCTAGTCGGCGCCACGAAC	down																1.67212	0.503198	-1.73248	0.00798646	**
siR126518889	AATACAACGAATATACTAGGATGT	down	1.27619	0.263395	-2.27655	0.00656153	**
siR126526129	GACATTGATGACGAGTAGAAGT	down						2.05176	0.784885	-1.38631	0.0225217	*	1.13897	0.303296	-1.90894	0.0337433	*
siR126552831	GACATATCGTAGTACTATGAACCT	down						2.05176	0.897012	-1.19366	0.0420453	*
siR126589645	AATTTCAGAATGGTTTAGACTCTC	down						1.36784	0.448506	-1.6087	0.0407818	*
siR126654548	ACTCGGATTGTATTCATATTGATT	down						2.73567	1.34552	-1.02374	0.0365902	*
siR126663044	ATTCTTCGAGATACTACTTTGACC	down																1.92937	0.790739	-1.28685	0.0222257	*
siR126674549	TAGAGAACAAATATGCCTTGGTAC	down	1.96337	0.01	-7.61719	2.86e-07	**	2.24716	0.01	-7.81196	5.88e-07	**	2.16405	0.01	-7.75759	5.59e-07	**	1.15762	0.0718854	-4.00932	0.000520213	**
siR126697186	GTATCTCAATGACCTGTAGGACCC	down						2.93108	0.897012	-1.70823	0.00136569	**
siR126699122	GAGAAAAAAGCGGACTACAAGTTC	down																1.67212	0.575083	-1.53983	0.0147495	*
siR126800723	ACCGATATCGTACTGTGTAATAGA	down																1.80074	0.503198	-1.8394	0.00412186	**
siR126815687	ATGGCACAACGTAGAAACTCACAA	down	1.47253	0.438991	-1.74603	0.0134509	*
siR126829745	GAGAATAACGTATAACTATGATAC	down	1.27619	0.175597	-2.86151	0.00205822	**
siR126861058	TATCTGAGCCCAACGTTTGACCGT	down						2.24716	0.672759	-1.73994	0.00479488	**
siR126896004	TTCTTTGTAGACTTCTATTAGCCT	down																1.67212	0.431312	-1.95487	0.00397016	**
siR126897208	ACAAGATGGTGAACGAGACGATCT	down						1.75865	0.336379	-2.38631	0.00249995	**
siR126906835	GAACACCATCTAGTCATTGGATTG	down																1.54349	0.646968	-1.25443	0.0443301	*
siR126908032	AGCCTACGCGTCGGGCGACCGATG	down						2.73567	0.897012	-1.6087	0.00307177	**						2.05799	0.575083	-1.8394	0.00216888	**
siR126911965	ATCTTCAAGCATGGACACAGC	down											2.50574	0.505493	-2.30948	0.000289329	**
siR126925474	TATGAATTTGGACAGTAGGACTGT	down	1.07986	0.351193	-1.6205	0.0462586	*
siR126932143	GCCACGTAGAATTCTGAAAGAGTT	down						1.75865	0.224253	-2.97127	0.000688578	**
siR127007032	AATGAACGAGAACATAGAAGCTGA	down						1.75865	0.672759	-1.38631	0.0355806	*						1.67212	0.503198	-1.73248	0.00798646	**
siR127007708	AGAATATTCCCTTGAGATCCGGGT	down											1.59456	0.505493	-1.6574	0.0211469	*
siR127009060	ATGAATCTGGACAACAACAGTTGT	down						1.46554	0.448506	-1.70823	0.0267456	*
siR127095651	AGTCCTCAAGGATCCAAACGGGTG	down						2.05176	0.784885	-1.38631	0.0225217	*
siR127127555	GAGAAGCTGTAATTGTAGAATTCA	down	2.15971	0.702386	-1.6205	0.00421545	**
siR127153237	TGTTGATCAATGGTAGAGATTGCC	down											1.59456	0.505493	-1.6574	0.0211469	*
siR127185576	ACCATCCATCAGATCCGTCGGTGA	down																2.05799	1.0064	-1.03204	0.0474933	*
siR127203616	CGGACGTTTCATCGGATGTTGGAA	down	2.06154	0.614588	-1.74603	0.00323706	**	1.17243	0.336379	-1.80134	0.0421323	*
siR127211160	ACATGCCACATGGACCAAGAACCA	down	1.5707	0.438991	-1.83914	0.00808556	**
siR127232098	AATATAAGTCACTCCTAGATCACT	down						2.73567	0.560632	-2.28677	0.000190758	**
siR127239107	GAGTAACAATTCAGGACTAAAGAT	down																1.67212	0.718854	-1.21791	0.0410014	*
siR127241389	GAGTTTTTATACAGGTAGTGAGAC	down						1.95405	0.784885	-1.31592	0.0326005	*	1.59456	0.606592	-1.39436	0.0419743	*
siR127281556	TATTACAACGAATATGGACAGCCT	down						2.05176	0.448506	-2.19366	0.00178078	**
siR127291438	GATCAATGTGAGAATTTCTAAGCC	down											2.05015	0.909888	-1.17197	0.0427196	*	1.80074	0.575083	-1.64675	0.00793202	**
siR127309095	AGCACGGACTTCAAGATATAATGT	down	1.27619	0.438991	-1.53958	0.0358645	*
siR127357517	AATAATATACAGATTCGTTGCACT	down						2.44257	1.00914	-1.27527	0.0189301	*
siR127389517	ACTAGATGACCTGGATTCGAAGCT	down																1.28624	0.287541	-2.16132	0.00704823	**
siR127390957	AACCTCTCCTAGAACAACGAATCT	down	1.17802	0.263395	-2.16107	0.0115968	*
siR127392877	TTAATTGGACCACAGTAAAAACGC	down	2.25788	0.438991	-2.3627	0.000176584	**
siR127446120	ATGAACATCTGTGACTTCTAGCCT	down						2.54027	0.672759	-1.91682	0.00131917	**
siR127452756	AAAGGACCAGGTCACAATGAACCC	down						1.85635	0.448506	-2.04927	0.00452408	**
siR127514460	AGGAATCAATGGTAGAATCTACGT	down						2.34486	0.784885	-1.57895	0.00705828	**
siR127516658	AGCACAGGATTCTGACAGGAATAC	down	2.35605	0.263395	-3.16107	7.6e-06	**
siR127565947	GTGAGACAATAGTAGAGTTGGACT	down						2.14946	0.336379	-2.67581	0.000334125	**
siR127579277	AACGAATCTAGACATATAGGATGT	down						1.46554	0.448506	-1.70823	0.0267456	*
siR127583772	AAGAATCTGGACAAGAGCCTGTCC	down						1.75865	0.560632	-1.64934	0.0170748	*	1.70846	0.606592	-1.4939	0.0265272	*
siR127635187	TACGGACTCCAATATGTTATGTGT	down						2.05176	0.560632	-1.87173	0.00474464	**						1.54349	0.359427	-2.10243	0.00370903	**
siR127640269	GTTCTCATGTCCAACTTTGATCGT	down																1.41487	0.503198	-1.49147	0.028202	*
siR127645967	TCTTTAGTTCCGGTTGTTGACATC	down	1.37436	0.52679	-1.38346	0.0437561	*											1.67212	0.503198	-1.73248	0.00798646	**
siR127663721	AAACGTCTGACGTGGCACCAAAAA	down											1.13897	0.202197	-2.4939	0.0126031	*
siR127688507	ATCAGATTGAGAGTTGGCTATAGA	down						1.56324	0.448506	-1.80134	0.0173699	*
siR127695686	AAGGCCATTCATAGTGCAAGCACC	down						1.36784	0.448506	-1.6087	0.0407818	*
siR127706782	AATCTGAACAGGCCCTACGTGTCC	down																1.029	0.215656	-2.25443	0.0134728	*
siR127716358	TTCGGGGTCTCAGAATTTCTC	down	1.37436	0.438991	-1.6465	0.0221096	*
siR127750758	GAAGGACCGTAGAATTGCTCATGG	down	1.76704	0.702386	-1.331	0.0256844	*	2.34486	0.448506	-2.38631	0.000421184	**	1.25287	0.303296	-2.04644	0.0194896	*
siR127770237	TTCCGACTAACTCTACAAGGTGGT	down						2.24716	0.784885	-1.51755	0.0104738	*						1.41487	0.431312	-1.71386	0.0153741	*
siR127773257	AATTGTATCAACTCTAGCCCCGAA	down																2.44387	1.0064	-1.27997	0.0105638	*
siR127781242	GATTCGTGGTCCCGGTTGTATAAC	down						1.75865	0.224253	-2.97127	0.000688578	**
siR127790542	AGCTGAGTTCCCCTGAAGTGTCCT	down																1.28624	0.431312	-1.57636	0.0292889	*
siR127802542	AAGAACAACGGGCTAAAGATCTGT	down						1.66095	0.560632	-1.56688	0.0257326	*	1.70846	0.505493	-1.75693	0.0128159	*
siR127802692	CGGTTTTTTTAAAGAACAGGCACC	down	1.37436	0.175597	-2.96843	0.00109323	**
siR127803892	AAACCACCGAGGGACGTAGATTGC	down																1.80074	0.718854	-1.32482	0.0237947	*
siR127862905	ATCCCTAGTCCAAAGTCACAACTC	down																1.28624	0.359427	-1.8394	0.0152532	*
siR127866183	ACGGATATACCCATTAGGCAGGGT	down						1.17243	0.224253	-2.38631	0.0155181	*
siR127868865	CTTGGACTACACTCTCTTATGGAG	down						1.36784	0.448506	-1.6087	0.0407818	*
siR127884573	CAAGACCAAGAAAAGCTAACAACT	down	1.66887	0.263395	-2.66357	0.000613402	**	1.56324	0.560632	-1.47942	0.0384123	*
siR127893009	ATCCTAGTACCATGAATCTGAATA	down						1.66095	0.448506	-1.88881	0.0111809	*
siR127900705	ATCCATGTATCTGATAAGTTTGAC	down																1.54349	0.215656	-2.8394	0.000539556	**
siR127905885	ACCCAACGTTTGACTGTCCGTCTT	down																1.67212	0.503198	-1.73248	0.00798646	**
siR127908993	AAGTCTGATATGTGGCAAGAGAGT	down	1.07986	0.351193	-1.6205	0.0462586	*
siR127930321	TAAGATAGATATGCTGTTGGAGAT	down	1.07986	0.263395	-2.03554	0.0202622	*
siR127945756	GTCACATCAGATGTTTAATCGGAT	down	1.27619	0.438991	-1.53958	0.0358645	*
siR127959981	TTAAGCGGTGTCTTCTTGACC	down						2.05176	0.336379	-2.6087	0.000556687	**	1.48067	0.404395	-1.87241	0.015953	*
siR127975457	GCACCCAATATTGATCGTCCGTCT	down																1.80074	0.575083	-1.64675	0.00793202	**
siR127978815	TTCCAACTATAAGTCATTGACTAG	down	1.5707	0.614588	-1.35372	0.0334832	*
siR128007097	ATTCTAGTACTACAAATCAGAACT	down	1.27619	0.438991	-1.53958	0.0358645	*
siR128033487	AACACCAGTTTTATCCAACGTGAC	down																1.28624	0.431312	-1.57636	0.0292889	*
siR128059941	ATCCGATCAAACATACGATGTGAC	down						1.66095	0.560632	-1.56688	0.0257326	*
siR128082261	AAGATTGACGGTCAAACATTGGAC	down						1.56324	0.336379	-2.21638	0.00661003	**
siR128093178	ACAGTTATCGTCCAGATTCATAGC	down	1.76704	0.263395	-2.74603	0.000332902	**											1.15762	0.143771	-3.00932	0.00210809	**
siR128143462	ATCCATCAGTAAATCGCGAGACGA	down						1.56324	0.336379	-2.21638	0.00661003	**
siR128145734	ACCGGACATGATACTATAAAGTGT	down						1.85635	0.336379	-2.46431	0.00152335	**
siR128178820	ACCCTGAAGAATTTTGACTAAAAA	down	1.47253	0.175597	-3.06796	0.000576894	**
siR128184358	GAGGGTTTTTGCCAGTCGGATGGC	down	1.27619	0.351193	-1.86151	0.0166647	*
siR128192820	AATATCACCTAGGACAACGAATTT	down	1.17802	0.175597	-2.74603	0.0038467	**
siR128227647	GATCAAAGTTGGACATGAGAACTT	down																1.80074	0.575083	-1.64675	0.00793202	**
siR128253861	GATCAATGTGGAAATTTTTAGCCT	down	1.37436	0.351193	-1.96843	0.00980762	**	2.05176	0.448506	-2.19366	0.00178078	**
siR128261561	ATCCTTATGTGACGTCTGTACAGA	down	1.47253	0.438991	-1.74603	0.0134509	*
siR128302429	AGTTACGAGATGTAGAAATTGAAT	down																1.54349	0.646968	-1.25443	0.0443301	*
siR128315217	ACGTATCCTAATAGAACTCTTCCT	down						1.56324	0.448506	-1.80134	0.0173699	*
siR128341767	AGTTAGTGAGGACACTCTAGAAGT	down						1.56324	0.560632	-1.47942	0.0384123	*
siR128366607	GTTCCCGCGCCCAACTTTGATCGT	down	1.66887	0.351193	-2.24853	0.00187565	**											1.54349	0.215656	-2.8394	0.000539556	**
siR128378711	ACCGATGGATTGAAAAATGGACAT	down						1.46554	0.336379	-2.12327	0.0106371	*	1.36677	0.303296	-2.17197	0.0111114	*
siR128378848	ACGAGGCCATTCAGATTGTAGATA	down	1.07986	0.263395	-2.03554	0.0202622	*
siR128384465	GGAAAACAGAGGATTGTAAAACAC	down	1.47253	0.263395	-2.483	0.00203952	**
siR128389534	ATCTCCACTTTACCCCAAAAGACC	down	1.37436	0.263395	-2.38346	0.00367491	**
siR128409125	GAGGACAGGTGGGATGGGATGATC	down						1.56324	0.560632	-1.47942	0.0384123	*
siR128419948	ATCCGACGTGGAACATATTAGCCA	down																1.54349	0.646968	-1.25443	0.0443301	*
siR128423899	TAATGCAAGAAGCATCCGAGA	down																1.15762	0.215656	-2.42436	0.0061825	**
siR128427843	AGGGACTTATGTTTATGTAGGAGG	down																1.80074	0.646968	-1.47683	0.0141782	*
siR128448923	AGAGGACTCATGCATTGAAAGGTG	down																1.41487	0.431312	-1.71386	0.0153741	*
siR128456947	ATTTTAAGGACATCTACAATCAGG	down											1.25287	0.303296	-2.04644	0.0194896	*
siR128473097	ATTTTACGTCAGAGGACTCCAAGA	down	1.07986	0.263395	-2.03554	0.0202622	*	2.83338	0.224253	-3.65932	1.58e-06	**	1.02508	0.202197	-2.3419	0.0229777	*
siR128530741	TTTTCAAACCGGGACTATGAATCC	down	1.47253	0.438991	-1.74603	0.0134509	*											1.28624	0.143771	-3.16132	0.000885767	**
siR128537039	TCCGCGTTTAACTTTGATCATCCG	down											1.82236	0.404395	-2.17197	0.00311017	**	1.54349	0.359427	-2.10243	0.00370903	**
siR128596524	AGGACCGAACGAAAAAATCAATTT	down						1.85635	0.448506	-2.04927	0.00452408	**						1.029	0.287541	-1.8394	0.0298761	*
siR128602509	TAAGGCGACTGCTAGCGAAGACCT	down																1.92937	0.646968	-1.57636	0.00776724	**
siR128619437	GTAGACCCAATGAAACCTGAGTGG	down											1.93626	0.01	-7.59713	2.53e-06	**
siR128630525	AGGACTGATGGACCGTGGGTGCCT	down						2.14946	0.672759	-1.67581	0.00727459	**
siR128783131	CAGCAAGAACTGGATCTTAAT	down											1.02508	0.202197	-2.3419	0.0229777	*
siR128795773	GTTACGAACCGGAACTAAAAAGCA	down																1.029	0.287541	-1.8394	0.0298761	*
siR128796931	TTTGACGGTTTCTACTATGGGAC	down						1.17243	0.336379	-1.80134	0.0421323	*
siR128836483	ACCGATATGACCGGACTAAATCTC	down						1.66095	0.336379	-2.30384	0.00407831	**
siR128856365	ATAGAATGGATTTTGTCAGTAATC	down																1.80074	0.646968	-1.47683	0.0141782	*
siR128932153	AGGGATGTCCAGATTCGTTGTACT	down																1.41487	0.287541	-2.29883	0.0033187	**
siR129019490	AGACTTGTAGAGAATTCGATGTGA	down																1.80074	0.503198	-1.8394	0.00412186	**
siR129068155	AATATAAACTACACTCTACAATCT	down						1.66095	0.224253	-2.88881	0.00117283	**
siR129087712	AATGCTACGTCGGATGAAGACCGA	down						1.56324	0.448506	-1.80134	0.0173699	*	1.13897	0.202197	-2.4939	0.0126031	*
siR129116423	ACACCTGATCCAGACTAGCAACCT	down	1.37436	0.351193	-1.96843	0.00980762	**
siR129142043	ACCGATCGACAACGAGACACATGT	down						1.95405	0.224253	-3.12327	0.000234456	**
siR129169670	GAAACTGAACCATGCCACTCC	down											2.05015	0.202197	-3.3419	7.65e-05	**	1.029	0.215656	-2.25443	0.0134728	*
siR129222596	TTTCAGCCTTTGATTTTGGATCGC	down																1.41487	0.359427	-1.9769	0.00759738	**
siR129269262	AATTTGGATCTATCTCTGTTCAGA	down						1.17243	0.336379	-1.80134	0.0421323	*
siR129270571	TCTGATTGATAAGTACTCCGTGCT	down						1.56324	0.560632	-1.47942	0.0384123	*	1.02508	0.01	-6.67959	0.00105725	**	1.92937	0.431312	-2.16132	0.000954085	**
siR129271642	AGCGGTTTTGGCTGATATGGCGCC	down																1.15762	0.287541	-2.00932	0.014677	*
siR129302344	ACAGCTAAATTTAGGAGTCGGAGC	down						1.07473	0.112126	-3.26077	0.00714269	**
siR129332441	ATTCTCATATCCCCCAACCAAACA	down																1.54349	0.431312	-1.8394	0.0078911	**
siR129334447	CAGATTCGTTGTACTAGAATGGTC	down						1.75865	0.448506	-1.97127	0.0071388	**
siR129346719	TATCTGTACCTAACGTTTGACCGT	down																1.54349	0.431312	-1.8394	0.0078911	**
siR129361891	TACCTTGGTATCAGTCGGTAC	down																1.41487	0.287541	-2.29883	0.0033187	**
siR129391258	ATTGGAAGGATAATGTCTCGTACT	down											1.02508	0.202197	-2.3419	0.0229777	*
siR129414374	CACTTTCGGCCCGTCACAAATGAC	down																1.15762	0.359427	-1.68739	0.0299344	*
siR129417970	AACGTAAGATTTTGGTAGGAATGC	down	1.07986	0.263395	-2.03554	0.0202622	*
siR129419942	TTTGAGAGTCCGATTTAGATAGGC	down											1.25287	0.404395	-1.6314	0.0446243	*
siR129424350	AAGAGATTTTTGGACATGAATGAA	down											1.25287	0.303296	-2.04644	0.0194896	*
siR129424814	ACGAGTCGTAGCTGAGTCAGTCGA	down																1.41487	0.287541	-2.29883	0.0033187	**
siR129447782	GTTGACCCGGAGAGTAGACTTACT	down											1.36677	0.404395	-1.75693	0.0268703	*
siR129481456	ACATCCTAGTATATTCGTTGTATT	down																1.28624	0.431312	-1.57636	0.0292889	*
siR129509976	ACAGGGCCTGAGTTACTGACACCC	down						1.17243	0.224253	-2.38631	0.0155181	*
siR129519213	ATCAACTAGCTGCTTGTAAGAATC	down						1.17243	0.224253	-2.38631	0.0155181	*
siR129565597	AATCTATGTCCAATGTTTAACCGC	down						1.75865	0.560632	-1.64934	0.0170748	*
siR129577914	ACACCCAACTTTGATCGTCCGTCA	down	1.47253	0.0877983	-4.06796	0.000115103	**
siR129586389	ATGACAATAGTAGATTGAAGATGT	down																1.54349	0.503198	-1.617	0.0151728	*
siR129609780	ATCATATCACACGATTGTCGGTCG	down											1.02508	0.202197	-2.3419	0.0229777	*
siR129618566	TTTCCATGTCGGTATTAAGTCGTG	down						1.46554	0.448506	-1.70823	0.0267456	*
siR129663702	ATTACTGTGCCAACGTGCCAACGT	down																1.28624	0.287541	-2.16132	0.00704823	**
siR129695443	AGAGAACTCAGGACCTTGAAATAC	down	1.17802	0.263395	-2.16107	0.0115968	*
siR129707431	ATAAATGTAGGCAATGTAGAAAGT	down																2.05799	0.718854	-1.51747	0.00752352	**
siR129720973	ATAAAACTTATTCCATAACTCTGA	down	1.07986	0.263395	-2.03554	0.0202622	*	1.75865	0.448506	-1.97127	0.0071388	**	1.48067	0.101099	-3.87241	0.000435091	**
siR129732063	GTCCTTTAGAATCTCTTGAGA	down											1.25287	0.101099	-3.6314	0.00171996	**
siR129735033	GTTGTCAGGCTGTGTCAGGCCCTC	down						1.66095	0.448506	-1.88881	0.0111809	*
siR129744713	ACACCTACGGATCAGACGCCCGAT	down						1.36784	0.336379	-2.02374	0.0169834	*
siR129745043	GAGATATGACACATACTAGGACTG	down											2.16405	0.303296	-2.83494	0.000167386	**
siR129759123	GATATTCGTACCCAACGTTTGACT	down						1.46554	0.112126	-3.70823	0.00074708	**
siR129771443	GACGACTGAGTCAGCATGGAACCC	down																1.28624	0.431312	-1.57636	0.0292889	*
siR129794896	GATGACGTAGAGTTTATGGAAACT	down	1.47253	0.52679	-1.483	0.0277585	*
siR129861827	AATGTTGACTGGATGTAGGAAGGG	down																1.67212	0.575083	-1.53983	0.0147495	*
siR129884075	GACGGACGATCAAAGTTGGGCACC	down						1.85635	0.336379	-2.46431	0.00152335	**
siR129894870	ACCGGGACTAAAGATCGTAAAATT	down						1.27013	0.01	-6.98884	0.000309615	**
siR129914451	ACGAGGTACGGATGATTTCTGACT	down						1.46554	0.448506	-1.70823	0.0267456	*
siR129923974	ATGAGAAAATGCTGACTGGATTGC	down						1.36784	0.448506	-1.6087	0.0407818	*
siR129931999	GTTATTTGGATGGGGCTACGGATC	down						1.46554	0.336379	-2.12327	0.0106371	*
siR129953126	TGCCAACATTTCTCGTCCTCT	down											1.25287	0.404395	-1.6314	0.0446243	*
siR129989378	AGATCTGTAGCTCACTGCTTCTCT	down											1.13897	0.303296	-1.90894	0.0337433	*
siR129990756	ATGTTCCATCCGATACTAGATTGT	down																1.15762	0.287541	-2.00932	0.014677	*
siR130017534	ACTAAATCTGACGAATTAAAGCCT	down	1.27619	0.438991	-1.53958	0.0358645	*
siR130044519	TAATTCAAGGAATAAGAGGAGCCT	down	1.07986	0.263395	-2.03554	0.0202622	*											1.029	0.215656	-2.25443	0.0134728	*
siR130071968	AGTGGTATCGTTACAAATATGTAA	down																1.28624	0.359427	-1.8394	0.0152532	*
siR130116092	AGAGAAATGGTTTCTATGTCAGGC	down																1.28624	0.431312	-1.57636	0.0292889	*
siR130120933	AAAGCACAGTACGAAATCGAAGAC	down											1.25287	0.202197	-2.6314	0.00683759	**	1.80074	0.790739	-1.18732	0.0378148	*
siR130122684	CGTGGTCTCGATATCTGAAAACCA	down	1.17802	0.01	-6.88023	0.000115793	**
siR130143490	CGATCTTCATCTTACATGGCACTG	down																1.41487	0.0718854	-4.29883	7.84e-05	**
siR130149670	ATAGGCTGAGCCCAATTGCCCGAT	down						1.27013	0.224253	-2.50178	0.00937638	**
siR130170095	ATGAATCTGGACAGAGAATCTATC	down																1.41487	0.287541	-2.29883	0.0033187	**
siR130199981	ACTACAGTTGTGACTTGCCACACT	down											1.25287	0.101099	-3.6314	0.00171996	**
siR130229583	AGGTAGACACCGACGCCGAGGA	down											1.48067	0.101099	-3.87241	0.000435091	**	1.029	0.143771	-2.8394	0.00494928	**
siR130232007	TCTAAATCGCCAACCTCTGGT	down	1.17802	0.263395	-2.16107	0.0115968	*
siR130239582	AGGGAACTTGAAAGTTTTAGTCCT	down						1.27013	0.336379	-1.91682	0.0268802	*	1.36677	0.202197	-2.75693	0.00367459	**
siR130264024	AAAACCGGATACAACTTATAAAAC	down						1.27013	0.224253	-2.50178	0.00937638	**
siR130304097	TCAACTAATTTGCAAACGGAGC	down						1.36784	0.336379	-2.02374	0.0169834	*
siR130313497	GTAGACCAGAACCACTGTGGATTG	down	1.07986	0.263395	-2.03554	0.0202622	*
siR130340876	GTCCAGATTCGTTGTATTATGAAT	down						1.17243	0.224253	-2.38631	0.0155181	*
siR130341569	TTTCCGCGTCCAACATTTGACTGT	down						1.07473	0.224253	-2.26077	0.0254791	*	1.02508	0.202197	-2.3419	0.0229777	*	1.28624	0.287541	-2.16132	0.00704823	**
siR130380971	GTTTAGGGATCAGAATGACATAGT	down																1.28624	0.431312	-1.57636	0.0292889	*
siR130408267	ACACTATCGCGGATCTATCGATG	down																1.15762	0.359427	-1.68739	0.0299344	*
siR130442567	ATCGAGACCAAGAAAAACTAATAC	down						1.85635	0.112126	-4.04927	7.43e-05	**
siR130447957	AGTGTGACTCTTACTACAACAACT	down																1.15762	0.359427	-1.68739	0.0299344	*
siR130471974	TATGTCCGGATCCATAGTAGATAT	down	1.07986	0.351193	-1.6205	0.0462586	*
siR130475369	GTTACAGCTAACTATGGATAGACT	down																1.28624	0.287541	-2.16132	0.00704823	**
siR130480704	ATTAGACCTCAAACTATTGAAACT	down						1.17243	0.336379	-1.80134	0.0421323	*
siR130499425	ACAGACTGTCAAACGTTGGGCACG	down						1.07473	0.224253	-2.26077	0.0254791	*	1.13897	0.101099	-3.4939	0.00339429	**
siR130538551	ACCGGGACTAAAGATCTACCAACC	down						2.05176	0.224253	-3.19366	0.000136064	**						1.029	0.143771	-2.8394	0.00494928	**
siR130557175	AGACTTGTGGACCATATATTTATA	down	1.07986	0.263395	-2.03554	0.0202622	*
siR130574527	TATCCAACGTTTGACAATCTGTGT	down	1.07986	0.0877983	-3.6205	0.0017989	**
siR130599512	ACCCAAACAGAACAATGACGGAAT	down											1.25287	0.404395	-1.6314	0.0446243	*
siR130617467	AAAAACGAATTCCTGGACACATGT	down																1.15762	0.287541	-2.00932	0.014677	*
siR130623167	ACTGAGATCAAAACCGCCGAAGGA	down																1.029	0.215656	-2.25443	0.0134728	*
siR130656820	CCACCCGCGCCGTCGGCAGCC	down																1.15762	0.0718854	-4.00932	0.000520213	**
siR130671578	GAGTCTGTTGGAGTGAGTATCTAA	down						1.27013	0.224253	-2.50178	0.00937638	**						1.029	0.287541	-1.8394	0.0298761	*
siR130690190	TTCTGAGAATACGTAGTTGTAGAA	down	1.17802	0.263395	-2.16107	0.0115968	*
siR130697391	ATTCGGAGAGACTGTTGGAGATGC	down						1.56324	0.112126	-3.80134	0.000421216	**
siR130706133	ATACCGTTTAGAAGTTTGAAAAGC	down						1.17243	0.336379	-1.80134	0.0421323	*
siR130719246	ATGTGTCACATCCAATCTAGGTTG	down						1.17243	0.336379	-1.80134	0.0421323	*
siR130719339	ATAAAATATCCGGATTAGTTTCAC	down	1.07986	0.0877983	-3.6205	0.0017989	**
siR130724268	AATGATACCGTCGAACAAGTTTGA	down						1.66095	0.560632	-1.56688	0.0257326	*
siR130773886	ACTTTAGTCCCGGTTGTTTGTACC	down																1.15762	0.215656	-2.42436	0.0061825	**
siR130842163	CCAGCTGTAACTATATATCGAGAA	down																1.28624	0.359427	-1.8394	0.0152532	*
siR130897133	GATTTGACAATGTAGTTATAGACT	down						1.17243	0.224253	-2.38631	0.0155181	*
siR130914053	GTTCCATGTCAGACTGTGTCAGGC	down						1.56324	0.448506	-1.80134	0.0173699	*
siR130946399	CCGGCACTATTGTGGAAATCGGCC	down											1.59456	0.01	-7.31702	2.43e-05	**
siR130948535	ATATCTGTAGCCTATTACTCCTTT	down											1.02508	0.101099	-3.3419	0.0066582	**
siR130964199	ATTTGGCTAGTCTCTTATAGATGC	down																1.029	0.0718854	-3.8394	0.0013255	**
siR130969717	ATTCTCGGAGCACTGTTCGCACAG	down	1.17802	0.351193	-1.74603	0.0279612	*	1.36784	0.336379	-2.02374	0.0169834	*
siR130973188	TACGGATCGGGCGTCTGATC	down											1.13897	0.303296	-1.90894	0.0337433	*
siR130979774	ATAAGTATTACGAATCTGGACAGA	down						1.27013	0.336379	-1.91682	0.0268802	*
siR130984936	AGTCGACATGTGATCCTCCAGCCT	down																1.15762	0.287541	-2.00932	0.014677	*
siR131013519	ACGGATCCAATTAACTCTATACTT	down						1.27013	0.336379	-1.91682	0.0268802	*
siR131014575	ATTTTTTGAATTCTAATGCCGCGT	down											1.36677	0.101099	-3.75693	0.000867024	**
siR131027511	AATACAGAGTACAGAATTCAGAAT	down						1.36784	0.336379	-2.02374	0.0169834	*
siR131033407	ACGGATGACGAATTATAAAAACAT	down																1.029	0.287541	-1.8394	0.0298761	*
siR131056287	TTTTCCAGTGGACCTCACCCGAAA	down						1.27013	0.336379	-1.91682	0.0268802	*
siR131067468	AGAGCCACGTAGGACAAAGACTTG	down						1.17243	0.224253	-2.38631	0.0155181	*
siR131105574	ACCCTATATGTAGAAAAGCCGGAA	down																1.029	0.287541	-1.8394	0.0298761	*
siR131110620	ATCCGATGTTATTTAGTCACTAGC	down						1.46554	0.448506	-1.70823	0.0267456	*
siR131172526	TAGTGCCACTCCATCATGTTT	down											1.13897	0.202197	-2.4939	0.0126031	*
siR131209142	AATATCGTGAAACGGCTGAAAGAC	down																1.41487	0.503198	-1.49147	0.028202	*
siR131216537	ATCAACCGAGACTAAAGATCCACT	down						1.46554	0.224253	-2.70823	0.003354	**
siR131228947	AATTATTGTCCAAACATCTGATGT	down						1.27013	0.224253	-2.50178	0.00937638	**
siR131235917	ACTATCGAGGATCTCGGGTGACCG	down						1.17243	0.112126	-3.38631	0.00408663	**
siR131246457	TTTCCCACACCCAACTTTGATCGT	down																1.28624	0.431312	-1.57636	0.0292889	*
siR131251343	AAATCTGGACAGACATGTTTTATC	down																1.029	0.215656	-2.25443	0.0134728	*
siR131314074	CAGAGACACCTCGTTGTTGACGGG	down	1.07986	0.0877983	-3.6205	0.0017989	**
siR131318141	ACGTTGTCAGGCTGTGTCAGGCC	down	1.47253	0.0877983	-4.06796	0.000115103	**
siR131362878	ATACGTCGTCTAACACTAAAAGA	down																1.15762	0.359427	-1.68739	0.0299344	*
siR131368273	ACGTCGGATAGTCCAATACAAGAT	down	1.07986	0.351193	-1.6205	0.0462586	*
siR131383674	AAAACAGACTGTCAAACGTTGGGC	down	1.07986	0.175597	-2.6205	0.0071298	**
siR131407700	GTTCCTATGTTACTGACGTGTGAC	down																1.28624	0.359427	-1.8394	0.0152532	*
siR131539972	GATAAGCGGCCTGAGTTCGAAGCC	down						1.27013	0.336379	-1.91682	0.0268802	*
siR131550932	TATCCGAATCCAATGTTTGACTGT	down	1.27619	0.175597	-2.86151	0.00205822	**	1.07473	0.112126	-3.26077	0.00714269	**
siR131570452	ACTTTCAAGACTTAGAGCATCTCC	down						1.17243	0.224253	-2.38631	0.0155181	*
siR131571563	AATATCAAGACGTGGCAGGGACCC	down																1.54349	0.287541	-2.42436	0.00153591	**
siR131612880	AGAGACTGTTGGAGTGAAACTCAA	down						1.27013	0.224253	-2.50178	0.00937638	**
siR131646200	AGGTAGAGACAGTGACGATGCAAC	down						1.07473	0.01	-6.74783	0.00108427	**	1.70846	0.01	-7.41655	1.14e-05	**	1.54349	0.01	-7.27006	3.23e-06	**
siR131666870	AGGATTGTGAGTCGAGGTCTGCCT	down																1.28624	0.359427	-1.8394	0.0152532	*
siR131675294	TTCAGCCCAACTCTCTGCCTCC	down																1.80074	0.431312	-2.06179	0.00196201	**
siR131681378	ACTCGGCGTTAGTAGTTCAACTGC	down						1.36784	0.336379	-2.02374	0.0169834	*
siR131702594	ATCTAATTGTCTGAGACTCCAACC	down						1.07473	0.01	-6.74783	0.00108427	**
siR131707139	ACGTTTGACCAGATGTTGGAAGA	down						1.36784	0.224253	-2.6087	0.00562556	**						1.54349	0.215656	-2.8394	0.000539556	**
siR131732241	AGTACCAAGAGTAAAAGTAAAGAC	down																1.029	0.215656	-2.25443	0.0134728	*
siR131774172	AACGATCTGGATTCGAATCCTCAT	down																1.15762	0.215656	-2.42436	0.0061825	**
siR131793780	GTAGCTAGCCGCCGTCGGCGAG	down																1.67212	0.287541	-2.53983	0.000700101	**
siR131836796	ACGGACAGTCCAACGTTAAACACG	down																1.029	0.143771	-2.8394	0.00494928	**
siR131856775	TCGGTGTCTACCTGCTTCGTC	down											1.48067	0.303296	-2.28745	0.00626245	**
siR131858050	GTTTCCACACTTAACTTTGATCGT	down						1.17243	0.112126	-3.38631	0.00408663	**
siR131871700	AACGAATGTAGACAGAGATATATT	down						1.17243	0.336379	-1.80134	0.0421323	*
siR131895250	AGACCGAGTCTCTGATCTGATTGA	down						1.07473	0.112126	-3.26077	0.00714269	**
siR131960129	CACCGCTTAACTATCATTCAT	down																1.15762	0.287541	-2.00932	0.014677	*
siR131989223	AGTCAAACTGTGCAAGAAAAAACT	down																1.029	0.215656	-2.25443	0.0134728	*
siR132001487	ACGAATCTGGACATATATAGTTCC	down																1.029	0.287541	-1.8394	0.0298761	*
siR132010247	CGAAGTCAGACTAGTCACATAGAC	down											1.25287	0.303296	-2.04644	0.0194896	*
siR132032293	GAATCAAACAAGAACTCTCGCTCT	down											1.36677	0.101099	-3.75693	0.000867024	**
siR132050981	TATCCCTAGAACACTGCTCAAACC	down																1.15762	0.215656	-2.42436	0.0061825	**
siR132113558	TTACCGGCAACCGACTGACTCTGT	down						1.07473	0.224253	-2.26077	0.0254791	*
siR132196049	AAAGTTGAACGTAGAAAACCATGG	down						1.27013	0.224253	-2.50178	0.00937638	**	1.02508	0.202197	-2.3419	0.0229777	*
siR132210173	GTTGAACGTAGAAAACCATGGCTG	down	1.07986	0.175597	-2.6205	0.0071298	**						1.02508	0.01	-6.67959	0.00105725	**
siR132213883	TCACTCACCAATTCTCTGGTTG	down						1.27013	0.336379	-1.91682	0.0268802	*						1.029	0.215656	-2.25443	0.0134728	*
siR132230193	ATTAATCCGGACATAACTATAAAG	down						1.07473	0.112126	-3.26077	0.00714269	**
siR132290909	ATTGACTATAAATAATTTGAAGCT	down																1.28624	0.287541	-2.16132	0.00704823	**
siR132308918	GATACACAATCCAGGACTAAAGAT	down																1.15762	0.0718854	-4.00932	0.000520213	**
siR132340175	ATAAGACGGACCGTCAGACATTGA	down						1.07473	0.01	-6.74783	0.00108427	**
siR132354662	CTTGTGATCTGACGACGTGGCTGT	down						1.56324	0.336379	-2.21638	0.00661003	**
siR132421574	CTTACTGACATAGAATTATAGGCA	down																1.029	0.215656	-2.25443	0.0134728	*
siR132442358	ACAGGTCTTCGCTAGCAGTCGCCT	down						1.27013	0.224253	-2.50178	0.00937638	**
siR132443229	GGTTGACATGTGAGTTCTCTAGCC	down																1.029	0.287541	-1.8394	0.0298761	*
siR132459979	TTGAGCTCGCGACGTCATCCT	down						1.36784	0.112126	-3.6087	0.00132102	**
siR132469895	GATTGATTTGTAGAGCCTTGGTCG	down						1.17243	0.01	-6.87336	0.000579402	**						1.15762	0.0718854	-4.00932	0.000520213	**
siR132479342	AAGTCACACTTGTCTAACATTGCC	down																1.029	0.287541	-1.8394	0.0298761	*
siR132530463	GAGAACGAATGTGTAGACTCCTTT	down																1.41487	0.359427	-1.9769	0.00759738	**
siR132551781	GAAAACAAAGATCCGTTCAGATTT	down																1.28624	0.143771	-3.16132	0.000885767	**
siR132555807	ACCTAGTACAATGAATCTGAATAC	down						1.17243	0.112126	-3.38631	0.00408663	**
siR132709306	ACCCGAAGATCGTATATTTGCTCG	down																1.029	0.0718854	-3.8394	0.0013255	**
siR132717498	ACACCGACACAAGTTTAGGACTGT	down											1.25287	0.404395	-1.6314	0.0446243	*
siR132796615	TGTACAGGACTCTCACAAGGA	down																1.28624	0.0718854	-4.16132	0.000202638	**
siR132838455	ACGGAATCTGTAATTTGTTGTGTA	down																1.15762	0.0718854	-4.00932	0.000520213	**
siR133087241	CGGGCTGGGAATGACAAGTATAGT	down						1.17243	0.224253	-2.38631	0.0155181	*
siR133108540	TAACCCATATCCGTCGGATACCGT	down																1.029	0.287541	-1.8394	0.0298761	*
siR133126771	AGCACCCGGACAGATTTTGAACAT	down						1.07473	0.112126	-3.26077	0.00714269	**
siR133161363	TTTCTGTATCCAACTTTGAACGT	down											1.02508	0.202197	-2.3419	0.0229777	*
siR133189609	ATAGTACGATGAATCTGGACACCC	down						1.27013	0.224253	-2.50178	0.00937638	**
siR133296296	TATGGACTCCAAGACGTAATGTGT	down																1.28624	0.0718854	-4.16132	0.000202638	**
siR133311145	TAGTGCGGCACCGGAGCTCGCC	down																1.28624	0.359427	-1.8394	0.0152532	*
siR133351745	ACTCGGGTTGAAATCGCAAAAAAT	down	1.07986	0.175597	-2.6205	0.0071298	**
siR133367257	ATATAGCCCGCTACTCCTCTTTCT	down						1.07473	0.112126	-3.26077	0.00714269	**
siR133555208	AGGACACAACTATAATCAGATCGT	down						1.17243	0.01	-6.87336	0.000579402	**
siR133684888	TTTCAGCCCAACTCTCTGCCTC	down																1.15762	0.215656	-2.42436	0.0061825	**
siR133718168	ACTGATTCTAGGCCGATGATGACT	down											1.13897	0.101099	-3.4939	0.00339429	**
siR134619619	GCTACGGATCGGGCGTCTGATC	down																1.029	0.143771	-2.8394	0.00494928	**
siR134715643	ATTCTATGCTGAGATCCAAGTGGC	down																1.15762	0.143771	-3.00932	0.00210809	**
siR135057183	AACCCCCACTACCAACTCTTT	down																1.15762	0.143771	-3.00932	0.00210809	**
siR135521515	AACTACCGTTAGATCGAGAAATAA	down	1.07986	0.0877983	-3.6205	0.0017989	**
siR135924289	TTACAGAGTTGTCACGGACGCCTC	down																1.029	0.143771	-2.8394	0.00494928	**
siR136520899	TTGGACCCTCGAGCGCTTGCC	down																1.029	0.215656	-2.25443	0.0134728	*
siR137109070	AGTTGTAGTCGTAGAATTCAAAAA	down																1.15762	0.0718854	-4.00932	0.000520213	**
siR81148525	ACCGCTTCATGAACTTTCAGG	down						56.3744	21.8647	-1.36644	4.01e-34	**	49.6593	24.2637	-1.03327	6.96e-20	**	73.5732	28.6104	-1.36264	2.16e-48	**
siR81701537	TTAGGGATCTCGATGTGCACT	down											48.5203	21.534	-1.17197	1.59e-23	**
siR94335512	TTTGGACTTAAATTTGGTAAC	down						39.4719	14.4643	-1.44833	1.89e-26	**	22.4378	10.211	-1.13581	3.51e-11	**	44.5041	19.2653	-1.20793	5.22e-25	**
siR98987962	CGAAACGAAAAGAATGCCTCT	down																16.9784	7.47608	-1.18335	3.39e-10	**
siR99297175	AGTTTGGACTTAAATTTGGTAAC	down						25.5981	8.97012	-1.51284	9.28e-19	**						24.31	11.7173	-1.05291	8.91e-12	**
siR105015145	ATCAACTGATCATAACGGATTTGT	up	0.0981687	10.7114	6.76967	8.8e-33	**	0.01	28.7044	11.4871	9.72e-86	**	0.01	20.8263	11.0242	1.54e-57	**	0.01	17.9713	10.8115	8.04e-49	**
siR113406887	GCCTACTCCAACGGACCACCACTT	up											3.30303	8.08789	1.29198	1.42e-05	**
siR113792430	ACTGGGCCGGCAAATCTGAAGATT	up											2.16405	4.75164	1.13469	0.00280502	**
siR113967391	ACACACACGAGAACTCGCGAGAAA	up	2.65056	10.009	1.91693	4.45e-12	**	0.488513	10.652	4.44658	9.79e-26	**						0.643122	5.67894	3.14246	1.64e-10	**
siR115482483	AGCTCAGCTGCAGAGATGAACCCT	up	1.66887	4.38991	1.39532	0.000281877	**
siR116424347	CGCAGAGGTGGTCTGACAGAC	up	2.55239	5.35569	1.06923	0.00110373	**
siR116715841	AAATAATTCTTACATTCTGGACCG	up											1.48067	3.33626	1.17198	0.0106024	*
siR117241593	ACCTAGAGATATAAGTAGTTTGAC	up																1.41487	2.87541	1.0231	0.0333614	*
siR117315065	TTTTACACCTACGGATCAGACGCC	up											1.70846	3.43735	1.0086	0.021506	*
siR118314145	AATGAATCCGGAACTAAAGATATC	up	1.07986	5.88248	2.44559	7.72e-10	**											1.029	4.16935	2.01859	1.94e-05	**
siR120367584	GGGCTACGGATCGGGCGTCTGATC	up											1.48067	3.74065	1.33704	0.00266455	**
siR120527447	CAGGATAGGGAGAAAATGCACT	up	1.27619	2.98514	1.22595	0.00701753	**
siR120704614	ATATCGAGACCACGTATGTACTAC	up											1.13897	2.62857	1.20654	0.0209028	*
siR121140978	GAGTAAAAATCTGGGACTAAAGAT	up											1.48067	3.03296	1.03448	0.027826	*
siR121635599	CGGTCACCTGAGATCCTAGGACAG	up																1.029	2.9473	1.51816	0.00340269	**
siR122033159	AAGCACGTTCGCAGATTAGACATG	up																1.15762	2.58787	1.1606	0.0260316	*
siR122453375	GGTTCGGATTCATCCAAAAGAGGA	up											1.02508	2.52747	1.30196	0.0163647	*	0.643122	1.72525	1.42364	0.0371512	*
siR122566357	TTCGAAGATCGTGTATTTACT	up																1.41487	2.87541	1.0231	0.0333614	*
siR123449799	ATCCGACGTAGCCGCTGAGTCAGC	up																1.029	2.37222	1.205	0.028757	*
siR123986456	ACCCCCCTCAATCTAATCCAAAGC	up						0.879324	2.01828	1.19866	0.0379395	*
siR124413747	ATCGGGCCTGCACAGTGACAAAGC	up											0.45559	1.41538	1.63538	0.0370398	*
siR124526049	GTTGTCAGGCTGTGTCAGGCC	up																0.643122	1.79713	1.48253	0.0279976	*
siR124689131	GTTTGTGATCCGAGACAATAATGT	up	0.196337	1.75597	3.16086	0.000186002	**	0.390811	3.02741	2.95354	3.36e-06	**	0.341692	2.83076	3.05042	1.15e-05	**	0.257249	2.65976	3.37006	1.04e-05	**
siR125764139	TCACACAAACTGATCAGATTG	up	0.589012	1.49257	1.34143	0.0445881	*
siR126133807	GAGTTATGCCAAACGGTTCGGATT	up											0.341692	1.21318	1.82803	0.0385953	*
siR126153671	CTATCTTTTCAGCTAGCGCCCACT	up						0.683919	1.90615	1.47876	0.0180503	*	0.797282	2.02197	1.3426	0.0288797	*
siR126171018	AACCGACGTGACACACTGAAACTT	up	0.490844	1.31697	1.42389	0.0495165	*
siR126673133	GATTGATTTTCCTTGGACACTACC	up											0.113897	1.31428	3.52847	0.00207996	**
siR126770731	GATCAAAGTTAGACATGTAAACTT	up						0.390811	2.80316	2.84251	1.19e-05	**	0.113897	1.31428	3.52847	0.00207996	**	0.385873	1.9409	2.33053	0.00199878	**
siR126785237	AAAAGAGAATAGCAGCGGACTACG	up											0.341692	1.31428	1.94351	0.0244191	*
siR127253451	AAACGTTGGACACAGAAACTTATG	up						0.586216	2.35466	2.00601	0.00111305	**	0.227795	1.11209	2.28746	0.0233481	*	0.643122	2.15656	1.74557	0.00635781	**
siR127269244	TTGTTCTCAGTCCATTGTAGC	up	0.687181	2.10716	1.61654	0.00567499	**
siR127289494	ATTACAACGACTCTGGACAGATGT	up											0.341692	1.21318	1.82803	0.0385953	*
siR127355437	ATGAATCTGGATAACTGTGTTTTC	up											0.341692	1.31428	1.94351	0.0244191	*
siR127358957	TTGAGCCTTCAATCGCTGACT	up						0.390811	1.79402	2.19866	0.00271315	**
siR127365837	CCGAGAGACCTAAAGCGGACGGTT	up						0.390811	2.35466	2.59097	0.000141853	**	0.113897	1.61758	3.82803	0.000366775	**	0.643122	1.65336	1.36224	0.0490423	*
siR127402760	TACTATAAATACAACGGACGACGT	up	0.490844	1.40477	1.517	0.0331307	*
siR127541793	ACGAGAACTCGCGAGAAAACACAC	up	0.196337	1.31697	2.74582	0.00282627	**	0.195405	1.90615	3.28612	0.000125863	**
siR127580517	AGCTCAACTATATCAATGAACCCT	up	0.01	1.58037	7.30412	1.07e-05	**	0.01	2.46678	7.94649	4.63e-08	**	0.01	2.22417	7.79712	9.01e-07	**	0.128624	1.22205	3.24807	0.00504379	**
siR127585322	AGCGCATGAGTCAGCGTGGAACCC	up	0.294506	1.05358	1.83893	0.0372237	*
siR128127927	AATCCTTGAGACGTGTGACTTTGT	up	0.392675	1.22918	1.64628	0.0355964	*
siR128498207	AACGAATCTGGACAGTAAACATGT	up																0.257249	1.15017	2.1606	0.02823	*
siR128586549	ACAGAGAAAGGACGTCGGTATCGT	up						0.390811	1.56977	2.00601	0.00831655	**
siR128964171	AACGCAGAATTCTGACAGGAATGC	up						0.293108	1.23339	2.07313	0.0177053	*
siR128969421	AGTGGCTAAATGGCTCTCCAAGCT	up						0.195405	1.12126	2.52058	0.0114769	*
siR129633686	AACCAATGTAGGACTATTTAACAC	up						0.293108	1.12126	1.93562	0.0309471	*						0.128624	1.36582	3.40853	0.00227522	**
siR129702436	CTCACTCGAGTGACTATAGATCGT	up	0.589012	1.58037	1.42389	0.0303293	*	0.293108	1.6819	2.52058	0.00168839	**
siR129721750	GTTAGACACAGATATTCACGACTG	up	0.294506	1.14138	1.95441	0.0234705	*
siR129771773	CTCGCTCTAGTCAGACTTGAG	up	0.196337	1.05358	2.42389	0.0135549	*
siR129788465	CTTTGAACCCAGGACATTTAACCC	up						0.390811	1.23339	1.65809	0.040827	*
siR129963196	GTTGTCCAGATATGTCGTACTAGG	up																0.257249	1.07828	2.0675	0.0398243	*
siR130050189	AACAGGACTTATCATATCGGATGT	up						0.0977027	1.00914	3.36858	0.00607827	**
siR130063024	CTTTAAATACCGGACGAATTACCC	up																0.257249	1.15017	2.1606	0.02823	*
siR130525303	TACGACTAGACGAATTGTAGTGGT	up	0.196337	1.22918	2.64628	0.00479768	**
siR130598562	GCAGTAGAGATAACGATATCGGGT	up						0.195405	1.34552	2.78362	0.00328223	**
siR130879291	GGACGGTCAAACGATATGTATACC	up						0.293108	1.12126	1.93562	0.0309471	*
siR130907483	ACAACCAGTCTAGATTCGTAGTAC	up											0.341692	1.31428	1.94351	0.0244191	*
siR130909553	AGCCCAGTATGATTTTGACCAACT	up						0.0977027	1.00914	3.36858	0.00607827	**	0.113897	1.01099	3.14996	0.0113871	*
siR131111751	GCTGACGTAGAATTCCAACATGAC	up											0.113897	1.31428	3.52847	0.00207996	**	0.01	1.15017	6.8457	0.00105493	**
siR131219512	ATTGACCTGGTCTTCGTTCCATGT	up						0.293108	1.12126	1.93562	0.0309471	*
siR131602136	CAGCGGTTAGGATATCTGGC	up																0.257249	1.43771	2.48253	0.0068275	**
siR131824104	ATGTGCAAGACAACTTTTCAGCCT	up						0.01	1.45764	7.18749	4.5e-05	**	0.01	1.31428	7.03813	0.000274282	**	0.01	1.0064	6.65305	0.00256359	**
siR132381046	GATCTACAGATTTATAGCCAACTG	up						0.01	1.12126	6.80898	0.000446147	**
siR132486176	ATTATTGTCTCGGATCACAAACCC	up											0.01	1.11209	6.79712	0.000977306	**
siR133356001	TCCCTCACCATGCTAGTCGGC	up	0.294506	1.05358	1.83893	0.0372237	*
siR133485170	AACGAACATGGTTAGAAATTCTGT	up						0.195405	1.00914	2.36858	0.0211265	*
siR133514168	GTGGGATCATACAATATCGGATAT	up						0.293108	1.12126	1.93562	0.0309471	*
siR133746040	ATTCCTCGACTTACAAAACCGTTC	up											0.227795	1.01099	2.14996	0.03831	*
siR133940952	GCTCGAAGTCCACTGTAAGATACA	up						0.01	1.00914	6.65698	0.000958157	**
siR134288473	ATGGCCTTAGCAGAGTTGGGACTC	up						0.01	1.23339	6.94649	0.000207739	**
siR134433691	TATTACGAAATAAACTACAGAGGT	up						0.195405	1.12126	2.52058	0.0114769	*
siR134706277	AGATACGTTGTGACTAGGACATGT	up						0.0977027	1.00914	3.36858	0.00607827	**
siR135022083	GTCTCACTCGAGTGACTATAGATC	up						0.01	1.00914	6.65698	0.000958157	**
siR135358885	ATCCATTTCCACAAATCCGTTATG	up						0.01	1.00914	6.65698	0.000958157	**
siR135837618	TTGACGATGATCTAGTGGCAGT	up	0.01	2.72175	8.08839	2.64e-09	**
siR135974017	AAATCCGTTATGATCAGTTGATAG	up						0.01	1.34552	7.07202	9.67e-05	**
siR136576368	ATTCTACAAGCGACTCAGCTG	up	0.01	1.84376	7.52651	1.57e-06	**
siR137930670	CCAGCTAGAAGTAACTCTGTC	up	0.01	1.58037	7.30412	1.07e-05	**
siR139224201	TTTTGTCAGTGTAATCCAGTG	up	0.01	1.05358	6.71916	0.000494327	**
siR96892512	GAGGACGAGAAATGTTGGCAA	up						6.54608	22.6495	1.79078	1.87e-21	**						3.85873	14.7365	1.93319	1.87e-15	**
siR113906661	AGGCAAATTCACGTCTTTCGGATG	X	6.38097	1.66817	-1.93551	1.86e-08	**						2.05015	4.54944	1.14996	0.00313932	**
siR114695675	GGGGCGAGCTGGGAACACACG	X	1.76704	8.42863	2.25397	1.97e-12	**	0.781621	5.9427	2.92658	6.09e-11	**	10.7064	3.03296	-1.81967	7.39e-11	**	1.41487	4.8882	1.78864	1.79e-05	**
siR115258101	GATCATATAGCGAAGTGGATATC	X											10.2508	3.84175	-1.4159	1.09e-07	**	1.67212	6.25403	1.90311	3.81e-07	**
siR116422586	TCGTCATCGCCTTGTCGGAGG	X	1.66887	3.95092	1.24332	0.00163729	**											4.24461	2.01279	-1.07643	0.00348146	**
siR119918554	AAATCTGTAGCCTGATGCCCTTCT	X						3.7127	1.34552	-1.46431	0.00119313	**						1.15762	3.16296	1.45011	0.00326969	**
siR120533975	CAGAGAGTGAAGTTGATTATG	X	0.981687	2.45835	1.32436	0.00966455	**	3.41959	0.897012	-1.93063	0.000163659	**						5.91673	2.58787	-1.19303	0.000182366	**
siR122588834	ATGTTTTTGTCAGTACTTTGATAC	X	3.23957	1.40477	-1.20546	0.00484102	**						0.797282	2.12307	1.41299	0.0197876	*
siR124679076	AAAAGCAACAAGCTACAGATCTGT	X						2.44257	0.784885	-1.63784	0.00472209	**	1.02508	2.32527	1.18167	0.0331159	*
siR124983281	GGAGGGAACGGTGCCTAGTGC	X	0.78535	2.54615	1.69691	0.001576	**	0.293108	2.57891	3.13726	1.07e-05	**						2.44387	1.15017	-1.08732	0.0246344	*
siR126752356	TGAAATAGTCAATCTGTTGGAGAT	X	1.47253	0.52679	-1.483	0.0277585	*	2.44257	1.00914	-1.27527	0.0189301	*	0.113897	1.11209	3.28746	0.00649207	**
siR126878804	ACTACGAATCTGGACATATATATC	X											0.227795	1.01099	2.14996	0.03831	*	1.80074	0.790739	-1.18732	0.0378148	*
siR126881212	TCTTATGTTTGAGCTTGAGCC	X	0.589012	1.75597	1.57589	0.0136289	*											1.54349	0.646968	-1.25443	0.0443301	*
siR129154666	TCCTCGGCGTCGGTGTCTACC	X	0.294506	1.14138	1.95441	0.0234705	*											1.92937	0.646968	-1.57636	0.00776724	**
# "X" means both induced and supressed expression in different time points.
* Fold-change ＞1 or fold-change ＜-1, and p-value ＜ 0.01;
** Fold-change ＞1 or fold-change ＜-1, and 0.01 ≤ p-value ＜ 0.05.
