# Supplementary material for: Small RNAs and Gene Network in a Durable Disease Resistance Gene—Mediated Defense Responses in Rice
Source: PLoS One. 2015 Sep 3;10(9):e0137360. doi: 10.1371/journal.pone.0137360 (PMC4559425; doi:10.1371/journal.pone.0137360)
Supplement: S10 Table — (XLS) [file pone.0137360.s012.xls]

## Sheet: Rb49
S10 Table. Ratio of the differentially expressed genes between Xoo-inoculated and mock-inoculated samples in rice lines Rb49 and Mudanjiang 8 (MDJ8)
gene ID	Rb49-2hpi vs Rb49-2hpm				Rb49-4hpi vs Rb49-4hpm				Rb49-24hpi vs Rb49-24hpm				Up/Down	MSU Annotation
	Rb49-2hpm	Rb49-2hpi	log2(FC)	q_value	Rb49-4hpm	Rb49-4hpi	log2(FC)	q_value	Rb49-24hpm	Rb49-24hpi	log2(FC)	q_value
LOC_Os01g04380	8.91185	6.3588			6.01801	6.07302			7.80298	19.2161	1.30828	9.87371e-08	up	hsp20/alpha crystallin family protein, putative, expressed
LOC_Os01g36080	36.287	32.1885			21.0694	45.6617	1.1161	1.13821e-05	20.8721	21.0169			up	protein phosphatase 2C containing protein, expressed
LOC_Os01g45914	78.4764	178.458	1.21338	0.039123	139.128	174.99			209.241	117.932			up	expressed protein
LOC_Os03g16030	700.298	664.041			372.8	492.3			2328.76	4973.94	1.16099	0.000281685	up	hsp20/alpha crystallin family protein, putative, expressed
LOC_Os03g16040	419.75	395.659			191.861	265.877			1531.03	3407.01	1.21244	0.00149444	up	hsp20/alpha crystallin family protein, putative, expressed
LOC_Os03g18850	1385.82	3415.85	1.42527	0.0170685	875.73	1473.01			1236.43	1441.77			up	pathogenesis-related Bet v I family protein, putative, expressed
LOC_Os03g24990	6.32411	6.08929			4.70885	5.41556			8.41411	25.5427	1.11092	0.0461974	up	ulp1 protease family, C-terminal catalytic domain containing protein
LOC_Os04g25960	7.03565	9.59197			9.09405	9.65619			6.26503	13.3536	1.09748	1.50835e-05	up	expressed protein
LOC_Os04g36750	6.0674	6.51673			5.89829	6.46985			18.2993	52.7502	1.70048	1.96141e-05	up	hsp20/alpha crystallin family protein, putative, expressed
LOC_Os05g44340	32.4629	32.7418			35.7687	41.3436			120.759	411.15	1.82221	1.23341e-05	up	heat shock protein 101, putative, expressed
LOC_Os06g08640	23.4795	32.7717			38.3884	41.9742			23.2713	48.2889	1.03973	0.000479354	up	transferase family protein, putative, expressed
LOC_Os06g14770	267.181	194.961			40.3328	161.226	1.87143	0.0141696	3333.82	2262.22			up	expressed protein
LOC_Os06g34430	45.7897	46.6462			22.977	51.5345	1.04966	0.00369545	39.0092	41.1168			up	zinc finger protein, putative, expressed
LOC_Os06g37160	64.1241	103.047			52.7845	117.562	1.0314	0.0049729	36.1094	37.215			up	transmembrane 9 superfamily member, putative, expressed
LOC_Os07g24070	5.64729	4.56993			4.85689	4.48873			4.81539	13.1358	1.29986	9.80956e-05	up	retrotransposon protein, putative, unclassified
LOC_Os07g48010	129.193	167.841			85.3662	193.832	1.18726	0.000365916	639.453	709.78			up	peroxidase precursor, putative, expressed
LOC_Os08g26420	17.3959	36.984	1.10474	0.0244829	18.8055	17.653			21.8806	26.9792			up	expressed protein
LOC_Os08g40910	305.824	181.362			70.0437	142.761	1.02622	0.0342697	1590.68	2702.97			up	expressed protein
LOC_Os09g22410	6.59785	4.73993			6.24493	5.89805			3.8037	12.6722	1.21068	0.0200905	up	pyruvate kinase-like, putative, expressed
LOC_Os09g28440	499.466	274.272			51.8637	339.134	2.39545	0.0151951	3319.99	3386.63			up	AP2 domain containing protein, expressed
LOC_Os10g25180	21.8046	53.8306	1.30334	9.60405e-06	30.307	29.8204			30.0362	28.6928			up	phosphoinositide phosphatase family protein, putative, expressed
LOC_Os10g29710	5.71461	7.19707			4.17633	12.8373	1.62187	1.41824e-06	4.28281	4.51404			up	hypothetical protein
LOC_Os11g06150	65.3065	69.4576			147.984	167.665			26.6154	64.5209	1.33345	3.45621e-05	up	basic proline-rich protein precursor, putative, expressed
LOC_Os11g10590	500.247	368.637			110.794	361.605	1.57529	0.0379462	52.4235	56.3829			up	expressed protein
LOC_Os11g31060	183.863	146.99			31.4056	108.288	1.71299	0.00164577	845.779	999.184			up	IQ calmodulin-binding and BAG domain containing protein, putative, expressed
LOC_Os12g06790	6.7351	6.12996			3.93447	8.40745	1.03656	0.000598572	5.94905	6.74678			up	hypothetical protein
LOC_Os12g33130	803.479	588.102			800.525	920.401			1029.8	2495.11	1.24588	0.00440114	up	expressed protein
LOC_Os01g17050	636.01	273.959	-1.15881	0.036097	235.334	216.557			3300.3	2573.43			down	VQ domain containing protein, putative, expressed
LOC_Os01g37460	364.226	235.342			269.686	320.606			507.746	207.254	-1.4248	0.00464689	down	zinc finger family protein, putative, expressed
LOC_Os01g44120	298.441	142.776	-1.06479	0.00148263	141.369	100.574			1262.47	1116.13			down	expressed protein
LOC_Os01g52250	4828.14	2174.6	-1.01715	0.0126647	3989.75	3364.86			2932.08	1988.54			down	starch synthase, putative, expressed
LOC_Os01g70240	193.301	97.6403			76.6379	74.4567			41.9175	18.6953	-1.16421	0.0177934	down	expressed protein
LOC_Os01g73980	28.0874	7.15808	-1.63823	0.0042532	14.4258	11.315			7.71225	10.954			down	xylem cysteine proteinase 2 precursor, putative, expressed
LOC_Os02g03410	220.291	230.277			276.583	252.601			1008.66	468.401	-1.15261	0.000185931	down	CAMK_CAMK_like.12 - CAMK includes calcium/calmodulin depedent protein kinases, expressed
LOC_Os02g03420	17.4125	16.9627			19.6959	18.6604			123.785	49.6278	-1.26737	0.000936735	down	pentatricopeptide repeat-containing protein, putative, expressed
LOC_Os02g15290	74.2124	66.6163			72.1861	63.3901			1106.41	593.451	-1.16567	0.0189097	down	VQ domain containing protein, putative, expressed
LOC_Os02g32590	85.4379	84.3153			251.275	236.922			159.702	78.8872	-1.04429	0.00621658	down	HSF-type DNA-binding domain containing protein, expressed
LOC_Os02g44710	28.167	31.505			33.4495	29.5632			208.588	87.3115	-1.28005	2.28373e-06	down	expressed protein
LOC_Os02g44720	5.92494	5.53046			5.74986	6.22897			22.2564	9.49472	-1.16955	6.12429e-05	down	expressed protein
LOC_Os02g45780	130.163	52.9006	-1.32422	0.033229	20.3789	23.3194			446.395	372.036			down	zinc finger, C3HC4 type domain containing protein, expressed
LOC_Os02g47470	152.008	56.1345	-1.33544	0.0433997	49.3316	51.9858			2552.05	1911.14			down	cytochrome P450, putative, expressed
LOC_Os02g48320	15.8383	24.2591			9.30101	11.655			30.8877	14.3795	-1.10116	0.00378671	down	DNA binding protein, putative, expressed
LOC_Os02g50110	158.022	111.907			57.8267	69.8603			577.266	286.231	-1.08378	0.00686399	down	expressed protein
LOC_Os02g52010	438.922	209.785	-1.05602	0.041571	300.882	330.537			1767.39	1411.61			down	phosphate-induced protein 1 conserved region domain containing protein, expressed
LOC_Os03g03724	3139.78	2490.37			5766.35	3970.2			1157.54	570.893	-1.0976	0.00100493	down	expressed protein
LOC_Os03g08520	1623.77	1720.81			668.288	670.748			1955.21	988.937	-1.03585	0.00397084	down	DUF581 domain containing protein, expressed
LOC_Os03g14654	698.983	149.314	-2.0508	0.00221986	197.369	239.691			274.649	129.752			down	LTPL108 - Protease inhibitor/seed storage/LTP family protein precursor, expressed
LOC_Os03g18740	179.133	79.5836	-1.13811	0.00403768	75.8239	65.7138			596.451	671.041			down	oxidoreductase, short chain dehydrogenase/reductase family, putative, expressed
LOC_Os03g19070	22.3662	14.8148			21.9498	20.4232			146.344	68.2248	-1.15436	0.00530998	down	long cell-linked locus protein, putative, expressed
LOC_Os03g52410	276.495	133.362	-1.048	0.0282438	141.567	91.7557			1209.18	917.422			down	expressed protein
LOC_Os03g55776	1449.12	689.222	-1.02324	0.0103065	1148.52	973.036			6006.6	6092.52			down	expressed protein
LOC_Os03g60210	10.6522	10.9755			10.7459	10.6205			46.1622	18.0242	-1.36193	5.20431e-06	down	DUF567 domain containing protein, putative, expressed
LOC_Os04g21130	82.9263	21.1404	-1.35829	0.0482078	54.9695	31.3814			20.6007	17.6993			down	F-box protein PP2-B1, putative, expressed
LOC_Os04g33820	41.6733	19.6768	-1.04716	0.0127902	17.9395	19.5361			311.153	178.363			down	OsFBX132 - F-box domain containing protein, expressed
LOC_Os04g58810	269.397	127.462	-1.07104	0.0249754	116.653	100.126			1401.09	1182.88			down	CAF1 family ribonuclease containing protein, putative, expressed
LOC_Os05g08860	78.5042	31.1428	-1.33334	0.0181207	41.8881	28.6899			1064.4	928.734			down	expressed protein
LOC_Os05g08900	482.447	241.751	-1.00615	0.0176701	154.381	179.898			2686.24	2838.31			down	expressed protein
LOC_Os06g48160	5.56449	6.58795			5.75455	5.57612			34.9059	16.9509	-1.04546	0.0109676	down	glycosyl hydrolases family 16, putative, expressed
LOC_Os06g48200	277.543	113.958	-1.20293	0.00353477	215.25	189.032			191.894	81.3286	-1.22574	0.00306782	down	glycosyl hydrolases family 16, putative, expressed
LOC_Os07g25810	38.12	43.8795			21.3236	28.5815			69.5742	23.6045	-1.41993	0.00320951	down	retrotransposon protein, putative, unclassified, expressed
LOC_Os07g48280	1107.47	476.267	-1.17961	0.0114239	286.916	379.072			4150.91	3483.02			down	expressed protein
LOC_Os08g19670	542.783	256.943	-1.06292	0.00467943	270.302	212.253			1833.53	1531.63			down	expressed protein
LOC_Os08g35760	44.398	11.2835	-1.50376	0.0162362	16.599	31.9004			13.9416	11.9515			down	Cupin domain containing protein, expressed
LOC_Os09g24580	1324.83	629.299	-1.06434	0.0121743	752.784	337.94	-1.12167	0.00879766	4264.19	4997.7			down	EF hand family protein, putative, expressed
LOC_Os09g27330	14.9196	5.46375	-1.14793	0.0202467	14.0137	11			5.88665	5.90728			down	oxidoreductase/ transition metal ion binding protein, putative, expressed
LOC_Os09g27820	201.913	97.5165	-1.04366	0.0120638	198.302	214.73			146.045	66.9065	-1.13636	0.00703947	down	1-aminocyclopropane-1-carboxylate oxidase protein, putative, expressed
LOC_Os10g34020	10.7218	10.1118			8.96219	11.3839			67.5588	21.3189	-1.60322	1.97588e-06	down	glutathione S-transferase, putative, expressed
LOC_Os10g34790	34.0401	15.2334	-1.0575	0.000702841	16.6433	16.7382			13.5487	14.8564			down	terpene synthase, putative, expressed
LOC_Os10g36360	10.4973	7.30147			7.61545	7.8566			16.0285	6.97325	-1.17339	0.000753809	down	expressed protein
LOC_Os10g40520	403.164	154.338	-1.27789	0.0116594	332.31	355.632			398.877	253.444			down	LTPL145 - Protease inhibitor/seed storage/LTP family protein precursor, expressed
LOC_Os10g41330	196.893	75.0897	-1.3343	0.0435768	61.0791	41.8859			1610.84	1792.17			down	AP2 domain containing protein, expressed
LOC_Os11g05380	21.6982	22.0952			15.7858	16.1269			698.116	313.593	-1.53882	0.0483186	down	cytochrome P450, putative, expressed
LOC_Os11g07960	409.168	396.583			344.886	357.045			763.937	374.165	-1.03913	4.89809e-05	down	transferase family protein, putative, expressed
LOC_Os11g10470	290.276	140.693	-1.04859	0.0429824	89.4164	64.7984			975.085	910.404			down	expressed protein
LOC_Os12g05480	133.313	142.098			99.6395	108.522			505.919	224.803	-1.29731	0.0177399	down	expressed protein
LOC_Os12g07550	45.6603	49.5418			49.4203	42.209			102.589	43.0412	-1.16594	0.00570928	down	expressed protein
LOC_Os12g42220	87.0312	106.85			185.23	87.5818	-1.07776	8.78539e-05	50.9993	61.113			down	expressed protein

## Sheet: MDJ8
gene ID	MDJ8-2hpi vs MDJ8-2hpm				MDJ8-4hpi vs MDJ8-4hpm				MDJ8-24hpi vs MDJ8-24hpm				Up/Down	MSU Annotation
	MDJ8-2hpm	MDJ8-2hpi	log2(FC)	q_value	MDJ8-4hpm	MDJ8-4hpi	log2(FC)	q_value	MDJ8-24hpm	MDJ8-24hpi	log2(FC)	q_value
LOC_Os01g03330	187.144	398.466	1.11804	0.0031305	209.219	248.788			229.676	359.368			up	BBTI3 - Bowman-Birk type bran trypsin inhibitor precursor, expressed
LOC_Os01g06580	92.8506	256.219	1.45509	4.78623e-05	162.56	250.243			56.7292	61.3523			up	fasciclin domain containing protein, expressed
LOC_Os01g28450	38.5191	33.0691			138.464	112.056			154.298	367.789	1.23664	0.0493632	up	SCP-like extracellular protein, expressed
LOC_Os01g55940	170.99	347.627			58.2927	189.477	1.68585	0.0117283	106.539	135.126			up	OsGH3.2 - Probable indole-3-acetic acid-amido synthetase, expressed
LOC_Os02g13870	75.637	148.092	1.02606	0.000818126	92.9333	147.9			136.001	189.337			up	aquaporin protein, putative, expressed
LOC_Os02g14430	104.088	206.167	1.03344	0.00266568	59.1276	102.281			436.098	750.285			up	peroxidase precursor, putative, expressed
LOC_Os03g01320	159.552	202.893			159.415	377.416	1.25265	0.00147501	209.561	367.99			up	LTPL116 - Protease inhibitor/seed storage/LTP family protein precursor, expressed
LOC_Os03g13210	24.2995	102.952	2.04982	1.35545e-06	13.8637	23.9551			27.0347	38.5037			up	peroxidase precursor, putative, expressed
LOC_Os03g16610	63.2187	147.596	1.21297	0.000137107	67.07	100.641			48.0285	53.3915			up	laccase precursor protein, putative, expressed
LOC_Os03g18850	814.305	2775.76	2.00719	0.00161089	1176.86	2669.22	1.21213	0.038442	1251.6	1789.05			up	pathogenesis-related Bet v I family protein, putative, expressed
LOC_Os03g46060	78.7905	169.916	1.11687	0.0368227	130.208	275.86	1.1049	0.0386572	424.414	643.507			up	thaumatin family domain containing protein, expressed
LOC_Os03g46070	105.818	174.959			135.013	321.668	1.31391	0.00201557	453.198	884.316			up	thaumatin, putative, expressed
LOC_Os03g62200	459.578	575.746			297.515	684.175	1.19383	0.0056373	466.715	703.293			up	ammonium transporter protein, putative, expressed
LOC_Os04g05650	296.823	620.934	1.05245	0.000431012	291.745	370.285			276.405	359.304			up	expressed protein
LOC_Os04g15690	101.375	128.973			72.5052	143.445	1.00152	0.0096813	259.918	338.388			up	DSBA-like thioredoxin domain containing protein, expressed
LOC_Os05g13620	74.0857	161.351	1.10531	0.0134932	265.609	299.821			178.281	287.457			up	R recognition motif containing protein, putative, expressed
LOC_Os05g44060	94.1468	240.641	1.30903	0.000382148	67.6164	66.6099			82.276	89.9264			up	expressed protein
LOC_Os05g46840	31.4217	77.435	1.30402	0.000995186	37.9337	59.0056			28.7276	39.7416			up	proline-rich protein, putative, expressed
LOC_Os05g49940	108.277	266.26	1.29564	0.000598872	285.706	421.56			59.265	54.4379			up	expressed protein
LOC_Os06g10750	86.5419	180.207	1.07516	0.000374244	56.4544	66.2215			59.9038	63.5819			up	integral membrane protein DUF6 containing protein, expressed
LOC_Os06g13390	14.1259	98.4164	2.49869	0.00399914	17.9879	45.2701			19.9175	28.2767			up	SAM dependent carboxyl methyltransferase, putative, expressed
LOC_Os06g13470	452.81	1060.31	1.23205	0.0135494	300.247	418.031			292.013	391.153			up	SAM dependent carboxyl methyltransferase, putative, expressed
LOC_Os06g13560	173.714	635.302	1.80473	0.0137935	36.7055	73.4083			85.6521	101.964			up	SAM dependent carboxyl methyltransferase, putative, expressed
LOC_Os06g35520	23.6754	66.3195	1.41549	0.000548368	26.5222	47.1312			173.971	310.383			up	peroxidase precursor, putative, expressed
LOC_Os06g39110	160.721	274.611			144.972	326.558	1.18559	0.00248091	847.177	1094.38			up	expressed protein
LOC_Os06g39780	43.0028	71.5182			28.2472	73.4311	1.38598	0.0098959	113.582	221.871			up	cytochrome P450, putative, expressed
LOC_Os07g25060	264.665	672.829	1.30509	0.0287107	298.347	625.404			772.83	791.62			up	thionin-like peptide, putative, expressed
LOC_Os07g48010	40.0962	233.124	2.52881	2.26611e-08	147.452	314.178	1.1179	0.000648093	728.709	1239.86			up	peroxidase precursor, putative, expressed
LOC_Os07g48020	398.749	822.264	1.12431	0.00171031	281.78	699.866	1.32402	0.000394494	2050.93	3900.76			up	peroxidase precursor, putative, expressed
LOC_Os07g48450	44.9045	112.712	1.34061	0.0158701	15.1723	17.0398			36.8168	38.8479			up	no apical meristem protein, putative, expressed
LOC_Os08g39660	28.2513	64.1383	1.31447	0.0334505	23.7355	67.0769	1.49629	0.0172664	32.188	50.3637			up	cytochrome P450, putative, expressed
LOC_Os08g40910	74.5869	70.7968			73.6885	66.4981			77.3224	344.618	2.13509	0.000147522	up	expressed protein
LOC_Os09g03939	175.098	370.331	1.09125	9.84746e-05	500.828	541.388			144.331	178.591			up	white-brown complex homolog protein 11, putative, expressed
LOC_Os09g04050	830.169	1732.69	1.06317	0.000820639	1045.47	1584.89			599.262	734.036			up	dehydrogese, putative, expressed
LOC_Os09g10340	114.483	452.501	1.97618	9.79975e-07	860.702	1002.57			1616.53	1570.55			up	cytochrome P450, putative, expressed
LOC_Os09g26360	91.7854	132.994			91.1032	205.133	1.16845	0.045283	167.884	228.781			up	pectinesterase, putative, expressed
LOC_Os09g29670	192.985	414.504	1.05816	0.0401845	139.919	295.751	1.07074	0.0381188	224.308	209.343			up	white-brown complex homolog protein 11, putative, expressed
LOC_Os09g36680	1027.12	5496.15	2.39299	1.05156e-06	10231.1	10632.8			14315.5	15908.8			up	ribonuclease T2 family domain containing protein, expressed
LOC_Os09g36700	178.351	972.657	2.42821	5.93766e-06	1798.31	1993.8			3032.42	4519.69			up	ribonuclease T2 family domain containing protein, expressed
LOC_Os10g07010	9.28268	18.6097	1.26177	0.048368	8.32007	20.4666	1.29749	0.0429506	16.4264	38.5314			up	3-ketoacyl-CoA synthase, putative, expressed
LOC_Os10g09710	109.438	265.655	1.34114	0.00858073	57.8021	81.3313			71.0265	55.2408			up	auxin-induced protein 5NG4, putative, expressed
LOC_Os10g39680	169.901	454.535	1.49775	0.0038136	419.957	822.887	1.03314	0.0345971	760.074	1586.57	1.07728	0.0283449	up	CHIT14 - Chitise family protein precursor, expressed
LOC_Os10g39700	136.847	323.58	1.32921	0.00369021	296.093	528.816			483.415	897.215			up	CHIT15 - Chitise family protein precursor, putative, expressed
LOC_Os10g42960	115.424	223.959	1.00871	0.00889525	69.896	124.578			139.815	171.647			up	urea active transporter, putative, expressed
LOC_Os11g10590	177.915	668.109	1.88271	0.0153208	249.601	445.142			126.91	136.362			up	expressed protein
LOC_Os11g31060	28.6967	29.5537			34.9948	29.8977			32.1994	78.7486	1.25905	0.0142393	up	IQ calmodulin-binding and BAG domain containing protein, putative, expressed
LOC_Os11g37050	84.5523	184.275	1.11924	0.00323401	45.0811	67.6147			66.67	72.9359			up	expressed protein
LOC_Os11g38440	105.854	245.813	1.21547	0.0164418	42.8511	88.4778	1.04426	0.0356099	74.7875	88.3339			up	expressed protein
LOC_Os11g38520	161.665	370.965	1.19797	0.00244408	96.6605	146.787			139.217	151.512			up	expressed protein
LOC_Os12g03730	24.8955	56.063	1.29725	0.00490081	41.6017	87.6508	1.07616	0.0160523	38.5063	66.4123			up	zinc finger DHHC domain-containing protein, putative, expressed
LOC_Os12g07310	46.6775	56.4164			52.2359	113.444	1.10713	0.00134849	118.941	234.976			up	citrate-binding protein precursor, putative, expressed
LOC_Os12g07810	17.8187	38.3333	1.15515	0.00178951	7.34508	8.60175			7.82439	8.8612			up	aldehyde dehydrogese, putative, expressed
LOC_Os12g12090	191.02	236.868			68.3267	153.788	1.1562	0.00116622	152.701	190.287			up	expressed protein
LOC_Os12g14440	4584.27	11860.3	1.37372	0.0372299	12926.1	16944.7			12303.5	16360.7			up	Jacalin-like lectin domain containing protein, putative, expressed
LOC_Os12g33130	615.733	702.029			720.536	995.816			740.257	1487.15	1.02087	0.0158093	up	expressed protein
LOC_Os12g36830	409.133	425.427			192.524	406.89	1.27677	0.0153739	487.157	943.722			up	pathogenesis-related Bet v I family protein, putative, expressed
LOC_Os12g43410	119.861	159.749			206.435	428.773	1.14574	0.00138953	349.927	742.942	1.1042	0.00188847	up	thaumatin, putative, expressed
LOC_Os01g01650	96.0739	30.8626	-1.69581	0.000272575	35.0843	31.1895			28.9515	17.9725			down	isoflavone reductase homolog IRL, putative, expressed
LOC_Os01g02080	269.349	118.919	-1.12674	0.00604518	215.413	139.67			431.906	343.033			down	peptidyl-prolyl cis-trans isomerase, putative, expressed
LOC_Os01g09220	227.538	292.827			667.432	173.113	-1.95526	0.0268027	1601.09	1478.23			down	transposon protein, putative, CACTA, En/Spm sub-class, expressed
LOC_Os01g14670	46.7002	21.5758	-1.11202	7.9167e-05	26.1094	22.924			59.343	33.5052			down	Cupin domain containing protein, expressed
LOC_Os01g19020	973.764	458.113	-1.10873	0.00452435	920.878	596.306			401.576	209.962			down	peroxidase precursor, putative, expressed
LOC_Os01g45914	444.66	74.9377	-2.74857	8.06174e-05	273.598	136.168			298.933	254.362			down	expressed protein
LOC_Os01g50420	48.9961	88.2456			158.684	58.3634	-1.42256	0.0338069	186.94	145.973			down	STE_MEKK_ste11_MAP3K.7 - STE kises include homologs to sterile 7, sterile 11 and sterile 20 from yeast, expressed
LOC_Os01g51670	213.028	234.814			381.551	140.598	-1.45623	0.0129081	826.325	826.119			down	expressed protein
LOC_Os01g52250	4144.85	1420.33	-1.56357	0.000463718	3431.63	2467.51			2881.86	1498.14			down	starch synthase, putative, expressed
LOC_Os01g56420	2968.89	3136.32			5744.37	5674.29			1347.01	588.071	-1.13166	7.59626e-05	down	ctr copper transporter family protein, putative, expressed
LOC_Os01g57004	1743.51	805.92	-1.13485	0.00075855	1389.9	906.551			1316.05	935.058			down	adhesive/proline-rich protein, putative, expressed
LOC_Os01g63190	58.6161	22.5483	-1.3577	0.000631447	27.7194	27.8916			159.685	105.79			down	laccase precursor protein, putative, expressed
LOC_Os01g70240	242.081	64.9582	-1.94471	0.000368874	68.8099	53.7975			40.7726	17.5361	-1.16778	0.0174952	down	expressed protein
LOC_Os02g18540	174.139	85.0196	-1.01962	2.40115e-05	77.795	57.0003			82.0397	69.4551			down	uncharacterized Cys-rich domain containing protein, putative, expressed
LOC_Os03g03724	2953.16	2470.68			4076.74	3553.64			2195.03	748.477	-1.48007	4.87805e-05	down	expressed protein
LOC_Os03g14654	370.295	105.057	-1.74069	0.00732865	128.567	124.399			251.478	109.733			down	LTPL108 - Protease inhibitor/seed storage/LTP family protein precursor, expressed
LOC_Os03g32470	79.3226	33.9392	-1.28943	0.00352799	61.9826	56.8741			12.8819	14.4321			down	leucoanthocyanidin dioxygese, putative, expressed
LOC_Os03g43100	11.9792	12.8286			11.0246	9.59796			26.2155	11.0849	-1.05189	0.00275434	down	expressed protein
LOC_Os05g40220	44.0647	47.2209			39.0812	34.3615			129.29	42.6249	-1.17964	0.0448914	down	transposon protein, putative, unclassified, expressed
LOC_Os06g04230	195.758	168.957			386.466	107.426	-1.84423	0.0135399	617.443	795.925			down	expressed protein
LOC_Os06g15430	19.3687	20.726			16.5143	17.6548			179.352	20.0446	-1.98134	0.0135424	down	expressed protein
LOC_Os06g46950	941.4	1174.6			1803.56	661.255	-1.45953	0.0395391	2690.13	3136.11			down	EF hand family protein, putative, expressed
LOC_Os07g05840	23.9957	21.4209			24.1926	28.1119			65.4425	28.2735	-1.09467	0.00116479	down	expressed protein
LOC_Os07g29310	47.2309	23.3187	-1.04329	0.00520786	33.5624	28.0363			40.6868	44.8541			down	OsSAUR30 - Auxin-responsive SAUR gene family member, expressed
LOC_Os08g08130	9.35776	11.3224			7.84775	8.2396			59.4052	9.62387	-1.72954	0.0326694	down	transposon protein, putative, Pong sub-class, expressed
LOC_Os08g37940	1093.87	538.326	-1.02117	0.00757122	993.145	650.499			312.309	168.601			down	HAD-superfamily hydrolase subfamily IA, variant 3, putative, expressed
LOC_Os09g24580	475.685	398.962			578.917	261.829	-1.16993	0.00667389	1611.66	1405.05			down	EF hand family protein, putative, expressed
LOC_Os09g27820	145.794	82.2697			260.189	110.907	-1.2568	0.00345294	88.4375	49.4166			down	1-aminocyclopropane-1-carboxylate oxidase protein, putative, expressed
LOC_Os10g02040	256.959	55.7159	-2.39467	0.000110962	72.991	59.5397			93.2381	54.8937			down	peroxidase precursor, putative, expressed
LOC_Os10g40520	307.389	143.454	-1.07984	0.0291418	333.279	209.727			448.263	275.009			down	LTPL145 - Protease inhibitor/seed storage/LTP family protein precursor, expressed
LOC_Os10g40720	610.543	259.272	-1.29962	9.08285e-05	228.614	281.378			353.132	325.146			down	expansin precursor, putative, expressed
LOC_Os11g47170	10.1998	10.1952			13.2356	8.8993			55.8716	12.6275	-1.6802	0.00325683	down	receptor-like protein kise precursor, putative, expressed
LOC_Os11g47210	17.077	13.9087			15.1652	14.6775			59.0727	16.5281	-1.18451	0.0457665	down	receptor-like protein kise 5 precursor, putative, expressed
LOC_Os11g47229	17.3389	17.4499			18.8582	16.7971			87.6183	15.3731	-1.50076	0.0412047	down	expressed protein
