# Supplementary material for: Small RNAs and Gene Network in a Durable Disease Resistance Gene—Mediated Defense Responses in Rice
Source: PLoS One. 2015 Sep 3;10(9):e0137360. doi: 10.1371/journal.pone.0137360 (PMC4559425; doi:10.1371/journal.pone.0137360)
Supplement: S11 Table — (XLS) [file pone.0137360.s013.xls]

## Sheet: Sheet1
S11 Table. Ratio of the differentially expressed genes between Rb49 and Mudanjiang 8 (MDJ8) before and after Xoo inoculation
gene ID	Rb49-CK vs MDJ8-CK				Rb49-2hpi vs MDJ8-2hpi				Rb49-4hpi vs MDJ8-4hpi				Rb49-24hpi vs MDJ8-24hpi				Up/Down	MSU Annotation
	MDJ8-CK	Rb49-CK	log2(FC)	q_value	MDJ8-2hpi	Rb49-2hpi	log2(FC)	q_value	MDJ8-2hpi	Rb49-2hpi	log2(FC)	q_value	MDJ8-2hpi	Rb49-2hpi	log2(FC)	q_value
LOC_Os01g02290	15.7134	25.174			19.5616	19.3458			17.0994	15.2286			24.976	182.431	2.76097	0.00014193	up	Ser/Thr receptor-like kise, putative, expressed
LOC_Os01g03130	52.4293	87.5741			46.801	50.4274			52.8329	62.1055			56.7571	127.697	1.15625	0.0258518	up	expressed protein
LOC_Os01g04280	204.329	294.86			154.631	148.604			104.805	98.9521			189.353	487.087	1.36399	0.00532643	up	calmodulin binding protein, putative, expressed
LOC_Os01g04330	1918.87	4816.81			1078.54	1770.78			626.074	1113.35			1325.65	7101.39	2.43188	0.000641501	up	OsCML16 - Calmodulin-related calcium sensor protein, expressed
LOC_Os01g04380	7.37762	12.0152			6.55331	6.3588			5.86341	6.07302			9.14266	19.2161	1.08963	0.000176365	up	hsp20/alpha crystallin family protein, putative, expressed
LOC_Os01g07170	38.652	182.932	2.2525	7.8912e-07	57.7916	152.092	1.39261	0.000294676	85.65	185.519	1.11491	0.00449647	74.393	195.726	1.39442	7.49409e-05	up	HORMA domain containing protein, putative, expressed
LOC_Os01g07970	109.861	158.745			369.39	267.27			223.108	210.619			321.142	701.354	1.08083	0.0102523	up	expressed protein
LOC_Os01g08000	36.4982	117.475	1.58317	0.0111818	41.1496	53.152			59.0125	71.643			49.601	140.047	1.4729	0.00348748	up	fibronectin type 3 and ankyrin repeat domains 1 protein, putative, expressed
LOC_Os01g08860	89.0145	190.649	1.08732	0.0202408	95.3244	143.63			125.791	246.004			117.315	424.621	1.85172	3.36427e-05	up	hsp20/alpha crystallin family protein, putative, expressed
LOC_Os01g09010	264.837	306.506			296.222	280.22			237.886	247.128			224.866	525.656	1.18758	0.00194662	up	transferase family protein, putative, expressed
LOC_Os01g09770	250.919	632.735			207.285	305.848			249.373	323.572			127.975	871.552	2.72285	6.11143e-05	up	expressed protein
LOC_Os01g09810	236.589	403.394			220.998	222.397			241.142	258.034			54.8837	313.974	2.38001	0.000177229	up	uncharacterized UPF0114 domain containing protein, expressed
LOC_Os01g11520	16.6369	33.089			38.2893	32.9364			40.3253	36.7584			54.5305	216.434	1.97635	0.000410841	up	RING-H2 finger protein, putative, expressed
LOC_Os01g14440	614.25	1108.97			904.819	803.495			709.651	708.041			557.483	2414.21	2.05497	0.000128686	up	WRKY1, expressed
LOC_Os01g15640	1037.01	1173.15			886.161	890.685			680.965	703.655			849.649	1787.01	1.05655	0.000185724	up	no apical meristem protein, putative, expressed
LOC_Os01g17050	675.778	2197.55			157.691	273.959			121.354	216.557			388.065	2573.43	2.71274	0.00243394	up	VQ domain containing protein, putative, expressed
LOC_Os01g19130	673.639	958.512			914.412	910.862			650.177	706.882			498.041	1261.04	1.32247	4.81666e-05	up	protein phosphatase 2C, putative, expressed
LOC_Os01g19330	11.3412	34.3996			10.7563	14.3265			7.70447	11.369			9.11458	75.4095	3.01769	8.77476e-05	up	MYB family transcription factor, putative, expressed
LOC_Os01g19820	19.0099	37.1847			22.3652	77.3841	1.7934	1.32796e-05	19.49	49.8778	1.34667	0.000549745	97.1015	172.928			up	universal stress protein domain containing protein, putative, expressed
LOC_Os01g28790	852.738	2158.62	1.34562	0.0475343	520.758	704.086			353.134	471.59			1275.35	4999.86	1.97241	0.000544053	up	PRAS-rich protein, putative, expressed
LOC_Os01g29330	43.9908	64.6473			46.4985	48.223			113.588	82.1733			91.1316	380.86	2.06366	6.27526e-05	up	expressed protein
LOC_Os01g31370	19.6717	28.2089			23.1887	20.8063			22.5284	24.0634			17.586	38.49	1.13243	8.21075e-05	up	glycosyltransferase, putative, expressed
LOC_Os01g32770	177.505	418.307	1.17866	0.0255173	86.4924	90.2124			85.9219	98.484			195.95	694.272	1.81261	0.000109984	up	DUF260 domain containing protein, putative, expressed
LOC_Os01g35040	988.673	1427.61			1052.96	1063.73			899.172	893.073			908.162	2461.04	1.42592	6.88651e-05	up	ZOS1-09 - C2H2 zinc finger protein, expressed
LOC_Os01g35330	215.6	975.509	2.18962	2.25865e-06	322.941	2031.57	2.68276	2.558e-07	378.1	3471.66	3.19926	3.73555e-08	455.848	1543.4	1.75536	1.77372e-05	up	circumsporozoite protein precursor, putative, expressed
LOC_Os01g36080	21.6592	31.5244			27.1286	32.1885			22.713	45.6617	1.03444	0.0140759	17.4424	21.0169			up	protein phosphatase 2C containing protein, expressed
LOC_Os01g37040	1249.32	1676.59			1107.59	1210.93			1179.64	1140.53			755.953	1768.42	1.22091	0.00012009	up	retrotransposon protein, putative, Ty1-copia subclass, expressed
LOC_Os01g38980	885.349	2588.17	1.56928	0.0367588	338.625	473.145			205.932	308.036			944.816	4971.98	2.38622	0.00020996	up	calmodulin-binding protein, putative, expressed
LOC_Os01g39330	107.818	162.214			84.1325	74.7865			60.5302	58.9019			112.144	307.156	1.4001	0.00130911	up	helix-loop-helix D-binding domain containing protein, expressed
LOC_Os01g41420	362.663	635.888			473.893	505.185			351.63	388.048			373.541	1647.49	2.11744	3.54918e-05	up	transmembrane amino acid transporter protein, putative, expressed
LOC_Os01g44120	198.459	561.777	1.57522	0.0104885	108.567	142.776			93.0498	100.574			177.493	1116.13	2.64723	1.36612e-05	up	expressed protein
LOC_Os01g45250	224.218	412.308			128.563	200.806			115.572	162.135			163.119	490.711	1.59596	0.00102288	up	DUF1645 domain containing protein, putative, expressed
LOC_Os01g47730	570.176	1208.37			441.947	524.856			413.026	476.987			742.653	3279.05	2.12789	9.71362e-05	up	ras-related protein, putative, expressed
LOC_Os01g47760	1425.1	3488.55	1.44852	0.0433933	923.361	1512.45			587.048	1038.89			1317.07	6294.39	2.28936	0.000218999	up	OsGrx_I1 - glutaredoxin subgroup III, expressed
LOC_Os01g48446	239.052	566.014			174.098	172.499			120.275	101.607			225.413	1273.92	2.50469	0.000135041	up	no apical meristem protein, putative, expressed
LOC_Os01g49750	8.07958	20.8329			7.84092	53.1496	2.66937	0.0017325	8.43427	42.979	2.33737	0.00833716	9.42507	33.4662	1.85277	0.00849153	up	expressed protein
LOC_Os01g50350	39.7502	46.1373			164.795	108.251			64.4871	49.6836			27.646	69.961	1.31283	0.0127579	up	expressed protein
LOC_Os01g50370	366.725	390.121			184.995	208.847			132.884	141.491			96.9014	222.527	1.16477	0.00328852	up	STE_MEKK_ste11_MAP3K.4 - STE kises include homologs to sterile 7, sterile 11 and sterile 20 from yeast, expressed
LOC_Os01g50410	56.6706	182.207			202.908	217.871			126.454	154.188			74.7112	680.335	3.09565	0.000391424	up	STE_MEKK_ste11_MAP3K.6 - STE kises include homologs to sterile 7, sterile 11 and sterile 20 from yeast, expressed
LOC_Os01g50420	78.7286	549.429	2.60401	0.049062	88.2456	383.314			58.3634	214.652			145.973	2416.87	4.0071	0.000371579	up	STE_MEKK_ste11_MAP3K.7 - STE kises include homologs to sterile 7, sterile 11 and sterile 20 from yeast, expressed
LOC_Os01g50940	46.4509	172.714			80.2851	85.1845			39.0086	37.7233			36.0544	289.202	2.91806	0.00186925	up	helix-loop-helix D-binding domain containing protein, expressed
LOC_Os01g51670	583.216	2387.41	2.41766	0.0347573	234.814	726.14			140.598	372.881			826.119	5130.29	2.64647	0.00407895	up	expressed protein
LOC_Os01g52594	317.84	607.911			445.465	519.518			575.865	687.799			384.896	1256.9	1.69366	9.40025e-05	up	expressed protein
LOC_Os01g52730	466.194	892.29			502.047	506.958			419.867	414.299			647.076	2106.76	1.70018	1.78939e-05	up	DUF584 domain containing protein, putative, expressed
LOC_Os01g53720	219.867	483.794	1.10071	0.0202408	291.205	328.574			221.159	271.983			288.828	744.133	1.35807	0.000581114	up	expressed protein
LOC_Os01g55510	116.992	165.957			82.0107	81.5779			71.2029	98.4339			82.6682	382.399	2.1648	0.00120102	up	dynein light chain type 1 domain containing protein, expressed
LOC_Os01g56220	36.3334	48.1385			37.5769	35.374			33.1776	33.3493			37.8825	102.445	1.41741	0.000506383	up	expressed protein
LOC_Os01g56890	4101.81	6027.65			4030.49	4446.44			3731.79	4101.21			4023.21	9973.83	1.30752	2.78338e-05	up	expressed protein
LOC_Os01g57735	38.8713	56.3051			79.5662	103.808			68.2206	82.247			39.0619	122.923	1.60033	0.000355528	up	expressed protein
LOC_Os01g58130	17.8243	14.5303			31.5459	41.8396			23.5946	25.4333			16.8269	51.1604	1.57643	0.000836627	up	expressed protein
LOC_Os01g58140	108.156	518.331	2.4236	0.00954649	109.345	180.44			96.5262	129.011			120.07	657.779	2.46162	0.00125388	up	expressed protein
LOC_Os01g58335	212.462	605.32			179.307	208.971			154.853	175.697			241.379	2700.97	3.47722	5.65598e-05	up	expressed protein
LOC_Os01g58420	770.926	1236.68			326.459	431.931			285.904	344.242			387.743	858.566	1.14868	0.00117954	up	AP2 domain containing protein, expressed
LOC_Os01g59900	1256.33	1534.37			1019.88	1124.21			887.72	974.985			1080.08	2217.28	1.02754	0.000185724	up	expressed protein
LOC_Os01g60420	153.792	302.159			151.749	165.79			130.511	143.024			126.262	450.521	1.81453	0.000133341	up	expressed protein
LOC_Os01g60600	129.509	156.257			134.571	129.608			93.841	115.054			105.198	216.149	1.01056	0.0013088	up	WRKY108, expressed
LOC_Os01g60650	451.609	957.484	1.03443	0.0411001	489.737	612.634			538.296	584.6			485.992	1422.03	1.54464	0.000335935	up	non-green plastid inner envelope membrane protein, putative, expressed
LOC_Os01g61080	138.21	712.488			113.894	134.293			77.4257	105.752			128.616	1884.5	3.78936	9.29489e-05	up	WRKY24, expressed
LOC_Os01g61680	317.367	474.723			266.225	326.226			226.736	266.882			234.963	525.901	1.15661	6.44792e-05	up	expressed protein
LOC_Os01g62290	657.527	780.23			680.372	724.073			553.493	572.126			507.022	1408.5	1.45094	7.49409e-05	up	DK family protein, putative, expressed
LOC_Os01g62430	28.7376	45.7786			28.5016	26.4812			24.2109	27.4143			32.8081	162.882	2.26428	5.40818e-06	up	C2 domain containing protein, putative, expressed
LOC_Os01g62670	48.7884	92.8882			37.0534	47.234			30.5868	34.8508			49.757	157.322	1.65203	0.000491956	up	avr9/Cf-9 rapidly elicited protein, putative, expressed
LOC_Os01g63393	47.2953	77.3352			40.9564	85.4349	1.05051	0.000999695	40.5199	139.344	1.77432	1.11749e-06	32.2071	57.8491			up	expressed protein
LOC_Os01g63690	129.076	364.136	1.5091	0.0215449	177.432	197.877			79.3363	113.41			392.476	1681.82	2.12727	0.000185724	up	hs1, putative, expressed
LOC_Os01g64310	71.4522	168.426			66.0526	82.2638			63.0216	104.411			73.2183	458.45	2.61093	0.000394838	up	no apical meristem protein, putative, expressed
LOC_Os01g64360	134.7	312.922			473.049	402.807			201.768	211.797			138.222	1056.9	2.85655	7.1223e-05	up	MYB family transcription factor, putative, expressed
LOC_Os01g64440	201.169	319.8			176.323	147.404			174.08	143.218			197.779	510.024	1.33964	0.00336515	up	expressed protein
LOC_Os01g64470	482.752	1721.76			183.938	403.748			175.185	277.615			446.243	5727.31	3.69845	0.0005984	up	harpin-induced protein 1 domain containing protein, expressed
LOC_Os01g65110	31.6765	65.2298			28.5818	66.4928			33.2837	75.5499			30.0981	103.306	1.81814	0.00822823	up	POT family protein, expressed
LOC_Os01g65240	238.035	522.902			184.365	657.459	1.79235	0.0202315	125.84	409.35	1.69773	0.0389631	209.523	740.555	1.82359	0.00232733	up	transposon protein, putative, Pong sub-class, expressed
LOC_Os01g65370	161.737	201.593			162.265	182.418			107.909	137.293			89.2872	208.064	1.20943	0.0017688	up	MYB family transcription factor, putative, expressed
LOC_Os01g66530	50.4702	59.93			36.6095	36.1703			34.4705	34.6954			42.296	94.2218	1.15697	0.00109709	up	ARGOS, putative, expressed
LOC_Os01g66860	71.5026	131.779			59.5861	49.0976			37.5796	35.4463			47.6077	420.584	3.10102	8.31213e-05	up	serine/threonine protein kise, putative, expressed
LOC_Os01g67100	46.5022	87.1187			35.706	33.6045			30.8019	41.3807			43.3575	92.0617	1.07042	0.00713104	up	expressed protein
LOC_Os01g67810	27.3163	137.001	2.06779	0.0463407	15.8668	16.85			14.2507	14.2913			17.0622	337.929	4.27868	2.37824e-05	up	transposon protein, putative, unclassified, expressed
LOC_Os01g67820	8.15875	17.1948			5.60369	7.50216			6.23559	7.29677			6.61852	34.2177	2.37367	5.40818e-06	up	exo70 exocyst complex subunit domain containing protein, expressed
LOC_Os01g68060	368.682	622.537			552.273	484.327			391.946	362.759			390.022	1683.48	2.04265	7.1223e-05	up	copine, putative, expressed
LOC_Os01g70490	26.8582	93.8547	1.81048	0.0168661	28.4054	85.6721			26.6195	58.2094			42.6317	114.228	1.42204	0.0244864	up	potassium transporter, putative, expressed
LOC_Os01g70790	2013.52	4763.9			878.049	1658.99			843.902	1207.59			1764.63	6392.33	1.8672	0.00216478	up	SRC2 protein, putative, expressed
LOC_Os01g71350	78.3222	212.176	1.54544	0.00346804	119.996	99.754			185.585	154.395			436.42	391.657			up	glycosyl hydrolases family 17, putative, expressed
LOC_Os01g72000	180.748	281.378			251.551	249.555			257.563	294.741			175.668	508.164	1.49407	0.000766045	up	armadillo repeat-containing protein, putative, expressed
LOC_Os01g72080	3132.58	5575.12			2621.07	2829.85			1583.87	1857.4			4483.22	9004.34	1.00606	0.00625584	up	calmodulin-like protein 1, putative, expressed
LOC_Os01g72100	3286.19	3730.91			1823.91	1952.19			2784.88	2574.64			1340.01	2753.03	1.02917	0.000183924	up	OsCML10 - Calmodulin-related calcium sensor protein, expressed
LOC_Os01g72370	14.8259	184.473			49.7373	50.6338			29.6944	36.8949			28.1754	1003.46	4.96062	0.000722142	up	helix-loop-helix D-binding domain containing protein, expressed
LOC_Os01g72530	365.819	1601.19	3.06601	0.043164	138.29	468.835			112.744	337.458			320.085	2492	3.00369	0.0161775	up	OsCML31 - Calmodulin-related calcium sensor protein, expressed
LOC_Os01g74040	95.7731	246.475			65.9866	74.8417			66.8599	75.9038			95.0858	947.631	3.31795	1.36612e-05	up	zinc finger, RING-type, putative, expressed
LOC_Os01g74370	77.6961	134.961			106.758	104.577			67.3822	73.3901			67.7508	165.931	1.1847	0.0168166	up	domain of unknown function DUF966 domain containing protein, expressed
LOC_Os02g03280	348.245	945.436			591.764	599.775			832.16	881.617			457.514	3425.49	2.87122	3.7449e-05	up	transmembrane BAX inhibitor motif-containing protein, putative, expressed
LOC_Os02g03410	192.289	246.354			246.132	230.277			250.877	252.601			176.788	468.401	1.32883	0.00214813	up	CAMK_CAMK_like.12 - CAMK includes calcium/calmodulin depedent protein kises, expressed
LOC_Os02g03420	13.8609	19.5035			17.6689	16.9627			15.5411	18.6604			14.1344	49.6278	1.7391	0.00204209	up	pentatricopeptide repeat-containing protein, putative, expressed
LOC_Os02g03710	546.34	697.502			531.544	744.619			832.402	978.372			407.745	857.93	1.09036	0.000458176	up	UP-9A, putative, expressed
LOC_Os02g04130	99.0897	322.435	1.89084	0.0182867	78.1589	177.009			56.718	134.542			238.274	607.69	1.3506	0.0492396	up	DUF1645 domain containing protein, putative, expressed
LOC_Os02g06600	9.55976	16.389			9.05174	14.7396			11.9929	16.9871			7.90432	16.7238	1.04501	0.0032321	up	receptor-like protein kise 2 precursor, putative, expressed
LOC_Os02g06720	984.947	1745.67			678.968	753.153			821.231	848.35			612.597	1256.87	1.03712	0.00502639	up	WD domain containing protein, putative, expressed
LOC_Os02g06930	79.4455	310.29			101.759	88.4368			70.8887	72.2801			96.7997	885.96	3.06266	0.000371579	up	protein kise, putative, expressed
LOC_Os02g08440	855.613	1929.08			1802.9	1672.6			1138.09	1108.68			1051.51	5285.33	2.30687	5.04478e-05	up	WRKY71, expressed
LOC_Os02g11070	273.652	989.816			984.234	775.027			549.594	480.744			279.766	3102.57	3.39333	7.1223e-05	up	3-ketoacyl-CoA synthase, putative, expressed
LOC_Os02g11859	173.077	571.242	1.99855	0.0405205	407.333	433.07			219.616	289.417			200.862	1164.23	2.51122	0.00163361	up	expressed protein
LOC_Os02g15280	481.557	630.111			460.962	327.445			379.544	427.496			557.338	2022.72	1.73181	0.00286121	up	VQ domain containing protein, putative, expressed
LOC_Os02g15290	83.9488	139.952			91.0063	66.6163			63.0875	63.3901			84.4594	593.451	2.51297	0.00158023	up	VQ domain containing protein, putative, expressed
LOC_Os02g21040	145.107	349.359			94.8668	108.078			87.4599	91.3609			103.544	618.158	2.55617	0.000265059	up	aspartic proteise nepenthesin precursor, putative, expressed
LOC_Os02g21925	636.975	1126.92			681.396	710.775			745.798	764.24			863.935	1887.15	1.12472	0.000218538	up	expressed protein
LOC_Os02g24080	762.982	1506.36			590.036	673.032			591.389	591.295			890.475	3331.45	1.89765	0.00012337	up	SRE domain containing protein, putative, expressed
LOC_Os02g26430	31.942	72.2681			35.8464	37.1639			32.8607	35.2182			20.5043	157.591	2.88772	5.65598e-05	up	WRKY42, expressed
LOC_Os02g31867	939.459	1651.07			471.67	625.833			478.242	535.979			586.114	1962.38	1.73953	4.81666e-05	up	expressed protein
LOC_Os02g32520	139.739	154.676			772.932	560.146			310.227	263.998			203.706	494.844	1.23188	0.0287298	up	ERD1 protein, chloroplast precursor, putative, expressed
LOC_Os02g32580	1255.68	2268.5			2197.02	2483.5			1513.06	1835.68			1071.37	3294.08	1.61148	0.000295483	up	expressed protein
LOC_Os02g32590	22.7862	48.2539			79.2429	84.3153			208.774	236.922			22.6111	78.8872	1.74219	0.0031715	up	HSF-type D-binding domain containing protein, expressed
LOC_Os02g35347	49.2694	187.847	1.80034	0.0205383	45.1732	52.6171			39.7046	41.0568			77.1817	1061.27	3.68777	5.40818e-06	up	RING-H2 finger protein ATL3F, putative
LOC_Os02g36530	983.437	1544.24			1035.91	1144.16			394.451	565.525			661.994	2155.36	1.69505	0.000624725	up	expressed protein
LOC_Os02g36550	465.17	554.427			225.732	247.434			191.745	247.392			82.3395	214.244	1.38016	0.000318015	up	phosphopantothete--cysteine ligase, putative, expressed
LOC_Os02g36924	36.646	138.303	1.92105	7.73135e-06	35.2905	103.779	1.55332	8.3154e-05	35.2974	74.3519	1.07492	0.00806289	40.9747	106.921	1.38825	9.28021e-05	up	OsMADS27 - MADS-box family gene with MIKCc type-box, expressed
LOC_Os02g37330	245.464	448.828			193.168	189.777			111.875	100.678			364.812	1081.62	1.55534	0.000446908	up	heavy metal associated domain containing protein, expressed
LOC_Os02g38140	320.207	452.343			235.481	239.482			253.236	252.859			258.883	674.926	1.36362	0.000483569	up	glycosyl transferase family 17 protein, putative, expressed
LOC_Os02g39320	4.99704	10.1167			4.72929	5.45425			4.71597	6.05038			4.60476	19.6489	2.03385	0.000131067	up	hypothetical protein
LOC_Os02g40530	9.57941	13.7823			11.0078	8.37382			9.48546	8.21034			8.48852	23.4982	1.45894	0.000291257	up	MYB family transcription factor, putative, expressed
LOC_Os02g40900	212.66	320.187			300.933	296.092			260.403	251.649			215.839	892.041	1.99054	6.26609e-05	up	R recognition motif containing protein, putative, expressed
LOC_Os02g41510	14.6005	18.2272			14.4325	17.073			17.7881	16.9117			19.0807	52.4227	1.38926	0.000198614	up	MYB family transcription factor, putative, expressed
LOC_Os02g41840	29.6962	66.7088			37.3177	39.6974			15.7487	18.8543			131.959	674.303	2.37086	8.31213e-05	up	DUF584 domain containing protein, putative, expressed
LOC_Os02g43790	62.5428	332.394			254.92	139.176			71.1848	59.5355			156.971	1746.3	3.39114	0.0011061	up	ethylene-responsive transcription factor, putative, expressed
LOC_Os02g44235	96.2123	216.344			143.175	145.729			189.403	192.83			38.7334	457.171	3.48118	8.95311e-06	up	expressed protein
LOC_Os02g44710	34.0641	46.8082			30.0705	31.505			29.1879	29.5632			36.7736	87.3115	1.22469	0.000374769	up	expressed protein
LOC_Os02g44880	450.05	862.135			246.622	228.687			131.173	148.838			394.975	1468.18	1.89071	0.000335935	up	expressed protein
LOC_Os02g44990	174.49	333.809			156.026	147.546			103.842	101.662			340.637	914.721	1.38116	0.00201753	up	OsFBDUF13 - F-box and DUF domain containing protein, expressed
LOC_Os02g45450	47.8063	513.725			14.6115	16.0388			17.9094	20.3838			24.7747	804.276	4.95779	0.00368927	up	dehydration-responsive element-binding protein, putative, expressed
LOC_Os02g45610	794.627	2128.62	1.4762	0.0365255	549.703	788.99			467.937	629.007			763.929	3344.34	2.1372	0.000320747	up	expressed protein
LOC_Os02g45710	725.229	2015.91			725.213	845.713			578.757	651.682			887.884	3642.46	2.04048	0.00442461	up	zinc finger, C3HC4 type domain containing protein, expressed
LOC_Os02g45780	25.5307	159.303	2.78948	0.0240236	30.7011	52.9006			15.2315	23.3194			44.1767	372.036	3.07724	0.00220175	up	zinc finger, C3HC4 type domain containing protein, expressed
LOC_Os02g46210	74.221	123.725			45.6834	45.0479			39.831	41.3363			48.2835	112.318	1.20848	0.00643454	up	DUF581 domain containing protein, expressed
LOC_Os02g46420	548.487	808.494			409.601	422.324			351.33	322.874			621.936	1298.9	1.06273	0.000708039	up	transposon protein, putative, unclassified, expressed
LOC_Os02g47370	49.2391	85.8475			101.939	122.501			67.492	77.3214			39.7872	151.661	1.88557	0.000135041	up	transcription factor TF2, putative, expressed
LOC_Os02g47470	115.292	457.993			32.7168	56.1345			30.0195	51.9858			110.869	1911.14	4.10333	0.000271272	up	cytochrome P450, putative, expressed
LOC_Os02g50110	32.796	94.9743			111.37	111.907			60.0372	69.8603			46.7981	286.231	2.50173	0.000172595	up	expressed protein
LOC_Os02g50130	583.773	1054.91			399.376	451.758			210.809	248.875			742.995	1496.18	1.01199	0.0135316	up	hydrolase, NUDIX family, domain containing protein, expressed
LOC_Os02g50600	231.342	632.038	1.57227	0.037146	121.338	231.446			125.072	204.71			171.846	999.998	2.54155	0.000124743	up	glycosyl transferase 8 domain containing protein, putative, expressed
LOC_Os02g50730	273.007	580.931	1.12106	0.039739	210.95	252.726			168.672	207.558			240.75	738.836	1.59645	0.000453762	up	metalloendoproteise 1 precursor, putative, expressed
LOC_Os02g50940	174.992	341.378			173.486	179.27			135.399	167.006			261.958	699.61	1.41807	0.000889151	up	NHL repeat-containing protein, putative, expressed
LOC_Os02g51350	387.323	733.824			483.085	443.472			463.776	433.394			307.31	1723.48	2.41094	4.56138e-05	up	OsFBK10 - F-box domain and kelch repeat containing protein, expressed
LOC_Os02g52010	267.222	1029.29	2.04087	0.0468937	138.298	209.785			245.857	330.537			77.7736	1411.61	4.20969	2.58146e-05	up	phosphate-induced protein 1 conserved region domain containing protein, expressed
LOC_Os02g52150	78.6785	383.742	2.19133	0.00346804	123.969	176.649			113.755	139.539			273.74	1946.76	2.81846	5.65691e-05	up	heat shock 22 kDa protein, mitochondrial precursor, putative, expressed
LOC_Os02g52170	121.218	532.166	2.12991	0.0326652	77.9142	86.6038			55.9683	67.3241			96.9905	1001.95	3.30318	0.000143201	up	expressed protein
LOC_Os02g52210	572.014	1540.98			330.426	286.94			260.805	217.718			331.853	2440.38	2.84409	0.000264132	up	zinc finger, C3HC4 type domain containing protein, expressed
LOC_Os02g53410	86.0503	132.874			46.2207	49.8914			36.1792	35.5791			57.5884	144.794	1.32245	0.00455958	up	expressed protein
LOC_Os02g54780	247.62	490.383			253.353	306.581			250.886	284.129			219.414	672.317	1.60014	0.000164154	up	CYPRO4, putative, expressed
LOC_Os02g54890	139.991	435.652	1.63882	0.0202408	80.9507	117.494			66.5459	89.0788			109.791	743.465	2.75904	3.67076e-05	up	UDP-glucurote 4-epimerase, putative, expressed
LOC_Os02g56250	369.097	584.779			438.704	433.037			636.891	584.753			356.503	1156.6	1.65076	0.00214297	up	GATA zinc finger domain containing protein, expressed
LOC_Os02g56310	137.151	257.472			114.502	116.46			110.998	120.528			143.043	516.286	1.835	5.40818e-06	up	calcium-dependent protein kise isoform AK1, putative, expressed
LOC_Os03g01740	349.547	1123.2			355.739	433.912			208.113	252.899			474.374	2625.3	2.45297	0.00125388	up	expressed protein
LOC_Os03g03200	101.182	131.769			300.4	238.068			180.037	156.817			106.591	263.233	1.25606	0.00394502	up	hydrolase, alpha/beta fold family protein, putative, expressed
LOC_Os03g04370	200.108	359.004			194.596	209.679			182.935	190.424			278.316	908.84	1.69185	4.18959e-05	up	protein-methionine-S-oxide reductase, putative, expressed
LOC_Os03g04770	517.833	726.875			343.583	373.211			195.01	226.362			342.199	832.145	1.28183	5.02607e-06	up	beta-amylase, putative, expressed
LOC_Os03g05460	52.7911	112.687			37.4527	40.7706			43.2887	38.2771			45.8009	98.2433	1.09387	0.0356131	up	expressed protein
LOC_Os03g05620	242.347	470.548			200.71	193.368			122.676	119.88			368.881	1280.45	1.77243	0.000760064	up	inorganic phosphate transporter, putative, expressed
LOC_Os03g05750	351.106	1578.45	2.73411	0.0405205	100.584	363.22			53.7626	232.822			297.362	3839.61	3.7361	0.000755541	up	heavy-metal-associated domain-containing protein, putative, expressed
LOC_Os03g06630	1552.91	3204.56	1.07101	0.0242157	1490.42	1905.53			1741.22	2192.86			1666.97	4838.76	1.54014	0.000185724	up	heat stress transcription factor, putative, expressed
LOC_Os03g08310	133.99	489.895			462.53	671.001			243.637	337.696			156.625	1514.37	3.17866	0.000722142	up	ZIM domain containing protein, putative, expressed
LOC_Os03g08330	1232.97	3237.97			3382.73	3389.34			2616.21	2753.61			1460.23	6783.26	2.15165	0.00426804	up	ZIM domain containing protein, putative, expressed
LOC_Os03g08660	1602.78	2298.11			531.509	742.418			869.443	996.547			736.892	1957.16	1.41031	9.90745e-06	up	serine acetyltransferase protein, putative, expressed
LOC_Os03g08860	1370.82	1777.25			1198.51	1214.36			944.296	1052.07			959.517	2259.03	1.21289	8.77476e-05	up	GRAM domain containing protein, expressed
LOC_Os03g08940	46.4576	174.461	1.79562	0.0125459	45.6147	58.9977			50.2731	59.896			41.8588	273.303	2.67542	5.41734e-05	up	expressed protein
LOC_Os03g08970	616.3	851.343			455.451	431.226			499.527	454.216			347.842	979.378	1.47749	5.72233e-05	up	expressed protein
LOC_Os03g09170	219.931	837.49	1.90142	0.0428922	153.144	269.128			118.324	231.532			82.1563	1419.94	4.05324	1.36612e-05	up	ethylene-responsive transcription factor, putative, expressed
LOC_Os03g10950	76.0224	111.428			88.3363	89.7725			82.198	85.2656			66.6559	176.39	1.36078	0.00229736	up	protein phosphatase 2C, putative, expressed
LOC_Os03g13300	72.4903	88.1007			44.4298	48.5575			37.922	53.1386			50.6273	167.384	1.62622	0.000135041	up	glutamate decarboxylase, putative, expressed
LOC_Os03g13450	87.9574	119.961			104.498	121.248			106.909	126.114			132.299	268.421	1.01412	0.000130312	up	expressed protein
LOC_Os03g13740	49.7515	55.6445			79.5549	100.662			71.9559	70.3215			47.0902	117.073	1.27006	0.00193275	up	immediate-early fungal elicitor protein CMPG1, putative, expressed
LOC_Os03g13810	1177.87	2218.5			834.151	952.432			926.175	927.567			964.621	2939.69	1.59767	4.81666e-05	up	expressed protein
LOC_Os03g13820	1920.43	3598.34			1827.19	2189.13			1404.54	1736.72			1739.84	5877.92	1.7504	3.22014e-05	up	protein kise family protein, putative, expressed
LOC_Os03g13840	986.446	2025.21			1048.81	1171.64			924.549	1103.03			935.557	2989.79	1.66986	7.13015e-05	up	senescence-associated protein, putative, expressed
LOC_Os03g14370	173.091	207.13			246.272	274.547			223.233	248.506			147.475	321.423	1.0885	0.000707495	up	ACT domain containing protein, expressed
LOC_Os03g14500	287.468	386.01			120.413	168.106			154.89	178.069			178.281	377.68	1.08434	0.00591719	up	expressed protein
LOC_Os03g15080	47.4055	108.11			38.2086	36.2026			27.6961	25.6168			78.1954	197.049	1.2984	0.0210381	up	expressed protein
LOC_Os03g15960	176.908	268.702			179.601	206.145			203.662	216.539			374.036	993.773	1.39569	3.67881e-05	up	hsp20/alpha crystallin family protein, putative, expressed
LOC_Os03g16030	242.904	1014.2	2.06413	0.000228349	244.039	664.041	1.3981	0.0150664	226.429	492.3			407.811	4973.94	3.60469	1.50297e-07	up	hsp20/alpha crystallin family protein, putative, expressed
LOC_Os03g16040	94.6531	640.005	2.78657	7.88652e-05	104.024	395.659	1.89837	0.00691429	99.1407	265.877			206.111	3407.01	4.04165	5.32679e-07	up	hsp20/alpha crystallin family protein, putative, expressed
LOC_Os03g17700	159.906	413.867			174.679	208.902			122.788	160.561			154.893	963.067	2.55474	0.000213725	up	CGMC_MAPKCGMC_2_ERK.2 - CGMC includes CDA, MAPK, GSK3, and CLKC kises, expressed
LOC_Os03g18120	63.522	192.761	1.56826	0.0372593	35.3552	34.702			39.1069	31.0793			852.681	461.654			up	proteins of unknown function domain containing protein, expressed
LOC_Os03g18150	556.167	1468.21	1.40774	0.0468937	272.077	432.145			165.564	270.294			445.174	2374.02	2.4127	0.000128686	up	protein phosphatase 2C, putative, expressed
LOC_Os03g18740	91.4689	397.018	2.26928	0.00191648	46.4689	79.5836			48.8946	65.7138			109.471	671.041	2.63225	8.5774e-05	up	oxidoreductase, short chain dehydrogese/reductase family, putative, expressed
LOC_Os03g18779	61.9663	478.214	2.92043	0.000841517	64.0888	578.588	3.10175	0.000387644	67.3591	494.167	2.8305	0.00121283	63.3799	331.039	2.38484	0.00107178	up	expressed protein
LOC_Os03g18910	85.1982	292.837			47.2086	71.508			43.9878	60.5942			54.1725	696.149	3.63385	3.22626e-05	up	COBRA-like protein 7 precursor, putative, expressed
LOC_Os03g19020	253.005	337.822			349.613	291.178			279.738	252.354			283.242	633.467	1.10208	0.00594956	up	PHD-finger family protein, expressed
LOC_Os03g19070	17.774	38.7086			15.7788	14.8148			17.0278	20.4232			12.9774	68.2248	2.35354	0.000374769	up	long cell-linked locus protein, putative, expressed
LOC_Os03g19260	109.641	156.125			71.4928	78.8552			70.2924	61.1039			82.002	180.099	1.12208	0.000250086	up	expressed protein
LOC_Os03g19270	78.2949	83.1887			65.5164	75.056			61.7252	67.2866			90.1662	224.862	1.31002	1.36612e-05	up	universal stress protein domain containing protein, putative, expressed
LOC_Os03g19400	294.454	543.896			242.359	232.346			210.402	187.61			221.227	754.071	1.72596	0.00109709	up	expressed protein
LOC_Os03g19600	7.62779	20.3517	1.41536	0.0255173	7.19099	10.8801			7.97132	15.9433			7.64197	8.84794			up	retrotransposon protein, putative, unclassified, expressed
LOC_Os03g20090	297.837	369.52			358.94	383.073			336.28	330.573			250.098	561.13	1.15454	0.00101421	up	MYB family transcription factor, putative, expressed
LOC_Os03g21030	199.402	301.606			377.289	330.202			318.5	277.325			222.078	542.529	1.28001	0.001974	up	no apical meristem protein, putative, expressed
LOC_Os03g21380	1304.17	1906.15			971.308	996.326			1138.48	1102.92			791.14	2274.88	1.50695	3.04368e-05	up	OsCML27 - Calmodulin-related calcium sensor protein, expressed
LOC_Os03g21640	256.253	423.206			298.095	315.141			191.497	219.575			248.907	1025.76	1.95664	0.000166609	up	expressed protein
LOC_Os03g21710	7.70939	10.2165			6.90032	6.71526			6.17298	8.44256			8.41385	17.6561	1.06514	0.00236932	up	WRKY79, expressed
LOC_Os03g23010	5463.52	11981.1	1.2448	0.0177803	9387.14	10986.7			11723.3	12350.7			9881.58	21804.4	1.14431	0.00722567	up	expressed protein
LOC_Os03g25490	43.2861	118.45	1.291	0.0265953	40.295	47.3023			41.1044	46.2741			39.9871	67.9944			up	cytochrome P450 72A1, putative, expressed
LOC_Os03g26910	656.661	834.677			185.852	187.71			111.92	134.898			195.627	516.888	1.40062	7.11775e-06	up	uncharacterized glycosyl hydrolase Rv2006/MT2062, putative, expressed
LOC_Os03g32230	38.049	70.4306			28.2547	33.4581			27.3704	33.6855			32.3235	170.397	2.27512	0.0001345	up	ZOS3-12 - C2H2 zinc finger protein, expressed
LOC_Os03g43100	10.899	254.227	4.56185	6.7556e-08	12.8286	256.873	4.32467	2.52227e-07	9.59796	247.96	4.71895	5.66254e-08	11.0849	226.776	4.35478	1.12067e-07	up	expressed protein
LOC_Os03g45370	474.608	709.096			370.462	386.221			439.404	425.835			397.338	1076.85	1.43601	0.00019268	up	sodium/calcium exchanger protein, putative, expressed
LOC_Os03g45730	212.149	667.16			243.952	311.064			173.054	275.505			182.139	1056.11	2.46661	0.00130507	up	D-binding protein-like, putative, expressed
LOC_Os03g47280	50.2118	175.402			213.656	172.867			68.9034	106.722			74.0432	679.036	3.10092	0.000455141	up	VQ domain containing protein, putative, expressed
LOC_Os03g47500	354.622	439.577			416.584	439.221			317.416	364.891			508.685	1065.04	1.05113	0.000248631	up	zinc finger, C3HC4 type domain containing protein, expressed
LOC_Os03g47749	177.649	310.625			175.229	370.158	1.08077	0.000671174	290.929	675.366	1.21591	0.000169693	129.124	205.126			up	expressed protein
LOC_Os03g49430	40.0749	43.1124			47.2576	46.1702			43.4911	45.4009			41.2799	84.2487	1.02319	9.71362e-05	up	pre-mR-splicing factor, putative, expressed
LOC_Os03g50210	27.7929	55.6042			14.3707	21.6338			12.6647	14.9185			24.5935	58.4983	1.24946	0.00329599	up	DUF292 domain containing protein, expressed
LOC_Os03g50220	887.952	1512.17			460.344	685.407			384.695	517.361			783.04	1661.21	1.08564	0.000594476	up	homologous-pairing protein meu13, putative, expressed
LOC_Os03g50280	155.8	221.043			119.237	140.956			118.195	145.069			87.1569	177.547	1.0239	0.000374769	up	GLTP domain containing protein, putative, expressed
LOC_Os03g51390	186.692	305.267			148.062	150.76			131.723	142.461			163.099	566.13	1.76842	3.01686e-05	up	expressed protein
LOC_Os03g52410	86.017	305.5			99.9281	133.362			67.0035	91.7557			112.669	917.422	2.95148	0.000261937	up	expressed protein
LOC_Os03g52680	191.971	510.636	1.44205	0.0127321	129.655	184.686			98.5098	148.528			406.653	957.662	1.22929	0.00906056	up	expressed protein
LOC_Os03g53020	178.361	695.325			466.036	502.711			298.673	370.427			195.683	2700.14	3.72195	6.70796e-05	up	helix-loop-helix D-binding domain containing protein, expressed
LOC_Os03g53340	45.0945	52.2609			42.1699	41.0585			43.3831	43.3286			45.0695	127.585	1.44136	0.00213731	up	HSF-type D-binding domain containing protein, expressed
LOC_Os03g55320	291.468	557.674			292.767	276.414			233.896	263.952			233.024	765.704	1.70302	6.88651e-05	up	protein phosphatase 2C, putative, expressed
LOC_Os03g55430	119.559	279.874	1.25168	0.0240236	107.782	161.817			100.804	141.217			198.065	493.33	1.31565	0.00343184	up	expressed protein
LOC_Os03g55460	10.6451	23.7195	1.15703	0.00338574	10.8989	39.4343	1.85241	1.11339e-05	7.24847	35.651	2.28471	7.38675e-07	6.56236	33.0015	2.33042	5.10282e-07	up	expressed protein
LOC_Os03g55770	49.692	104.415			28.1086	29.508			31.3594	42.5599			71.632	154.771	1.12158	0.0460242	up	expressed protein
LOC_Os03g55776	1359.96	3586.58	1.56063	0.0416911	408.881	689.222			830.764	973.036			1697.72	6092.52	1.8485	0.00314133	up	expressed protein
LOC_Os03g56160	133.963	202.347			179.511	144.658			242.248	196.491			147.188	385.043	1.37094	3.67881e-05	up	lectin-like receptor kise 7, putative, expressed
LOC_Os03g56220	390.645	643.754			355.535	357.596			304.074	294.221			415.869	1213.77	1.50046	0.0031715	up	stress-induced protein, putative, expressed
LOC_Os03g57310	183.703	473.773			115.901	151.686			93.9872	109.841			188.496	816.203	2.10485	0.000624725	up	syntaxin, putative, expressed
LOC_Os03g57340	1598.44	2377.66			1619.51	1677.74			1428.53	1441.58			1601.23	3712.98	1.20122	0.000122767	up	chaperone protein dJ, putative, expressed
LOC_Os03g58790	67.6914	95.1997			127.557	113.876			69.472	73.8612			98.2514	264.359	1.39428	0.00302217	up	ATPase, putative, expressed
LOC_Os03g60080	3815.43	10297.6	1.58707	0.0485482	2013.85	3812.21			1083.47	2533.92			2996.71	13296.5	2.17043	0.00110764	up	C domain-containing protein 67, putative, expressed
LOC_Os03g60560	77.3095	147.661			57.687	103.057			52.3752	76.2665			52.7026	171.68	1.71028	0.000381408	up	ZOS3-21 - C2H2 zinc finger protein, expressed
LOC_Os03g60570	82.7702	335.224	2.00441	0.02497	77.093	122.234			64.3049	97.3778			78.802	1357.55	4.11294	7.23281e-06	up	ZOS3-22 - C2H2 zinc finger protein, expressed
LOC_Os03g60650	747.033	1082.12			445.308	477.168			431.272	500.176			394.284	1169.82	1.55803	7.09467e-06	up	protein phosphatase 2C, putative, expressed
LOC_Os03g60780	578.66	1459.55	1.26112	0.0143527	579.014	666.888			568.88	651.276			617.13	3494.38	2.45923	5.40818e-06	up	armadillo/beta-catenin-like repeat containing protein, expressed
LOC_Os03g63330	806.37	2121.44	1.39594	0.0372593	167.619	206.945			418.851	835.67			959.107	1101.44			up	aspartokise, chloroplast precursor, putative, expressed
LOC_Os04g01740	59.4902	70.0017			56.0578	52.7182			57.7626	51.2999			52.5445	114.717	1.08173	0.00357309	up	heat shock protein, putative, expressed
LOC_Os04g02490	22.5219	100.368	2.15886	3.47803e-05	15.3231	89.6758	2.55058	3.61893e-06	23.0111	72.2449	1.64696	0.000926396	22.3019	109.2	2.27716	9.03624e-06	up	expressed protein
LOC_Os04g17660	62.6837	833.538	3.73293	1.83067e-08	68.1855	492.562	2.87455	2.74221e-07	75.7908	634.21	3.05519	1.44568e-07	82.3518	798.215	3.2765	7.87365e-08	up	rhodanese-like domain containing protein, putative, expressed
LOC_Os04g23550	147.96	631.278			1051.69	541.545			309.246	277.282			255.968	2923.43	3.40871	0.00331151	up	basic helix-loop-helix family protein, putative, expressed
LOC_Os04g25960	4.73302	9.13604			4.54366	9.59197	1.07623	0.00851383	4.57824	9.65619	1.05073	0.0128307	4.83085	13.3536	1.47816	6.44792e-05	up	expressed protein
LOC_Os04g26870	26.1333	145.067	2.48236	3.10082e-05	17.24	92.6162	2.3713	3.80413e-05	13.679	94.3525	2.78252	4.5183e-06	17.4049	174.645	3.31851	5.10282e-07	up	oxidoreductase, aldo/keto reductase family protein, putative, expressed
LOC_Os04g28420	123.091	152.734			105.702	101.998			69.0432	74.5103			68.0204	179.436	1.39154	0.0011747	up	peptidyl-prolyl isomerase, putative, expressed
LOC_Os04g28850	14.0745	19.6879			27.3815	69.172	1.29903	0.00467665	44.2061	95.3802	1.10898	0.0272478	21.997	25.681			up	RALFL36 - Rapid ALkalinization Factor RALF family protein precursor, expressed
LOC_Os04g30420	2312.97	3612.41			2390.34	2739.1			2741.13	3030.21			1354.36	5473.7	2.01065	1.62791e-06	up	dehydrogese, putative, expressed
LOC_Os04g33820	18.9074	55.0169			21.8736	19.6768			16.1858	19.5361			19.682	178.363	3.1737	3.7449e-05	up	OsFBX132 - F-box domain containing protein, expressed
LOC_Os04g36750	8.12491	8.66625			7.3251	6.51673			5.60682	6.46985			7.23582	52.7502	2.85577	1.03143e-05	up	hsp20/alpha crystallin family protein, putative, expressed
LOC_Os04g38950	693.072	959.891			963.049	980.753			704.299	765.443			662.9	1516.76	1.15375	0.00150867	up	class I glutamine amidotransferase, putative, expressed
LOC_Os04g39010	27.6208	41.3987			50.0896	48.5005			55.8671	68.3531			50.8844	130.287	1.31202	0.0346825	up	heavy metal associated domain containing protein, expressed
LOC_Os04g39080	70.8978	131.053			112.357	131.214			103.406	114.161			109.448	284.876	1.36034	0.000497128	up	OsFBX140 - F-box domain containing protein, expressed
LOC_Os04g39350	537.138	1141.01			398.66	311.451			240.258	206.843			649.816	2360.24	1.85709	0.00125996	up	heavy metal associated domain containing protein, expressed
LOC_Os04g40630	61.4678	148.649	1.27347	0.000877075	102.063	104.886			314.694	312.822			77.6395	186.562	1.24495	0.000204155	up	BTBZ4 - Bric-a-Brac, Tramtrack, Broad Complex BTB domain with TAZ zinc finger and Calmodulin-binding domains, expressed
LOC_Os04g41500	633.668	1346.19			1341.47	1300.4			1006.83	1095.14			662.153	2693.46	2.00161	9.28021e-05	up	expressed protein
LOC_Os04g41960	774.379	1824.74			3464.93	3264.77			2130.29	2343.75			953.984	4536.42	2.2175	0.000258487	up	DP-dependent oxidoreductase, putative, expressed
LOC_Os04g43440	25.5755	104.271			24.6034	20.2809			20.5498	18.8663			25.3238	298.393	3.3616	0.000453762	up	NB-ARC/LRR disease resistance protein, putative, expressed
LOC_Os04g43680	136.417	476.241	1.71896	0.039739	258.217	292.388			194.425	225.851			181.058	1455	2.90211	9.79899e-05	up	MYB family transcription factor, putative, expressed
LOC_Os04g44500	864.531	1002.24			229.322	241.593			163.825	182.821			334.768	707.12	1.07042	0.00753414	up	GEM, putative, expressed
LOC_Os04g45940	1281.32	2243.96			1332.62	1438.21			1110.7	1165.37			1480.89	3588.21	1.27332	0.000174854	up	transcription factor like protein, putative, expressed
LOC_Os04g46970	9.62296	18.2294			7.7803	8.48587			6.47875	6.77737			8.64398	34.8592	2.00654	5.45194e-06	up	glucosyltransferase, putative, expressed
LOC_Os04g46980	66.1155	97.0669			54.493	48.9808			46.9071	41.4728			63.0462	143.169	1.17657	0.010359	up	cis-zeatin O-glucosyltransferase, putative, expressed
LOC_Os04g47780	693.013	903.64			473.411	431.489			415.788	345.929			707.482	1474.83	1.0551	0.00330699	up	transmembrane amino acid transporter protein, putative, expressed
LOC_Os04g48030	469.527	1719.26	1.88547	0.0143527	511.797	738.709			454.435	606.19			758.573	4125.1	2.43616	0.000245509	up	heat stress transcription factor B-1, putative, expressed
LOC_Os04g48290	61.4447	190.183			39.2841	38.546			36.817	43.692			45.5672	292.647	2.59422	0.000455141	up	MATE efflux family protein, putative, expressed
LOC_Os04g48350	45.3868	105.332			39.4461	33.8501			39.6958	43.8793			33.0036	149.589	2.14367	0.000276592	up	dehydration-responsive element-binding protein, putative, expressed
LOC_Os04g48850	32.3097	65.6634			37.4254	33.3247			29.3428	25.7713			34.0592	174.889	2.30455	0.000100758	up	aminotransferase, classes I and II, domain containing protein, expressed
LOC_Os04g49690	73.1044	145.65			65.8726	71.1957			73.5423	68.9671			76.6972	312.228	2.01361	1.17702e-05	up	FERONIA receptor-like kise, putative, expressed
LOC_Os04g51160	148.81	241.875			175.195	188.149			135.254	160.838			100.438	262.659	1.34862	0.00151697	up	transposon protein, putative, unclassified, expressed
LOC_Os04g52090	3945.12	7812.24			1885.54	3044.4			1732.23	2472.86			3832.06	9659.56	1.34009	0.00949579	up	AP2 domain containing protein, expressed
LOC_Os04g52840	93.123	199.063			106.297	122.019			93.8316	93.0757			98.2713	474.934	2.25127	4.25414e-05	up	tyrosine protein kise domain containing protein, putative, expressed
LOC_Os04g54230	857.483	1809.75			91.1553	109.41			58.3952	75.4643			567.961	1610.12	1.5413	0.012423	up	wound induced protein, putative, expressed
LOC_Os04g54240	15.6046	24.6858			12.3018	12.6412			11.8215	11.2904			14.5977	29.9948	1.00945	0.00908319	up	wound induced protein, putative, expressed
LOC_Os04g56170	291.679	414.315			336.597	317.529			309.989	306.987			337.246	698.574	1.02596	0.00430731	up	OsSPL8 - SBP-box gene family member, expressed
LOC_Os04g57200	699.188	1539.93	1.11548	0.039739	528.201	594.389			574.89	596.301			747.732	3433.71	2.18044	2.78338e-05	up	heavy metal transport/detoxification protein, putative, expressed
LOC_Os04g57760	1141.07	2484.57	1.16873	0.0230214	1057.21	1318.97			854.402	1106.22			1419.68	4190.7	1.56141	0.000334632	up	expressed protein
LOC_Os04g58090	79.5065	173.956			49.558	78.5241			41.2147	62.1405			69.171	219.837	1.67071	0.00568665	up	harpin-induced protein 1 domain containing protein, expressed
LOC_Os04g58810	111.409	416.458	1.92165	0.0405205	90.4914	127.462			52.4724	100.126			153.037	1182.88	2.94674	0.000259822	up	CAF1 family ribonuclease containing protein, putative, expressed
LOC_Os04g58850	1784.91	4665.95			880.675	1967.91			925.601	1472.58			1979.39	7125.87	1.85166	0.00698834	up	harpin-induced protein 1 domain containing protein, expressed
LOC_Os04g58890	688.181	1586.79	1.21963	0.0238056	597.744	648.754			671.927	716.532			688.117	2681.87	1.96486	6.44792e-05	up	expressed protein
LOC_Os05g01940	192.719	474.267	1.24992	0.0405205	169.918	209.496			146.486	178.623			238.483	1038.32	2.11036	0.000105326	up	zinc finger, RING-type, putative, expressed
LOC_Os05g03620	107.515	281.323			123.783	118.814			75.1778	97.0922			128.064	981.816	2.89494	0.000346077	up	TKL_IRAK_CR4L.4 - The CR4L subfamily has homology with Crinkly4, expressed
LOC_Os05g08860	64.6559	387.751	2.44381	0.026982	24.7821	31.1428			21.1116	28.6899			89.6882	928.734	3.37331	0.000318015	up	expressed protein
LOC_Os05g08900	360.544	1268.08	1.91728	0.0205441	164.902	241.751			154.994	179.898			407.02	2838.31	2.81948	0.000122767	up	expressed protein
LOC_Os05g08910	40.8415	54.2062			27.7554	29.9449			32.246	27.232			31.8114	75.3234	1.24743	5.03657e-05	up	expressed protein
LOC_Os05g09020	168.317	285.376			234.15	243.375			192.612	211.428			315.852	724.853	1.2014	0.000647621	up	WRKY67, expressed
LOC_Os05g10840	19.584	32.5874			13.6178	14.9419			15.1379	14.9284			15.4941	46.138	1.57423	5.03657e-05	up	calmodulin-binding protein, putative, expressed
LOC_Os05g25770	487.179	1015.48	1.07544	0.0459584	585.584	855.875			514.847	926.164			395.736	1433	1.84544	0.000118479	up	WRKY45, expressed
LOC_Os05g25920	215.862	561.581			197.343	220.842			138.015	169.79			153.15	631.994	1.93531	0.00449256	up	expressed protein
LOC_Os05g27730	765.577	2912.04	1.88865	0.0215449	1580.2	1598.39			1397.99	1552.39			1531.81	6696.91	2.11412	0.00164838	up	WRKY53, expressed
LOC_Os05g30700	34.7947	155.679	2.18801	3.47803e-05	52.6404	148.172	1.50229	0.00319897	38.1599	129.837	1.794	0.000437317	39.7291	105.806	1.41252	0.000880027	up	expressed protein
LOC_Os05g31620	792.167	3550.76	3.24877	0.0459584	125.885	677.948			91.2746	499.236			835.887	6289.4	2.95589	0.0302997	up	OsCML15 - Calmodulin-related calcium sensor protein, expressed
LOC_Os05g33400	14.5432	21.9128			17.9976	18.4546			16.3249	23.8369			17.7539	41.3019	1.0898	0.0489595	up	basic 7S globulin precursor, putative, expressed
LOC_Os05g33580	16.1867	21.4402			15.4027	14.7554			13.8495	14.905			17.0298	34.8395	1.04377	0.00319356	up	expressed protein
LOC_Os05g33710	415.872	897.857	1.11167	0.00745228	794.33	835.331			948.189	982.426			731.059	1784.68	1.28874	0.000268398	up	WD domain, G-beta repeat domain containing protein, expressed
LOC_Os05g34830	1124.71	2475.05			889.975	826.11			609.389	612.479			562.896	2608.05	2.19556	8.21075e-05	up	No apical meristem protein, putative, expressed
LOC_Os05g35260	186.716	461.299	1.21445	0.0365255	237.048	265.252			151.678	173.736			338.862	1124.84	1.73148	0.000374012	up	PB1 domain containing protein, expressed
LOC_Os05g35500	32.919	48.4367			32.883	40.3027			33.3274	40.0771			36.7503	90.6621	1.27241	0.0031715	up	MYB family transcription factor, putative, expressed
LOC_Os05g37310	236.229	337.301			196.447	210.316			166.791	180.997			228.365	526.665	1.16793	0.000374769	up	expressed protein
LOC_Os05g38350	98.5607	163.213			88.6155	109.308			81.4784	93.1324			77.9067	165.92	1.09242	0.000581114	up	glycerol-3-phosphate acyltransferase 8, putative, expressed
LOC_Os05g38530	683.144	802.196			877.015	914.439			737.914	690.201			510.318	1044.2	1.02061	0.000809283	up	DK family protein, putative, expressed
LOC_Os05g39610	262.208	369.37			192.325	202.256			160.665	159.195			196.996	420.008	1.05814	0.0021797	up	exo70 exocyst complex subunit domain containing protein, expressed
LOC_Os05g39720	38.5884	65.4564			39.0915	37.8023			31.2106	27.1391			40.7122	198.626	2.22411	0.000185724	up	WRKY70, expressed
LOC_Os05g39930	681.49	2360.71	1.9536	0.0313856	337.778	653.649			291.149	551.635			763.02	4125.02	2.4252	0.00110764	up	spotted leaf 11, putative, expressed
LOC_Os05g40220	51.4614	398.05	2.87097	0.0143527	47.2209	916.899	4.20826	0.000294676	34.3615	914.683	4.74445	6.70339e-05	42.6249	475.478	3.48895	0.000415959	up	transposon protein, putative, unclassified, expressed
LOC_Os05g41590	203.897	1512.51	2.71539	0.0313856	134.597	145.141			95.5851	111.94			142.81	4147.17	4.8399	4.16888e-05	up	glycerol-3-phosphate dehydrogese, putative, expressed
LOC_Os05g41610	342.446	520.682			367.971	388.731			568.827	664.718			340.084	821.32	1.24888	0.000185724	up	glycosyl hydrolases family 17, putative, expressed
LOC_Os05g41780	1651.83	4099.51	1.5045	0.0407891	1368.2	2019.31			1316.43	1809.32			2649.2	7476.58	1.49671	0.0132512	up	AP2 domain containing protein, expressed
LOC_Os05g44060	40.6089	75.565			240.641	173.854			66.6099	65.7176			89.9264	504.955	2.44881	4.85001e-05	up	expressed protein
LOC_Os05g44270	814.505	1233.36			697.836	695.115			677.557	653.64			580.992	1608.16	1.4505	0.000174944	up	VQ domain containing protein, putative, expressed
LOC_Os05g44340	34.3989	42.4122			36.1059	32.7418			40.9338	41.3436			36.4546	411.15	3.43216	1.95133e-06	up	heat shock protein 101, putative, expressed
LOC_Os05g44900	560.702	1819.37	1.90428	0.0405205	542.906	786.628			135.529	337.948			1658.45	5991.3	1.89451	0.0127768	up	expressed protein
LOC_Os05g45410	171.343	210.266			250.131	212.261			216.715	191.718			132.739	265.965	1.00028	0.0302978	up	HSF-type D-binding domain containing protein, expressed
LOC_Os05g46020	100.81	155.153			102.613	106.285			51.0946	67.6204			58.792	277.291	2.13883	0.000295483	up	WRKY7, expressed
LOC_Os05g46340	218.465	386.343			644.615	542.516			451.249	403.524			390.941	960.8	1.25974	0.00455689	up	expressed protein
LOC_Os05g46760	74.7801	214.328			58.1347	79.7838			47.4197	75.8739			48.4205	327.372	2.78225	0.000263361	up	STE_MEKK_ste11_MAP3K.19 - STE kises include homologs to sterile 7, sterile 11 and sterile 20 from yeast, expressed
LOC_Os05g47960	384.042	1425.04	2.49861	0.0497676	116.768	289.417			66.1385	141.057			284.418	1974.69	2.83794	0.0062178	up	expressed protein
LOC_Os05g48690	660.485	1129.43			530.144	575.972			483.024	540.812			455.501	1171.94	1.34372	0.00044238	up	transcription factor like protein, putative, expressed
LOC_Os05g48810	164.174	486.329	1.48239	0.0387102	239.708	291.124			252.3	265.07			251.454	1854.15	2.86134	3.01686e-05	up	dJ domain containing protein, expressed
LOC_Os05g48930	1968.4	3124.16			1490.89	1913.13			1886.13	2160.42			1605.23	3870.21	1.27384	0.00918892	up	OsGrx_S2 - glutaredoxin subgroup III, expressed
LOC_Os05g49620	21.5685	31.812			21.259	24.6173			21.8711	24.3463			22.6327	49.7786	1.09151	0.0112409	up	WRKY19, expressed
LOC_Os05g49684	225.436	325.99			303.598	353.897			432.153	487.016			213.161	522.831	1.28204	0.000262151	up	expressed protein
LOC_Os06g03670	34.0159	79.3215			37.6151	36.6837			35.1226	33.2105			29.3839	93.1208	1.6048	0.0271613	up	dehydration-responsive element-binding protein, putative, expressed
LOC_Os06g03810	9.74261	22.9618	1.22036	0.00881094	8.85835	10.8722			8.76443	8.18326			13.9414	77.8053	2.44768	1.62791e-06	up	expressed protein
LOC_Os06g04220	28.8426	59.9596			39.2353	35.4967			25.8773	30.1019			47.0337	199.233	2.06945	0.000137468	up	expressed protein
LOC_Os06g04240	187.597	1262.69	3.20352	0.0127321	390.803	1004.74			177.474	459.506			363.134	3691.54	3.32107	0.00164596	up	expressed protein
LOC_Os06g05130	496.659	730.83			410.966	364.023			342.925	309.065			288.933	889.243	1.53376	0.00722567	up	myristoyl-acyl carrier protein thioesterase, chloroplast precursor, putative, expressed
LOC_Os06g05420	320.796	1040.85	1.85412	0.00883506	276.189	341.087			125.523	174.336			245.792	1243.87	2.36098	0.000135041	up	expressed protein
LOC_Os06g05470	64.1222	98.2952			59.0959	58.6062			46.6561	49.4583			56.8596	137.526	1.28122	0.000126617	up	expressed protein
LOC_Os06g08880	31.3689	63.57	1.01742	3.47803e-05	37.7429	84.1255	1.15614	6.86322e-06	34.8808	80.3267	1.2066	3.00307e-06	25.4296	48.8826			up	glutamate receptor 2.7 precursor, putative, expressed
LOC_Os06g09310	179.176	673.705	2.09186	0.0162207	81.4946	172.715			59.1236	100.266			392.208	1492.53	1.95492	0.00564596	up	zinc finger, C3HC4 type domain containing protein, expressed
LOC_Os06g09980	84.2199	143.431			69.7448	118.8			67.4459	95.1377			75.3034	169.602	1.16818	0.000185724	up	expressed protein
LOC_Os06g10160	241.222	505.965			815.477	665.986			350.806	324.09			400.57	1317.63	1.69851	0.00236571	up	tyrosine protein kise domain containing protein, putative, expressed
LOC_Os06g10210	146.278	223.492			490.338	353.678			214.033	200.831			103.782	413.056	1.82362	0.00643776	up	expressed protein
LOC_Os06g11240	153.994	282.057			230.201	273.325			175.519	250.376			109.018	361.974	1.6867	0.0465106	up	12-oxophytodienoate reductase, putative, expressed
LOC_Os06g11280	465.302	914.675			1110.15	1325.28			717.08	943.968			247.142	932.44	1.8986	0.00278159	up	12-oxophytodienoate reductase, putative, expressed
LOC_Os06g13190	2231.1	4009.9			1605.62	1773.55			1147.71	1357.81			1753.85	5592.9	1.67747	0.000313191	up	expressed protein
LOC_Os06g13870	174.737	585.353			157.84	173.66			132.896	170.025			125.553	1111.53	3.09018	4.20754e-05	up	U-box protein CMPG1, putative, expressed
LOC_Os06g14420	577.411	1371.82	1.33009	0.026982	321.219	464.121			284.361	377.521			730.931	1923.69	1.39821	0.00411777	up	hydrolase, NUDIX family, domain containing protein, expressed
LOC_Os06g14770	229.082	1003.26			38.9112	194.961			24.4977	161.226			75.9668	2262.22	4.92063	0.000148328	up	expressed protein
LOC_Os06g15430	22.2049	2212.6	6.65698	3.47803e-05	20.726	2255.74	6.77198	2.36349e-05	17.6548	1695.78	6.66232	3.18094e-05	20.0446	1826.09	6.51047	1.90936e-05	up	expressed protein
LOC_Os06g15730	30.2999	48.1165			25.9855	81.5901	1.60974	0.000528217	29.3919	37.6642			28.8017	102.599	1.83346	3.7449e-05	up	expressed protein
LOC_Os06g16070	16.1793	274.931	4.09013	5.57337e-08	13.0144	143.178	3.46017	2.74221e-07	15.6069	118.194	2.90594	2.43645e-06	16.9039	318.916	4.24015	5.98323e-08	up	receptor-like protein kise 2 precursor, putative, expressed
LOC_Os06g18000	528.801	846.609			604.229	576.748			481.355	415.871			582.657	1381.07	1.23371	0.000468533	up	protein kise domain containing protein, expressed
LOC_Os06g21570	27.0526	66.8982	1.28852	0.0143867	25.4177	46.1579			48.3602	98.4746			35.9496	83.0283	1.21845	0.00454676	up	Os6bglu24 - beta-glucosidase homologue, similar to G. max isohydroxyurate hydrolase, expressed
LOC_Os06g30970	121.603	394.492	1.66309	0.00119442	113.68	186.64			117.085	164.066			173.027	755.569	2.13138	2.41136e-05	up	ubiquitin-conjugating enzyme, putative, expressed
LOC_Os06g39240	178.126	542.726	1.58456	0.0111818	134.412	212.091			101.63	165.388			234.209	1494.05	2.67239	1.37227e-05	up	endothelial differentiation-related factor 1, putative, expressed
LOC_Os06g39370	656.856	1491.74	1.17167	0.0125459	661.629	816.32			778.002	905.477			1527.79	3018.49			up	OsFBK16 - F-box domain and kelch repeat containing protein, expressed
LOC_Os06g39470	137.15	171.585			97.5718	89.6937			92.7664	90.8158			132.476	267.941	1.00454	0.017539	up	transferase family protein, putative, expressed
LOC_Os06g39750	221.011	362.259			242.441	207.489			256.48	203.789			348.198	910.316	1.38111	6.88651e-05	up	3-ketoacyl-CoA synthase, putative, expressed
LOC_Os06g43090	127.727	461.17	1.78922	0.0462147	92.7674	120.272			85.5885	120.166			124.625	813.014	2.70242	0.000374769	up	MYB transcription factor TaMYB1, putative, expressed
LOC_Os06g43810	587.891	1769.84	1.79112	0.0318267	941.319	1119.85			880.482	933.337			1660	2910.17			up	expressed protein
LOC_Os06g44010	28.9369	54.4837			147.653	83.7277			58.1025	58.3456			51.7325	227.729	1.96421	0.00226617	up	WRKY28, expressed
LOC_Os06g44160	1218.93	3621.97	1.66061	0.0178616	866.754	1329.42			1043.14	1478.48			2309.19	8335.78	1.84423	0.00136237	up	heat shock protein DJ, putative, expressed
LOC_Os06g44170	118.72	232.331			81.6579	80.9573			92.5473	84.57			221.785	470.53	1.08099	0.0133442	up	D dependent epimerase/dehydratase family protein, putative, expressed
LOC_Os06g44250	479.579	688.052			205.892	242.56			200.193	237.674			238.852	527.508	1.10908	0.000213725	up	haemolysin-III, putative, expressed
LOC_Os06g45570	179.724	347.544			223.603	216.28			189.131	219.906			196.737	654.724	1.72156	0.000276415	up	VQ domain containing protein, putative, expressed
LOC_Os06g46140	27.5865	29.6991			20.1875	17.6948			16.0648	18.0259			38.2819	270.752	2.84292	1.39463e-06	up	expressed protein
LOC_Os06g50330	346.265	799.289	1.11129	0.0468108	254.075	326.516			253.162	307.68			270.511	1061.29	1.96842	9.29489e-05	up	senescence-associated protein, putative, expressed
LOC_Os07g01904	91.9456	164.68			84.1997	129.767			78.0341	161.027	1.00383	0.00833716	112.537	189.013			up	expressed protein
LOC_Os07g02330	119.798	297.93			100.577	133.066			74.8411	103.489			205.155	1401.46	2.74766	5.69105e-05	up	protein phosphatase 2C, putative, expressed
LOC_Os07g02624	4.20713	8.9286	1.09324	0.0276639	4.2411	11.3316	1.41417	0.00397544	4.62681	9.89124			4.8156	10.2575	1.09441	0.00643454	up	expressed protein
LOC_Os07g03040	23.5426	102.879	2.00092	0.0127321	26.6287	47.0919			27.9648	40.0066			30.2079	122.214	1.88704	0.00377432	up	expressed protein
LOC_Os07g04130	23.6632	39.7314			19.9069	21.023			17.6887	18.9126			34.5768	74.7343	1.11302	0.000262814	up	expressed protein
LOC_Os07g05840	23.1859	389.926	4.07296	1.15379e-07	21.4209	557.512	4.72933	3.52833e-08	28.1119	422.863	3.91919	1.77355e-07	28.2735	525.465	4.23591	7.87365e-08	up	expressed protein
LOC_Os07g12340	597.266	1828.83	1.95642	0.039739	413.491	590.904			387.377	522.656			422.069	2178.34	2.38283	0.00209786	up	C domain-containing protein 67, putative, expressed
LOC_Os07g13770	62.8759	138.962	1.14646	0.0300672	62.3481	136.389			56.397	124.005			66.5946	155.017	1.21744	0.00436904	up	UDP-glucoronosyl and UDP-glucosyl transferase domain containing protein, expressed
LOC_Os07g22730	38.6801	49.3278			35.4152	42.538			30.8951	35.4617			34.4545	97.8494	1.50202	5.40818e-06	up	AP2 domain containing protein, expressed
LOC_Os07g23710	29.8454	61.366			158.603	134.804			88.5842	80.2222			48.7732	176.694	1.81095	0.0294892	up	cytochrome P450, putative, expressed
LOC_Os07g24070	6.63869	4.89319			4.33121	4.56993			4.72799	4.48873			5.02385	13.1358	1.23895	0.00672925	up	retrotransposon protein, putative, unclassified
LOC_Os07g27300	265.391	560.262	1.07867	1.22974e-06	367.089	629.117			352.5	531.22			343.353	529.055			up	R-binding protein Luc7-like, putative, expressed
LOC_Os07g27350	82.0478	205.557	1.3233	3.47803e-05	98.383	203.749	1.05603	0.000544624	100.557	166.895			99.7475	205.82	1.04366	0.000135041	up	atuA, putative, expressed
LOC_Os07g32710	93.8358	692.259	2.86489	4.86415e-05	62.1623	981.71	4.01337	5.28395e-07	57.0932	1122.67	4.33211	2.20717e-07	80.794	588.841	2.91444	1.78939e-05	up	retrotransposon protein, putative, unclassified, expressed
LOC_Os07g33270	459.809	663.382			305.693	352.774			329.263	347.223			390.355	838.003	1.10229	0.0070059	up	DUF584 domain containing protein, putative, expressed
LOC_Os07g33600	105.455	162.764			82.0059	184.77	1.16888	2.36349e-05	96.0406	198.109	1.03882	0.000116739	85.9966	112.848			up	hydroxylase, putative, expressed
LOC_Os07g33620	154.206	759.29	2.31815	2.25865e-06	142.604	933.504	2.71026	2.74221e-07	131.18	1106.05	3.04487	7.87213e-08	141.82	394.654	1.47613	0.000135041	up	cytochrome P450 domain containing protein, expressed
LOC_Os07g35480	6.04973	7.52847			6.56354	9.76337			5.74308	17.3021	1.58676	0.00368036	12.9368	13.8511			up	glucan endo-1,3-beta-glucosidase precursor, putative, expressed
LOC_Os07g36170	642.739	1296.94			897.078	851.193			739.276	737.243			684.684	2788.81	1.97876	0.000100284	up	chitin-inducible gibberellin-responsive protein, putative, expressed
LOC_Os07g36560	20.0047	28.0206			110.17	115.45			73.35	96.341			28.4767	79.3035	1.5392	0.000712966	up	transferase family protein, putative, expressed
LOC_Os07g37400	13.6285	18.6704			19.4622	16.3952			16.6789	19.2374			12.8883	50.12	1.97293	3.5791e-05	up	OsFBX257 - F-box domain containing protein, expressed
LOC_Os07g38120	743.719	1065.83			645.372	749.874			487.265	569.823			526.172	1125.09	1.08601	0.000535032	up	CAMK_CAMK_like.34 - CAMK includes calcium/calmodulin depedent protein kises, expressed
LOC_Os07g38630	41.3753	126.062	1.8109	0.039739	56.3945	63.0609			89.0032	91.36			37.4423	181.056	2.20728	0.00204209	up	expressed protein
LOC_Os07g39450	10.8566	44.7632	2.03613	0.0044462	11.8673	53.0438	2.15952	0.0023993	8.77971	61.6397	2.8018	0.00011333	7.88674	49.0882	2.63671	6.44792e-05	up	expressed protein
LOC_Os07g39470	786.192	1219.63			813.166	955.173			813.509	936.83			736.957	1846.6	1.31573	8.31213e-05	up	gibberellin response modulator protein, putative, expressed
LOC_Os07g39520	52.6102	104.43			76.1372	80.5417			45.3043	52.9429			49.6823	108.395	1.04617	0.00891376	up	STE_PAK_Ste20_Slob_Wnk.5 - STE kises include homologs to sterile 7, sterile 11 and sterile 20 from yeast, expressed
LOC_Os07g39680	924.674	1235.43			1105.73	1060.65			993.248	962.475			746.002	1589.5	1.07261	0.000715626	up	UV-induced protein uvi15, putative, expressed
LOC_Os07g42590	481.165	635.576			232.484	228.395			235.541	225.378			257.333	543.592	1.06703	0.00172013	up	OsFBX258 - F-box domain containing protein, expressed
LOC_Os07g43740	50.2081	71.3514			52.8019	74.1477			101.21	102.797			56.4376	188.981	1.7498	0.000372327	up	zinc finger, C3HC4 type domain containing protein, expressed
LOC_Os07g44110	6.43403	17.1209	1.35328	0.0382317	6.01705	11.9668			6.54697	8.77525			5.27402	11.234	1.10397	0.0468601	up	cytochrome P450 72A1, putative, expressed
LOC_Os07g44140	50.4892	140.951			96.0136	98.5022			52.1798	66.5129			46.9123	233.67	2.20543	0.00164028	up	cytochrome P450 72A1, putative, expressed
LOC_Os07g46670	842.102	1631.49			1884.41	1786.33			1201.98	1096.87			994.053	3626.78	1.83142	0.000394838	up	early response to dehydration 15, putative, expressed
LOC_Os07g48280	426.59	1607.91	1.94924	0.0312672	255.287	476.267			204.922	379.072			541.873	3483.02	2.69151	0.000391868	up	expressed protein
LOC_Os07g48340	74.9628	199.278	1.32249	0.0402372	32.7362	39.8993			26.73	36.9139			74.1026	245.602	1.70247	0.00126144	up	OsCML24 - Calmodulin-related calcium sensor protein, expressed
LOC_Os07g48770	282.574	234.476			175.104	217.117			172.992	218.553			59.1137	128.765	1.11403	0.0410101	up	serine hydrolase domain containing protein, expressed
LOC_Os08g07630	26.036	58.5627			23.0692	26.8547			21.9677	27.6753			27.1044	119.211	2.12816	0.000423289	up	expressed protein
LOC_Os08g08130	10.1521	517.608	5.72362	0.00036352	11.3224	966.053	6.37672	7.22614e-05	8.2396	600.58	6.18647	0.000117739	9.62387	488.019	5.66841	8.76583e-05	up	transposon protein, putative, Pong sub-class, expressed
LOC_Os08g10500	218.197	534.159	1.46714	0.0495712	189.536	325.676			100.924	166.472			381.096	868.907			up	expressed protein
LOC_Os08g13570	53.1133	70.6385			66.9077	74.5355			61.7979	74.1144			53.671	126.324	1.20896	0.000754465	up	exo70 exocyst complex subunit family protein, putative, expressed
LOC_Os08g13840	95.059	140.683			90.3402	95.5214			69.9628	87.7624			96.4878	207.993	1.0994	6.26609e-05	up	WRKY25, expressed
LOC_Os08g14700	59.8679	129.457	1.13647	0.00606635	40.6002	66.0851			53.3526	68.0701			172.2	248.315			up	glucan endo-1,3-beta-glucosidase precursor, putative, expressed
LOC_Os08g19670	403.456	960.377			219.977	256.943			165.709	212.253			398.376	1531.63	1.9438	0.000895523	up	expressed protein
LOC_Os08g24200	23.4263	48.1132	1.04418	0.00593133	163.141	189.382			311.693	261.632			178.194	185.469			up	expressed protein
LOC_Os08g29669	361.595	796.312	1.16784	0.0273772	371.586	409.039			409.032	416.723			469.123	1443.69	1.61303	0.000321737	up	cytochrome b5-like Heme/Steroid binding domain containing protein, expressed
LOC_Os08g31580	1907.43	3401.54			1396.14	1973.58			1365.8	1605.44			2468.89	5083.04	1.04067	0.00999114	up	ethylene-responsive transcription factor, putative, expressed
LOC_Os08g32540	42.0984	123.212	1.54121	0.000729934	53.6844	92.0272			53.976	77.3173			49.8039	150.21	1.59192	0.000105326	up	cyclin, putative, expressed
LOC_Os08g34240	371.727	469.946			123.829	148.96			153.093	184.787			74.6427	184.659	1.27463	0.000967552	up	CAMK_KIN1/SNF1/Nim1_like.33 - CAMK includes calcium/calmodulin depedent protein kises, expressed
LOC_Os08g34780	121.545	211.412			150.304	163.402			148.382	134.022			153.654	471.279	1.55238	0.000618448	up	adenylyl cyclase-associated protein, putative, expressed
LOC_Os08g34800	71.9118	142.996			49.6081	71.9516			42.2666	58.2624			73.346	355.407	2.26279	0.000105326	up	expressed protein
LOC_Os08g35600	44.2575	68.9488			48.7414	48.4993			57.8741	59.8613			35.9411	107.883	1.58003	9.90745e-06	up	tyrosine protein kise domain containing protein, putative, expressed
LOC_Os08g36920	86.9217	771.116			111.568	154.046			73.9547	139.293			79.0428	2167.26	4.63387	0.000394838	up	AP2 domain containing protein, expressed
LOC_Os08g37660	39.4934	252.519			50.1209	55.037			18.2187	28.11			76.8209	1985.08	4.6082	0.000398339	up	plastocyanin-like domain containing protein, putative, expressed
LOC_Os08g37670	367.941	682.835			991.213	958.762			823.041	611.02			814.129	1909.95	1.21643	0.00190717	up	plastocyanin-like domain containing protein, putative, expressed
LOC_Os08g38220	725.08	1135.87			262.204	324.317			239.926	298.159			435.371	960.354	1.13465	0.000246447	up	dof zinc finger domain containing protein, putative, expressed
LOC_Os08g39450	143.067	385.114			121.933	198.466			77.172	139.592			158.856	662.421	2.03271	0.00528071	up	AN1-like zinc finger domain containing protein, expressed
LOC_Os08g40910	111.632	744.241	2.89022	0.00225659	70.7968	181.362			66.4981	142.761			344.618	2702.97	2.99512	0.000269219	up	expressed protein
LOC_Os08g41440	59.0374	69.8892			56.8093	59.4286			54.9978	66.2253			53.4384	204.066	1.92138	1.25566e-05	up	UDP-glucurote 4-epimerase, putative, expressed
LOC_Os08g43150	14.9675	34.4929	1.20333	0.0404299	18.1377	28.9595			13.7198	20.1649			16.661	29.2751			up	expressed protein
LOC_Os09g10201	36.3257	47.5277			36.6468	41.4685			34.0562	35.8618			48.4494	103.858	1.08904	0.000189711	up	expressed protein
LOC_Os09g15670	282.244	472.378			155.595	214.789			134.705	154.802			113.605	348.279	1.63189	0.00595296	up	protein phosphatase 2C, putative, expressed
LOC_Os09g16510	901.9	1832.71			996.683	967.815			750.015	810.852			807.829	3928.49	2.27006	4.81666e-05	up	WRKY74, expressed
LOC_Os09g17146	9.59288	21.8744			15.0654	17.9884			13.1967	20.1118			10.1695	54.9111	2.42782	0.000176365	up	expressed protein
LOC_Os09g17152	55.5184	79.3993			60.1674	66.3272			48.792	69.3219			55.2091	162.481	1.42731	0.00619208	up	OsFBX319 - F-box domain containing protein, expressed
LOC_Os09g20220	10.5711	24.1124			19.7126	19.0189			15.3532	14.6383			21.7336	84.8976	1.94982	0.000497128	up	glutathione S-transferase, putative, expressed
LOC_Os09g20390	1194.47	2519.83	1.01443	0.045942	738.428	752.044			680.743	677.434			1359	3451.2	1.33056	0.00139664	up	uncharacterized glycosyl hydrolase Rv2006/MT2062, putative, expressed
LOC_Os09g21210	88.3929	118.471			66.7182	82.0782			59.6623	66.0969			57.9175	147.646	1.33757	0.000185724	up	beta-glucan-binding protein 4, putative, expressed
LOC_Os09g21710	232.022	861.335	2.42448	0.0459584	100.811	276.713			80.2926	189.63			250.612	2103.13	3.08417	0.00190717	up	AN1-like zinc finger domain containing protein, expressed
LOC_Os09g23590	3353.72	3869.22			3706.83	3817.2			5020.06	4782.51			2009.62	4133.01	1.03992	2.48492e-05	up	expressed protein
LOC_Os09g24580	1255.04	3111.73			398.962	629.299			261.829	337.94			1405.05	4997.7	1.83339	0.00589982	up	EF hand family protein, putative, expressed
LOC_Os09g26960	2306.12	3126.64			3522.74	3386.37			2267.19	2403.68			1778.47	3823.65	1.08931	5.88117e-05	up	cytochrome P450, putative, expressed
LOC_Os09g28000	595.299	874.257			444.473	458.573			426.125	434.474			400.564	865.919	1.10146	8.76583e-05	up	OsSigP6 - Putative Type I Sigl Peptidase homologue; employs a putative Ser/Lys catalytic dyad, expressed
LOC_Os09g28210	57.3006	55.6339			73.8797	72.1623			37.1699	45.5606			37.958	83.1806	1.12415	0.00105987	up	bHelix-loop-helix transcription factor, putative, expressed
LOC_Os09g28440	233.82	1612.29	3.82912	0.0459584	29.5397	274.272			21.9274	339.134			139.365	3386.63	4.63587	0.00302217	up	AP2 domain containing protein, expressed
LOC_Os09g30411	45.3766	65.5623			37.4813	41.57			33.0799	48.3243			43.5825	124.332	1.49421	3.89974e-05	up	UBX domain-containing protein, putative, expressed
LOC_Os09g30490	149.179	271.861			177.283	265.735			204.429	348.749			110.814	240.876	1.1158	0.00591719	up	EF hand family protein, expressed
LOC_Os09g31120	335.614	592.158			201.469	245.723			286.092	333.619			86.2638	268.193	1.60754	0.000128686	up	pirin, putative, expressed
LOC_Os09g31200	1292.91	2099.81			1192.34	1256.52			978.127	1007.34			1359.07	3723.15	1.46688	0.000156584	up	AN1-like zinc finger domain containing protein, expressed
LOC_Os09g35010	364.522	2059.74			120.233	281.183			99.8543	227.431			479.606	4557.65	3.25582	0.0122257	up	dehydration-responsive element-binding protein, putative, expressed
LOC_Os09g37080	172.152	433.914			141.483	220.937			86.9841	129.778			220.213	800.957	1.86419	0.00336818	up	expressed protein
LOC_Os09g39760	378.774	514.778			282.135	250.393			214.949	222.155			251.49	642.406	1.32785	0.000422769	up	pectinesterase, putative, expressed
LOC_Os10g03440	35.6387	46.9813			48.2426	41.4738			67.8387	72.7726			33.4104	73.5175	1.14132	0.000967552	up	avr9/Cf-9 rapidly elicited protein 74, putative, expressed
LOC_Os10g03550	842.649	1658.12			1660.35	1723.21			1963.6	2144.95			910.955	2603.56	1.50751	0.000318189	up	expressed protein
LOC_Os10g05660	23.4812	30.5121			18.8809	17.305			17.4901	17.9276			45.6841	199.219	2.04759	4.81666e-05	up	thaumatin, putative, expressed
LOC_Os10g25180	11.2975	32.7112	1.55499	0.000719503	12.2518	53.8306	2.13042	1.27255e-05	13.0298	29.8204	1.23901	0.00922091	16.1774	28.6928			up	phosphoinositide phosphatase family protein, putative, expressed
LOC_Os10g25230	97.0584	675.648	2.69523	0.0498319	541.615	504.445			255.761	337.863			143.886	2444.28	3.9662	0.000579055	up	ZIM domain containing protein, putative, expressed
LOC_Os10g25290	408.958	601.805			2277.12	1848.46			1726.4	1415.98			704.919	1548.05	1.08344	0.0452355	up	ZIM domain containing protein, putative, expressed
LOC_Os10g28340	31.9652	63.6325			53.0965	55.9392			61.7908	66.6468			48.5868	153.249	1.6077	0.00103601	up	heat stress transcription factor, putative, expressed
LOC_Os10g28350	66.9126	99.9895			86.0198	719.603	3.0468	2.99857e-05	80.6558	1061.28	3.68208	2.43645e-06	66.3201	150.465			up	1,2-dihydroxy-3-keto-5-methylthiopentene dioxygese protein, putative, expressed
LOC_Os10g29710	4.12867	6.89012			4.99459	7.19707			4.47198	12.8373	1.52162	0.00214361	4.76539	4.51404			up	hypothetical protein
LOC_Os10g35460	649.252	932.668			683.182	627.62			419.151	478.168			386.963	1026.47	1.37453	0.000813129	up	COBRA, putative, expressed
LOC_Os10g35630	555.251	803.292			456.793	503.705			481.113	546.251			503.904	1449.24	1.51419	1.77372e-05	up	cystathionin beta synthase protein, putative, expressed
LOC_Os10g35640	45.4209	89.4627			44.5376	55.8759			34.9567	84.6992			49.048	209.114	2.03415	0.00157085	up	Rf1, mitochondrial precursor, putative, expressed
LOC_Os10g37760	40.111	142.132			43.4698	48.9865			36.696	45.1056			31.5635	369.798	3.47691	8.77476e-05	up	OsRhmbd17 - Putative Rhomboid homologue, expressed
LOC_Os10g39090	304.234	563.315			373.255	384.343			332.803	323.377			299.447	795.907	1.39543	0.00153018	up	hydrolase, alpha/beta fold family protein, putative, expressed
LOC_Os10g40650	105.581	142.643			147.716	134.601			102.635	99.3332			91.0558	221.486	1.22688	0.00342049	up	holliday junction resolvase, putative, expressed
LOC_Os10g41330	97.0212	449.677			66.4285	75.0897			34.5204	41.8859			203.306	1792.17	3.13577	0.00343184	up	AP2 domain containing protein, expressed
LOC_Os10g41838	59.6821	253.58	2.08793	7.87746e-06	48.9509	284.815	2.5325	5.10004e-07	48.1214	267.579	2.4766	7.38675e-07	67.3607	315.722	2.23472	1.98732e-06	up	F-box protein interaction domain containing protein, expressed
LOC_Os10g43060	196.778	311.952			495.016	440.127			303.824	300.114			208.257	670.548	1.60203	0.00154899	up	expressed protein
LOC_Os11g05380	9.32567	36.5467			41.3589	22.0952			17.7763	16.1269			17.8594	313.593	3.57882	0.00469817	up	cytochrome P450, putative, expressed
LOC_Os11g05530	493.392	737.623			472.621	462.178			302.831	282.846			465.689	999.967	1.08414	0.000579055	up	expressed protein
LOC_Os11g08210	3131.51	6068.32			1641.66	2488.78			1477.39	2062.33			2411.95	6150.53	1.33738	0.0012165	up	no apical meristem protein, putative, expressed
LOC_Os11g09010	468.476	815.262			731.969	735.942			700.542	757.056			518.965	1661.58	1.65268	3.5791e-05	up	lipase, putative, expressed
LOC_Os11g10280	80.445	175.377			65.058	127.663			71.4741	114.679			96.6061	243.595	1.28248	0.00588473	up	receptor-like protein kise, putative, expressed
LOC_Os11g10470	75.9171	252.78			89.5065	140.693			53.2723	64.7984			122.504	910.404	2.88916	0.000754465	up	expressed protein
LOC_Os11g17954	8.8256	23.3443	1.41842	0.00664469	7.1305	22.6389	1.6704	0.00111039	8.83717	16.6116			5.87121	21.3266	1.81326	0.000100284	up	transposon protein, putative, Pong sub-class, expressed
LOC_Os11g31060	39.477	312.764	3.05609	0.0018673	29.5537	146.99			29.8977	108.288			78.7486	999.184	3.71192	5.65598e-05	up	IQ calmodulin-binding and BAG domain containing protein, putative, expressed
LOC_Os11g33120	659.106	1112.83			487.459	551.123			282.472	354.464			669.323	1468.71	1.12153	0.00186925	up	respiratory burst oxidase, putative, expressed
LOC_Os11g37950	149.884	302.358	1.04221	0.0216543	78.1864	141.264			136.221	190.858			337.334	462.939			up	WIP3 - Wound-induced protein precursor, expressed
LOC_Os11g41770	29.3226	306.046	3.38093	1.59218e-06	31.3992	475.64	3.93347	2.56003e-07	31.5328	356.789	3.50271	7.90499e-07	36.4512	394.555	3.43686	9.72846e-07	up	expressed protein
LOC_Os11g47170	13.8959	1094.99	6.29731	6.93659e-07	10.1952	689.355	6.10435	5.81687e-07	8.8993	525.57	5.92662	9.47499e-07	12.6275	1223.21	6.60497	2.60077e-07	up	receptor-like protein kise precursor, putative, expressed
LOC_Os11g47210	21.8483	1075.55	5.65391	8.64873e-06	13.9087	718.321	5.66704	7.7411e-06	14.6775	541.367	5.20696	2.26642e-05	16.5281	1257.44	6.26752	1.62791e-06	up	receptor-like protein kise 5 precursor, putative, expressed
LOC_Os11g47229	15.1595	1031.26	6.08891	4.79747e-05	17.4499	1106.63	5.99951	4.99972e-05	16.7971	1141.53	6.12893	4.34347e-05	15.3731	771.523	5.69079	3.82688e-05	up	expressed protein
LOC_Os12g06220	159.389	356.659	1.15112	0.0372593	263.002	272.05			199.979	203.633			203.841	586.563	1.5099	0.000889151	up	harpin-induced protein 1 domain containing protein, expressed
LOC_Os12g09330	8.59727	12.0178			9.09227	11.0851			8.19392	9.14138			8.55154	24.7584	1.52781	0.000926572	up	transposon protein, putative, Mariner sub-class, expressed
LOC_Os12g09640	43.8195	67.9497			48.1223	38.6901			31.0095	24.9419			59.1567	174.442	1.52517	0.00644067	up	protein phosphatase 2C, putative, expressed
LOC_Os12g16520	28.438	35.3191			26.0423	21.1484			22.4219	17.9463			19.035	45.0878	1.21817	0.0151143	up	wall-associated receptor kise 3 precursor, putative, expressed
LOC_Os12g21940	45.7439	118.824	1.3782	0.000449845	34.0231	85.7837	1.34139	0.000534639	35.6684	108.695	1.60854	5.81597e-05	33.0921	81.4635	1.30237	0.000154234	up	expressed protein
LOC_Os12g28590	6.76798	11.4956			5.82801	6.94803			6.32502	8.68373			6.43347	19.6947	1.57171	0.000245509	up	ATPase 2, putative, expressed
LOC_Os12g32610	455.639	2559.17	3.52456	0.0372593	73.998	337.47			63.1919	286.928			246.724	3530.05	3.85027	0.00493726	up	expressed protein
LOC_Os12g36100	99.6588	174.288			113.541	93.5085			87.8586	78.1899			113.062	272.733	1.26861	0.00273734	up	kinesin-4, putative, expressed
LOC_Os12g36110	81.3115	115.279			74.6202	69.3746			55.6847	57.3327			75.6688	178.811	1.22537	0.000539562	up	calmodulin binding protein, putative, expressed
LOC_Os12g36910	44.3451	114.215			108.415	139.081			75.3808	92.4165			54.565	225.986	1.99875	0.000415959	up	calmodulin binding protein, putative, expressed
LOC_Os12g40180	177.211	905.381	2.92896	0.0372593	43.745	89.5995			36.8284	63.5616			296.121	2617.48	3.22152	0.00455958	up	expressed protein
LOC_Os01g74340	194.06	109.761			231.052	115.479			304.534	146.684	-1.0533	7.87353e-06	294.948	167.833			down	R recognition motif containing protein, putative, expressed
LOC_Os02g32290	42.6802	30.6817			55.3084	25.8409	-1.11994	0.000671174	58.4535	26.728	-1.12948	0.000695681	62.4262	42.5224			down	expressed protein
LOC_Os02g53840	65.3464	58.6119			239.458	200.122			471.632	355.103			259.891	114.072	-1.17517	0.000479095	down	subtilisin N-termil Region family protein, expressed
LOC_Os03g13210	16.8357	15.744			102.952	26.9783	-1.90418	0.00210354	23.9551	15.1061			38.5037	19.0491			down	peroxidase precursor, putative, expressed
LOC_Os03g37570	313.689	114.611	-1.45264	0.0411001	216.719	92.2044			180.279	82.2868			221.454	83.0069	-1.41603	0.0157001	down	expressed protein
LOC_Os04g51420	4258.89	2090.17	-1.03768	0.0405205	8492.34	6798.65			4190.12	3024.36			2664.51	2439.51			down	transposon protein, putative, unclassified, expressed
LOC_Os06g45960	6.57701	6.6429			8.31686	4.92618			6.57213	4.81752			11.9884	5.5231	-1.08894	0.0372017	down	cytochrome P450, putative, expressed
LOC_Os07g38960	910.812	577.692			529.267	397.446			549.728	410.146			883.5	404.088	-1.12924	0.0305561	down	chlorophyll A-B binding protein, putative, expressed
LOC_Os08g13440	30.1968	29.4938			39.6267	31.1075			22.8754	20.2168			239.323	103.572	-1.34326	0.0309194	down	cupin domain containing protein, expressed
LOC_Os08g14860	46.4441	22.4749	-1.04029	0.0168661	76.4714	48.1344			56.0811	40.5966			143.595	37.9774	-1.92328	1.15045e-05	down	cytochrome b-c1 complex subunit 7, putative, expressed
LOC_Os08g37500	44.2451	19.5106	-1.17871	0.0276195	77.4444	33.9538	-1.20738	0.0409134	50.9602	26.8049			72.0643	37.552			down	expressed protein
LOC_Os09g10340	100.108	29.4352	-1.77765	0.00225659	452.501	52.6931	-3.11343	2.10366e-06	1002.57	106.81	-3.21928	1.11749e-06	1570.55	302.14	-2.43665	2.36897e-05	down	cytochrome P450, putative, expressed
LOC_Os09g31970	53.1595	47.3004			132.396	64.0711	-1.02227	0.00814872	72.3277	57.3113			46.5075	55.6511			down	3-hydroxy-3-methylglutaryl-coenzyme A reductase, putative, expressed
LOC_Os12g40940	14.7251	9.86096			57.6076	30.0752			60.9319	34.6447			91.6786	42.8993	-1.13057	0.00358653	down	expressed protein
