# Supplementary material for: Small RNAs and Gene Network in a Durable Disease Resistance Gene—Mediated Defense Responses in Rice
Source: PLoS One. 2015 Sep 3;10(9):e0137360. doi: 10.1371/journal.pone.0137360 (PMC4559425; doi:10.1371/journal.pone.0137360)
Supplement: S12 Table — (XLS) [file pone.0137360.s014.xls]

## Sheet: Sheet1
S12 Table. Functional classification of differentially expressed genes between Rb49 and Mudanjiang 8 (MDJ8) based on Gene Ontology (GO)
GO term	term type	Description	Query item	Query total	Query frequence(%)	Background item	Background total	Background frequence(%)	p value	q value	entries
GO:0006950	biological process	response to stress	117	383	30.5483	4660	34296	13.5876	1.4e-17	3.6e-15	// LOC_Os11g05380 // LOC_Os09g28440 // LOC_Os03g13840 // LOC_Os03g17700 // LOC_Os08g13840 // LOC_Os06g11240 // LOC_Os02g11070 // LOC_Os10g25290 // LOC_Os03g09170 // LOC_Os06g13190 // LOC_Os04g36750 // LOC_Os01g48446 // LOC_Os01g50940 // LOC_Os01g19820 // LOC_Os05g44900 // LOC_Os05g09020 // LOC_Os08g36920 // LOC_Os03g13210 // LOC_Os06g50330 // LOC_Os03g15960 // LOC_Os07g12340 // LOC_Os07g02624 // …
GO:0030528	molecular function	transcription regulator activity	70	383	18.2768	2374	34296	6.92209	1.8e-13	4e-12	// LOC_Os06g43090 // LOC_Os09g28440 // LOC_Os01g19330 // LOC_Os02g40530 // LOC_Os05g39720 // LOC_Os02g45450 // LOC_Os01g61080 // LOC_Os01g14440 // LOC_Os02g08440 // LOC_Os02g36924 // LOC_Os05g45410 // LOC_Os03g21710 // LOC_Os11g08210 // LOC_Os09g35010 // LOC_Os03g09170 // LOC_Os09g28210 // LOC_Os05g34830 // LOC_Os04g52090 // LOC_Os10g41330 // LOC_Os02g41510 // LOC_Os02g26430 // LOC_Os03g60570 // …
GO:0003700	molecular function	transcription factor activity	70	383	18.2768	2374	34296	6.92209	1.8e-13	4e-12	// LOC_Os06g43090 // LOC_Os09g28440 // LOC_Os01g19330 // LOC_Os02g40530 // LOC_Os05g39720 // LOC_Os02g45450 // LOC_Os01g61080 // LOC_Os01g14440 // LOC_Os02g08440 // LOC_Os02g36924 // LOC_Os05g45410 // LOC_Os03g21710 // LOC_Os11g08210 // LOC_Os09g35010 // LOC_Os03g09170 // LOC_Os09g28210 // LOC_Os05g34830 // LOC_Os04g52090 // LOC_Os10g41330 // LOC_Os02g41510 // LOC_Os02g26430 // LOC_Os03g60570 // …
GO:0050896	biological process	response to stimulus	139	383	36.2924	6928	34296	20.2006	3.3e-13	4.4e-11	// LOC_Os06g43090 // LOC_Os11g05380 // LOC_Os09g28440 // LOC_Os03g13840 // LOC_Os06g08880 // LOC_Os03g17700 // LOC_Os08g13840 // LOC_Os06g11240 // LOC_Os01g47760 // LOC_Os02g11070 // LOC_Os10g25290 // LOC_Os03g09170 // LOC_Os06g13190 // LOC_Os04g36750 // LOC_Os01g48446 // LOC_Os01g50940 // LOC_Os01g19820 // LOC_Os10g05660 // LOC_Os05g44900 // LOC_Os05g41780 // LOC_Os05g09020 // LOC_Os08g36920 // …
GO:0003677	molecular function	DNA binding	75	383	19.5822	3291	34296	9.59587	3.1e-09	4.6e-08	// LOC_Os06g43090 // LOC_Os09g28440 // LOC_Os02g43790 // LOC_Os01g19330 // LOC_Os02g40530 // LOC_Os05g39720 // LOC_Os02g45450 // LOC_Os01g61080 // LOC_Os01g14440 // LOC_Os02g08440 // LOC_Os02g36924 // LOC_Os05g45410 // LOC_Os03g21710 // LOC_Os11g08210 // LOC_Os09g35010 // LOC_Os03g09170 // LOC_Os09g28210 // LOC_Os05g34830 // LOC_Os04g52090 // LOC_Os10g41330 // LOC_Os02g41510 // LOC_Os02g26430 // …
GO:0009607	biological process	response to biotic stimulus	41	383	10.705	1404	34296	4.09377	4e-08	3.5e-06	// LOC_Os10g05660 // LOC_Os09g28440 // LOC_Os03g08330 // LOC_Os05g39720 // LOC_Os01g61080 // LOC_Os05g38530 // LOC_Os02g08440 // LOC_Os03g21710 // LOC_Os03g23010 // LOC_Os04g49690 // LOC_Os04g52090 // LOC_Os01g62290 // LOC_Os02g26430 // LOC_Os04g58810 // LOC_Os01g71350 // LOC_Os06g44010 // LOC_Os03g57310 // LOC_Os07g46670 // LOC_Os04g58850 // LOC_Os07g13770 // LOC_Os06g10160 // LOC_Os04g43440 // …
GO:0009628	biological process	response to abiotic stimulus	67	383	17.4935	3022	34296	8.81152	7.1e-08	4.7e-06	// LOC_Os03g57340 // LOC_Os01g19330 // LOC_Os06g08880 // LOC_Os05g39720 // LOC_Os01g17050 // LOC_Os08g34240 // LOC_Os05g38530 // LOC_Os09g31200 // LOC_Os02g32590 // LOC_Os05g33400 // LOC_Os03g04770 // LOC_Os01g04380 // LOC_Os03g23010 // LOC_Os03g09170 // LOC_Os02g41510 // LOC_Os03g13840 // LOC_Os03g16040 // LOC_Os01g08860 // LOC_Os01g62290 // LOC_Os05g31620 // LOC_Os02g04130 // LOC_Os04g36750 // …
GO:0005488	molecular function	binding	213	383	55.6136	15115	34296	44.0722	4.2e-06	4.8e-05	// LOC_Os04g39350 // LOC_Os06g43090 // LOC_Os08g14700 // LOC_Os05g01940 // LOC_Os06g16070 // LOC_Os03g57340 // LOC_Os03g17700 // LOC_Os11g05380 // LOC_Os01g61080 // LOC_Os01g47760 // LOC_Os02g32590 // LOC_Os02g36924 // LOC_Os05g45410 // LOC_Os09g35010 // LOC_Os10g25290 // LOC_Os03g09170 // LOC_Os06g21570 // LOC_Os01g48446 // LOC_Os03g25490 // LOC_Os02g40530 // LOC_Os01g60420 // LOC_Os01g08000 // …
GO:0009719	biological process	response to endogenous stimulus	47	383	12.2715	2015	34296	5.87532	2.2e-06	0.00012	// LOC_Os06g43090 // LOC_Os03g08330 // LOC_Os01g19330 // LOC_Os03g17700 // LOC_Os12g28590 // LOC_Os04g40630 // LOC_Os01g47760 // LOC_Os03g21710 // LOC_Os11g08210 // LOC_Os10g25290 // LOC_Os03g09170 // LOC_Os05g34830 // LOC_Os04g52090 // LOC_Os05g48930 // LOC_Os01g48446 // LOC_Os01g50940 // LOC_Os02g45710 // LOC_Os01g65370 // LOC_Os03g57310 // LOC_Os10g25230 // LOC_Os09g26960 // LOC_Os01g04330 // …
GO:0003676	molecular function	nucleic acid binding	79	383	20.6266	4645	34296	13.5439	9.5e-05	0.00086	// LOC_Os06g43090 // LOC_Os09g28440 // LOC_Os02g43790 // LOC_Os01g19330 // LOC_Os02g40530 // LOC_Os05g39720 // LOC_Os02g40900 // LOC_Os02g45450 // LOC_Os01g61080 // LOC_Os01g14440 // LOC_Os02g08440 // LOC_Os02g36924 // LOC_Os05g45410 // LOC_Os03g45730 // LOC_Os11g08210 // LOC_Os03g21710 // LOC_Os09g35010 // LOC_Os03g09170 // LOC_Os09g28210 // LOC_Os05g34830 // LOC_Os04g52090 // LOC_Os10g41330 // …
GO:0006807	biological process	nitrogen compound metabolic process	85	383	22.1932	5399	34296	15.7424	0.00061	0.023	// LOC_Os02g54890 // LOC_Os02g36550 // LOC_Os09g28440 // LOC_Os03g58790 // LOC_Os02g08440 // LOC_Os02g43790 // LOC_Os03g57340 // LOC_Os01g19330 // LOC_Os02g40530 // LOC_Os05g39720 // LOC_Os03g49430 // LOC_Os02g45450 // LOC_Os04g40630 // LOC_Os01g61080 // LOC_Os01g14440 // LOC_Os01g32770 // LOC_Os02g36924 // LOC_Os05g45410 // LOC_Os03g21710 // LOC_Os11g08210 // LOC_Os09g35010 // LOC_Os03g09170 // …
GO:0006139	biological process	nucleobase, nucleoside, nucleotide and nucleic acid metabolic process	85	383	22.1932	5399	34296	15.7424	0.00061	0.023	// LOC_Os02g54890 // LOC_Os02g36550 // LOC_Os09g28440 // LOC_Os03g58790 // LOC_Os02g08440 // LOC_Os02g43790 // LOC_Os03g57340 // LOC_Os01g19330 // LOC_Os02g40530 // LOC_Os05g39720 // LOC_Os03g49430 // LOC_Os02g45450 // LOC_Os04g40630 // LOC_Os01g61080 // LOC_Os01g14440 // LOC_Os01g32770 // LOC_Os02g36924 // LOC_Os05g45410 // LOC_Os03g21710 // LOC_Os11g08210 // LOC_Os09g35010 // LOC_Os03g09170 // …
GO:0005515	molecular function	protein binding	74	383	19.3211	4910	34296	14.3165	0.0045	0.034	// LOC_Os03g23010 // LOC_Os06g43090 // LOC_Os06g44160 // LOC_Os02g53840 // LOC_Os03g08330 // LOC_Os03g57340 // LOC_Os01g60420 // LOC_Os01g63690 // LOC_Os05g39720 // LOC_Os01g17050 // LOC_Os04g40630 // LOC_Os05g10840 // LOC_Os08g34780 // LOC_Os05g38530 // LOC_Os01g38980 // LOC_Os01g47760 // LOC_Os02g08440 // LOC_Os01g04280 // LOC_Os02g36924 // LOC_Os05g48810 // LOC_Os03g21710 // LOC_Os09g31120 // …
GO:0019825	molecular function	oxygen binding	11	383	2.87206	390	34296	1.13716	0.0054	0.035	// LOC_Os02g47470 // LOC_Os11g05380 // LOC_Os07g33600 // LOC_Os07g33620 // LOC_Os07g23710 // LOC_Os03g25490 // LOC_Os07g44140 // LOC_Os07g44110 // LOC_Os06g45960 // LOC_Os09g26960 // LOC_Os09g10340
GO:0044237	biological process	cellular metabolic process	140	383	36.5535	10280	34296	29.9743	0.0035	0.12	// LOC_Os06g43090 // LOC_Os09g28440 // LOC_Os06g16070 // LOC_Os03g57340 // LOC_Os03g17700 // LOC_Os04g52840 // LOC_Os08g13840 // LOC_Os02g32590 // LOC_Os02g36924 // LOC_Os05g45410 // LOC_Os09g35010 // LOC_Os03g09170 // LOC_Os01g64310 // LOC_Os01g48446 // LOC_Os03g10950 // LOC_Os02g40530 // LOC_Os01g50940 // LOC_Os05g48690 // LOC_Os03g53340 // LOC_Os05g41780 // LOC_Os03g06630 // LOC_Os05g09020 // …
GO:0009058	biological process	biosynthetic process	100	383	26.1097	7335	34296	21.3873	0.016	0.48	// LOC_Os06g43090 // LOC_Os02g26430 // LOC_Os03g17700 // LOC_Os08g13840 // LOC_Os01g68060 // LOC_Os02g36924 // LOC_Os05g45410 // LOC_Os09g35010 // LOC_Os03g09170 // LOC_Os01g64310 // LOC_Os01g48446 // LOC_Os02g40530 // LOC_Os01g50940 // LOC_Os05g48690 // LOC_Os03g53340 // LOC_Os05g41780 // LOC_Os03g06630 // LOC_Os09g20390 // LOC_Os05g09020 // LOC_Os08g36920 // LOC_Os01g60600 // LOC_Os02g32590 // …
GO:0007165	biological process	signal transduction	31	383	8.09399	1951	34296	5.68871	0.033	0.76	// LOC_Os03g08330 // LOC_Os06g16070 // LOC_Os03g17700 // LOC_Os01g47760 // LOC_Os03g21710 // LOC_Os06g18000 // LOC_Os03g09170 // LOC_Os11g47170 // LOC_Os04g52090 // LOC_Os05g48930 // LOC_Os03g57310 // LOC_Os01g04330 // LOC_Os05g41780 // LOC_Os05g09020 // LOC_Os01g47730 // LOC_Os02g03280 // LOC_Os07g36170 // LOC_Os07g22730 // LOC_Os05g34830 // LOC_Os05g46020 // LOC_Os11g09010 // LOC_Os03g18150 // …
GO:0050794	biological process	regulation of cellular process	31	383	8.09399	1951	34296	5.68871	0.033	0.76	// LOC_Os03g08330 // LOC_Os06g16070 // LOC_Os03g17700 // LOC_Os01g47760 // LOC_Os03g21710 // LOC_Os06g18000 // LOC_Os03g09170 // LOC_Os11g47170 // LOC_Os04g52090 // LOC_Os05g48930 // LOC_Os03g57310 // LOC_Os01g04330 // LOC_Os05g41780 // LOC_Os05g09020 // LOC_Os01g47730 // LOC_Os02g03280 // LOC_Os07g36170 // LOC_Os07g22730 // LOC_Os05g34830 // LOC_Os05g46020 // LOC_Os11g09010 // LOC_Os03g18150 // …
GO:0023046	biological process	signaling process	31	383	8.09399	1972	34296	5.74994	0.037	0.76	// LOC_Os03g08330 // LOC_Os06g16070 // LOC_Os03g17700 // LOC_Os01g47760 // LOC_Os03g21710 // LOC_Os06g18000 // LOC_Os03g09170 // LOC_Os11g47170 // LOC_Os04g52090 // LOC_Os05g48930 // LOC_Os03g57310 // LOC_Os01g04330 // LOC_Os05g41780 // LOC_Os05g09020 // LOC_Os01g47730 // LOC_Os02g03280 // LOC_Os07g36170 // LOC_Os07g22730 // LOC_Os05g34830 // LOC_Os05g46020 // LOC_Os11g09010 // LOC_Os03g18150 // …
GO:0023060	biological process	signal transmission	31	383	8.09399	1972	34296	5.74994	0.037	0.76	// LOC_Os03g08330 // LOC_Os06g16070 // LOC_Os03g17700 // LOC_Os01g47760 // LOC_Os03g21710 // LOC_Os06g18000 // LOC_Os03g09170 // LOC_Os11g47170 // LOC_Os04g52090 // LOC_Os05g48930 // LOC_Os03g57310 // LOC_Os01g04330 // LOC_Os05g41780 // LOC_Os05g09020 // LOC_Os01g47730 // LOC_Os02g03280 // LOC_Os07g36170 // LOC_Os07g22730 // LOC_Os05g34830 // LOC_Os05g46020 // LOC_Os11g09010 // LOC_Os03g18150 // …
GO:0005634	cellular component	nucleus	64	383	16.7102	4212	34296	12.2813	0.0071	0.85	// LOC_Os03g08330 // LOC_Os09g28440 // LOC_Os06g44160 // LOC_Os04g28420 // LOC_Os03g57340 // LOC_Os01g55510 // LOC_Os05g39720 // LOC_Os03g49430 // LOC_Os02g45450 // LOC_Os04g40630 // LOC_Os01g61080 // LOC_Os01g67100 // LOC_Os02g08440 // LOC_Os05g45410 // LOC_Os09g16510 // LOC_Os03g04770 // LOC_Os09g35010 // LOC_Os05g44900 // LOC_Os09g28210 // LOC_Os02g43790 // LOC_Os04g52090 // LOC_Os10g41330 // …
GO:0023052	biological process	signaling	36	383	9.39948	2409	34296	7.02414	0.048	0.91	// LOC_Os03g08330 // LOC_Os06g16070 // LOC_Os03g17700 // LOC_Os01g47760 // LOC_Os03g21710 // LOC_Os06g18000 // LOC_Os02g56310 // LOC_Os03g09170 // LOC_Os11g47170 // LOC_Os04g52090 // LOC_Os05g48930 // LOC_Os03g57310 // LOC_Os01g04330 // LOC_Os10g39090 // LOC_Os05g41780 // LOC_Os05g09020 // LOC_Os01g47730 // LOC_Os02g03280 // LOC_Os07g36170 // LOC_Os11g10280 // LOC_Os07g22730 // LOC_Os05g34830 // …
GO:0032502	biological process	developmental process	41	383	10.705	3791	34296	11.0538	0.61	1	// LOC_Os06g43090 // LOC_Os03g08330 // LOC_Os03g57340 // LOC_Os01g55510 // LOC_Os03g17700 // LOC_Os04g40630 // LOC_Os05g10840 // LOC_Os08g34240 // LOC_Os02g36924 // LOC_Os06g18000 // LOC_Os12g16520 // LOC_Os03g09170 // LOC_Os09g28210 // LOC_Os05g34830 // LOC_Os01g15640 // LOC_Os05g31620 // LOC_Os01g64310 // LOC_Os01g48446 // LOC_Os04g58850 // LOC_Os01g04330 // LOC_Os01g67100 // LOC_Os02g56250 // …
GO:0043412	biological process	macromolecule modification	52	383	13.577	3977	34296	11.5961	0.13	1	// LOC_Os01g72000 // LOC_Os06g16070 // LOC_Os03g17700 // LOC_Os04g52840 // LOC_Os12g09640 // LOC_Os08g34240 // LOC_Os05g38530 // LOC_Os01g38980 // LOC_Os01g58140 // LOC_Os06g18000 // LOC_Os12g16520 // LOC_Os03g55320 // LOC_Os04g49690 // LOC_Os11g47170 // LOC_Os07g39520 // LOC_Os02g03410 // LOC_Os01g62290 // LOC_Os03g19260 // LOC_Os03g13820 // LOC_Os01g50410 // LOC_Os02g06930 // LOC_Os03g10950 // …
GO:0009791	biological process	post-embryonic development	16	383	4.17755	2033	34296	5.9278	0.95	1	// LOC_Os06g43090 // LOC_Os03g08330 // LOC_Os09g28210 // LOC_Os06g18000 // LOC_Os03g57340 // LOC_Os02g56250 // LOC_Os03g17700 // LOC_Os04g49690 // LOC_Os07g36170 // LOC_Os04g38950 // LOC_Os07g39470 // LOC_Os02g36924 // LOC_Os04g56170 // LOC_Os01g74340 // LOC_Os02g47470 // LOC_Os01g04330
GO:0008219	biological process	cell death	6	383	1.56658	478	34296	1.39375	0.45	1	// LOC_Os11g33120 // LOC_Os04g43440 // LOC_Os02g03280 // LOC_Os04g48850 // LOC_Os06g18000 // LOC_Os03g57310
GO:0009653	biological process	anatomical structure morphogenesis	10	383	2.61097	1141	34296	3.32692	0.82	1	// LOC_Os09g28210 // LOC_Os01g67100 // LOC_Os03g21380 // LOC_Os05g31620 // LOC_Os07g48340 // LOC_Os11g09010 // LOC_Os01g55510 // LOC_Os08g34780 // LOC_Os01g72100 // LOC_Os12g16520
GO:0007275	biological process	multicellular organismal development	37	383	9.66057	3543	34296	10.3307	0.69	1	// LOC_Os06g43090 // LOC_Os03g08330 // LOC_Os03g57340 // LOC_Os01g55510 // LOC_Os03g17700 // LOC_Os04g40630 // LOC_Os05g10840 // LOC_Os08g34240 // LOC_Os02g36924 // LOC_Os06g18000 // LOC_Os09g28210 // LOC_Os05g34830 // LOC_Os01g15640 // LOC_Os05g31620 // LOC_Os01g64310 // LOC_Os01g48446 // LOC_Os04g58850 // LOC_Os01g04330 // LOC_Os01g67100 // LOC_Os02g56250 // LOC_Os04g49690 // LOC_Os07g36170 // …
GO:0007049	biological process	cell cycle	7	383	1.82768	485	34296	1.41416	0.3	1	// LOC_Os08g32540 // LOC_Os01g67100 // LOC_Os01g07170 // LOC_Os08g38220 // LOC_Os02g24080 // LOC_Os04g56170 // LOC_Os03g50220
GO:0044267	biological process	cellular protein metabolic process	52	383	13.577	4849	34296	14.1387	0.65	1	// LOC_Os01g72000 // LOC_Os06g16070 // LOC_Os03g17700 // LOC_Os04g52840 // LOC_Os12g09640 // LOC_Os08g34240 // LOC_Os05g38530 // LOC_Os01g38980 // LOC_Os01g58140 // LOC_Os06g18000 // LOC_Os12g16520 // LOC_Os03g55320 // LOC_Os04g49690 // LOC_Os11g47170 // LOC_Os07g39520 // LOC_Os02g03410 // LOC_Os01g62290 // LOC_Os03g19260 // LOC_Os03g13820 // LOC_Os01g50410 // LOC_Os02g06930 // LOC_Os03g10950 // …
GO:0016049	biological process	cell growth	5	383	1.30548	567	34296	1.65325	0.76	1	// LOC_Os08g34780 // LOC_Os05g31620 // LOC_Os01g72100 // LOC_Os10g35460 // LOC_Os12g16520
GO:0000003	biological process	reproduction	10	383	2.61097	1965	34296	5.72953	1	1	// LOC_Os03g08330 // LOC_Os09g28210 // LOC_Os04g56170 // LOC_Os03g57340 // LOC_Os03g17700 // LOC_Os04g49690 // LOC_Os11g10280 // LOC_Os06g18000 // LOC_Os02g47470 // LOC_Os01g04330
GO:0044260	biological process	cellular macromolecule metabolic process	54	383	14.0992	5364	34296	15.6403	0.81	1	// LOC_Os01g72000 // LOC_Os08g39450 // LOC_Os06g16070 // LOC_Os03g17700 // LOC_Os04g52840 // LOC_Os12g09640 // LOC_Os08g34240 // LOC_Os05g38530 // LOC_Os01g38980 // LOC_Os01g58140 // LOC_Os06g18000 // LOC_Os12g16520 // LOC_Os03g55320 // LOC_Os04g49690 // LOC_Os11g47170 // LOC_Os07g39520 // LOC_Os02g03410 // LOC_Os01g62290 // LOC_Os03g19260 // LOC_Os03g13820 // LOC_Os01g50410 // LOC_Os02g06930 // …
GO:0048869	biological process	cellular developmental process	9	383	2.34987	710	34296	2.07021	0.4	1	// LOC_Os03g09170 // LOC_Os01g67100 // LOC_Os03g21380 // LOC_Os01g72100 // LOC_Os05g31620 // LOC_Os05g10840 // LOC_Os01g55510 // LOC_Os07g48340 // LOC_Os08g31580
GO:0016043	biological process	cellular component organization	13	383	3.39426	1935	34296	5.64206	0.98	1	// LOC_Os05g10840 // LOC_Os01g67100 // LOC_Os07g48340 // LOC_Os03g21380 // LOC_Os02g32520 // LOC_Os10g35460 // LOC_Os01g07170 // LOC_Os02g24080 // LOC_Os03g18120 // LOC_Os08g34780 // LOC_Os03g57310 // LOC_Os12g16520 // LOC_Os03g50220
GO:0090066	biological process	regulation of anatomical structure size	5	383	1.30548	567	34296	1.65325	0.76	1	// LOC_Os08g34780 // LOC_Os05g31620 // LOC_Os01g72100 // LOC_Os10g35460 // LOC_Os12g16520
GO:0065007	biological process	biological regulation	37	383	9.66057	2871	34296	8.37124	0.21	1	// LOC_Os03g08330 // LOC_Os06g16070 // LOC_Os06g08880 // LOC_Os03g17700 // LOC_Os01g47760 // LOC_Os08g34780 // LOC_Os03g21710 // LOC_Os06g18000 // LOC_Os12g16520 // LOC_Os03g09170 // LOC_Os11g47170 // LOC_Os04g52090 // LOC_Os05g48930 // LOC_Os05g31620 // LOC_Os03g57310 // LOC_Os01g04330 // LOC_Os05g41780 // LOC_Os05g09020 // LOC_Os01g47730 // LOC_Os10g35460 // LOC_Os07g36170 // LOC_Os02g03280 // …
GO:0065008	biological process	regulation of biological quality	6	383	1.56658	863	34296	2.51633	0.92	1	// LOC_Os05g31620 // LOC_Os06g08880 // LOC_Os10g35460 // LOC_Os08g34780 // LOC_Os01g72100 // LOC_Os12g16520
GO:0009908	biological process	flower development	7	383	1.82768	662	34296	1.93025	0.61	1	// LOC_Os03g08330 // LOC_Os09g28210 // LOC_Os04g56170 // LOC_Os03g57340 // LOC_Os03g17700 // LOC_Os06g18000 // LOC_Os01g04330
GO:0016265	biological process	death	6	383	1.56658	478	34296	1.39375	0.45	1	// LOC_Os11g33120 // LOC_Os04g43440 // LOC_Os02g03280 // LOC_Os04g48850 // LOC_Os06g18000 // LOC_Os03g57310
GO:0005975	biological process	carbohydrate metabolic process	16	383	4.17755	1439	34296	4.19582	0.54	1	// LOC_Os02g38140 // LOC_Os02g54890 // LOC_Os08g14700 // LOC_Os05g41610 // LOC_Os09g20390 // LOC_Os05g41590 // LOC_Os03g26910 // LOC_Os06g21570 // LOC_Os12g16520 // LOC_Os02g50600 // LOC_Os08g41440 // LOC_Os02g44235 // LOC_Os03g18120 // LOC_Os03g21710 // LOC_Os03g04770 // LOC_Os07g35480
GO:0030154	biological process	cell differentiation	9	383	2.34987	710	34296	2.07021	0.4	1	// LOC_Os03g09170 // LOC_Os01g67100 // LOC_Os03g21380 // LOC_Os01g72100 // LOC_Os05g31620 // LOC_Os05g10840 // LOC_Os01g55510 // LOC_Os07g48340 // LOC_Os08g31580
GO:0048608	biological process	reproductive structure development	7	383	1.82768	668	34296	1.94775	0.62	1	// LOC_Os03g08330 // LOC_Os09g28210 // LOC_Os04g56170 // LOC_Os03g57340 // LOC_Os03g17700 // LOC_Os06g18000 // LOC_Os01g04330
GO:0006629	biological process	lipid metabolic process	6	383	1.56658	1376	34296	4.01213	1	1	// LOC_Os06g05130 // LOC_Os09g31970 // LOC_Os02g03280 // LOC_Os05g38350 // LOC_Os11g09010 // LOC_Os02g47470
GO:0032501	biological process	multicellular organismal process	37	383	9.66057	3619	34296	10.5523	0.74	1	// LOC_Os06g43090 // LOC_Os03g08330 // LOC_Os03g57340 // LOC_Os01g55510 // LOC_Os03g17700 // LOC_Os04g40630 // LOC_Os05g10840 // LOC_Os08g34240 // LOC_Os02g36924 // LOC_Os06g18000 // LOC_Os09g28210 // LOC_Os05g34830 // LOC_Os01g15640 // LOC_Os05g31620 // LOC_Os01g64310 // LOC_Os01g48446 // LOC_Os04g58850 // LOC_Os01g04330 // LOC_Os01g67100 // LOC_Os02g56250 // LOC_Os04g49690 // LOC_Os07g36170 // …
GO:0006810	biological process	transport	21	383	5.48303	3278	34296	9.55797	1	1	// LOC_Os03g05750 // LOC_Os06g05130 // LOC_Os08g13570 // LOC_Os04g48290 // LOC_Os01g67820 // LOC_Os06g08880 // LOC_Os05g39610 // LOC_Os05g38350 // LOC_Os01g65110 // LOC_Os08g34240 // LOC_Os04g57200 // LOC_Os03g05620 // LOC_Os01g41420 // LOC_Os02g37330 // LOC_Os04g47780 // LOC_Os02g24080 // LOC_Os01g70490 // LOC_Os03g57310 // LOC_Os03g50280 // LOC_Os01g47730 // LOC_Os03g45370
GO:0006464	biological process	protein modification process	52	383	13.577	3977	34296	11.5961	0.13	1	// LOC_Os01g72000 // LOC_Os06g16070 // LOC_Os03g17700 // LOC_Os04g52840 // LOC_Os12g09640 // LOC_Os08g34240 // LOC_Os05g38530 // LOC_Os01g38980 // LOC_Os01g58140 // LOC_Os06g18000 // LOC_Os12g16520 // LOC_Os03g55320 // LOC_Os04g49690 // LOC_Os11g47170 // LOC_Os07g39520 // LOC_Os02g03410 // LOC_Os01g62290 // LOC_Os03g19260 // LOC_Os03g13820 // LOC_Os01g50410 // LOC_Os02g06930 // LOC_Os03g10950 // …
GO:0003006	biological process	reproductive developmental process	7	383	1.82768	668	34296	1.94775	0.62	1	// LOC_Os03g08330 // LOC_Os09g28210 // LOC_Os04g56170 // LOC_Os03g57340 // LOC_Os03g17700 // LOC_Os06g18000 // LOC_Os01g04330
GO:0008152	biological process	metabolic process	223	383	58.2245	19328	34296	56.3564	0.25	1	// LOC_Os06g43090 // LOC_Os08g14700 // LOC_Os09g28440 // LOC_Os06g16070 // LOC_Os03g57340 // LOC_Os03g17700 // LOC_Os11g05380 // LOC_Os04g52840 // LOC_Os01g61080 // LOC_Os06g11240 // LOC_Os09g39760 // LOC_Os01g47760 // LOC_Os02g11070 // LOC_Os02g36924 // LOC_Os05g45410 // LOC_Os09g35010 // LOC_Os03g09170 // LOC_Os06g11280 // LOC_Os06g21570 // LOC_Os01g48446 // LOC_Os03g10950 // LOC_Os03g25490 // …
GO:0007154	biological process	cell communication	5	383	1.30548	512	34296	1.49289	0.68	1	// LOC_Os10g39090 // LOC_Os03g08660 // LOC_Os02g52210 // LOC_Os11g10280 // LOC_Os02g56310
GO:0051234	biological process	establishment of localization	21	383	5.48303	3278	34296	9.55797	1	1	// LOC_Os03g05750 // LOC_Os06g05130 // LOC_Os08g13570 // LOC_Os04g48290 // LOC_Os01g67820 // LOC_Os06g08880 // LOC_Os05g39610 // LOC_Os05g38350 // LOC_Os01g65110 // LOC_Os08g34240 // LOC_Os04g57200 // LOC_Os03g05620 // LOC_Os01g41420 // LOC_Os02g37330 // LOC_Os04g47780 // LOC_Os02g24080 // LOC_Os01g70490 // LOC_Os03g57310 // LOC_Os03g50280 // LOC_Os01g47730 // LOC_Os03g45370
GO:0009056	biological process	catabolic process	14	383	3.65535	2007	34296	5.85199	0.98	1	// LOC_Os04g46980 // LOC_Os03g57340 // LOC_Os06g30970 // LOC_Os12g28590 // LOC_Os05g39720 // LOC_Os04g58810 // LOC_Os07g42590 // LOC_Os05g44340 // LOC_Os02g32520 // LOC_Os03g58790 // LOC_Os09g20220 // LOC_Os01g61080 // LOC_Os01g35040 // LOC_Os03g04770
GO:0051179	biological process	localization	21	383	5.48303	3278	34296	9.55797	1	1	// LOC_Os03g05750 // LOC_Os06g05130 // LOC_Os08g13570 // LOC_Os04g48290 // LOC_Os01g67820 // LOC_Os06g08880 // LOC_Os05g39610 // LOC_Os05g38350 // LOC_Os01g65110 // LOC_Os08g34240 // LOC_Os04g57200 // LOC_Os03g05620 // LOC_Os01g41420 // LOC_Os02g37330 // LOC_Os04g47780 // LOC_Os02g24080 // LOC_Os01g70490 // LOC_Os03g57310 // LOC_Os03g50280 // LOC_Os01g47730 // LOC_Os03g45370
GO:0019748	biological process	secondary metabolic process	8	383	2.08877	583	34296	1.69991	0.33	1	// LOC_Os09g20220 // LOC_Os05g39720 // LOC_Os03g17700 // LOC_Os05g38350 // LOC_Os05g35500 // LOC_Os01g61080 // LOC_Os03g21710 // LOC_Os09g26960
GO:0040007	biological process	growth	6	383	1.56658	736	34296	2.14602	0.83	1	// LOC_Os05g31620 // LOC_Os10g35460 // LOC_Os03g32230 // LOC_Os08g34780 // LOC_Os01g72100 // LOC_Os12g16520
GO:0044238	biological process	primary metabolic process	161	383	42.0366	13205	34296	38.503	0.087	1	// LOC_Os06g43090 // LOC_Os08g14700 // LOC_Os09g28440 // LOC_Os06g16070 // LOC_Os03g57340 // LOC_Os03g17700 // LOC_Os04g52840 // LOC_Os08g13840 // LOC_Os02g32590 // LOC_Os02g36924 // LOC_Os05g45410 // LOC_Os09g35010 // LOC_Os03g09170 // LOC_Os06g21570 // LOC_Os01g48446 // LOC_Os03g10950 // LOC_Os02g40530 // LOC_Os01g50940 // LOC_Os08g39450 // LOC_Os07g35480 // LOC_Os05g48690 // LOC_Os03g53340 // …
GO:0009605	biological process	response to external stimulus	8	383	2.08877	681	34296	1.98565	0.49	1	// LOC_Os04g48850 // LOC_Os10g39090 // LOC_Os04g43440 // LOC_Os02g52210 // LOC_Os03g08660 // LOC_Os02g24080 // LOC_Os02g56310 // LOC_Os01g04330
GO:0022414	biological process	reproductive process	9	383	2.34987	985	34296	2.87206	0.77	1	// LOC_Os03g08330 // LOC_Os09g28210 // LOC_Os04g56170 // LOC_Os03g57340 // LOC_Os03g17700 // LOC_Os04g49690 // LOC_Os11g10280 // LOC_Os06g18000 // LOC_Os01g04330
GO:0019538	biological process	protein metabolic process	61	383	15.9269	6088	34296	17.7513	0.84	1	// LOC_Os01g72000 // LOC_Os02g50730 // LOC_Os06g16070 // LOC_Os06g44160 // LOC_Os02g53840 // LOC_Os03g57340 // LOC_Os03g17700 // LOC_Os04g52840 // LOC_Os12g09640 // LOC_Os08g34240 // LOC_Os05g38530 // LOC_Os09g28000 // LOC_Os01g58140 // LOC_Os01g35040 // LOC_Os05g48810 // LOC_Os06g18000 // LOC_Os12g16520 // LOC_Os03g55320 // LOC_Os04g49690 // LOC_Os11g47170 // LOC_Os07g39520 // LOC_Os02g03410 // …
GO:0048856	biological process	anatomical structure development	16	383	4.17755	1665	34296	4.85479	0.76	1	// LOC_Os03g08330 // LOC_Os09g28210 // LOC_Os06g18000 // LOC_Os03g21380 // LOC_Os03g57340 // LOC_Os05g31620 // LOC_Os03g17700 // LOC_Os07g48340 // LOC_Os01g67100 // LOC_Os11g09010 // LOC_Os01g55510 // LOC_Os08g34780 // LOC_Os01g72100 // LOC_Os04g56170 // LOC_Os12g16520 // LOC_Os01g04330
GO:0008361	biological process	regulation of cell size	5	383	1.30548	567	34296	1.65325	0.76	1	// LOC_Os08g34780 // LOC_Os05g31620 // LOC_Os01g72100 // LOC_Os10g35460 // LOC_Os12g16520
GO:0043170	biological process	macromolecule metabolic process	63	383	16.4491	6691	34296	19.5096	0.94	1	// LOC_Os01g72000 // LOC_Os02g50730 // LOC_Os08g39450 // LOC_Os06g16070 // LOC_Os06g44160 // LOC_Os02g53840 // LOC_Os03g57340 // LOC_Os03g17700 // LOC_Os04g52840 // LOC_Os12g09640 // LOC_Os08g34240 // LOC_Os05g38530 // LOC_Os09g28000 // LOC_Os01g58140 // LOC_Os01g35040 // LOC_Os05g48810 // LOC_Os06g18000 // LOC_Os12g16520 // LOC_Os03g55320 // LOC_Os04g49690 // LOC_Os11g47170 // LOC_Os07g39520 // …
GO:0050789	biological process	regulation of biological process	31	383	8.09399	2132	34296	6.21647	0.084	1	// LOC_Os03g08330 // LOC_Os06g16070 // LOC_Os03g17700 // LOC_Os01g47760 // LOC_Os03g21710 // LOC_Os06g18000 // LOC_Os03g09170 // LOC_Os11g47170 // LOC_Os04g52090 // LOC_Os05g48930 // LOC_Os03g57310 // LOC_Os01g04330 // LOC_Os05g41780 // LOC_Os05g09020 // LOC_Os01g47730 // LOC_Os02g03280 // LOC_Os07g36170 // LOC_Os07g22730 // LOC_Os05g34830 // LOC_Os05g46020 // LOC_Os11g09010 // LOC_Os03g18150 // …
GO:0009987	biological process	cellular process	210	383	54.8303	18214	34296	53.1082	0.27	1	// LOC_Os06g43090 // LOC_Os04g48290 // LOC_Os09g28440 // LOC_Os06g16070 // LOC_Os02g06720 // LOC_Os03g57340 // LOC_Os06g08880 // LOC_Os03g17700 // LOC_Os04g52840 // LOC_Os01g61080 // LOC_Os01g47760 // LOC_Os02g32590 // LOC_Os02g36924 // LOC_Os05g45410 // LOC_Os09g35010 // LOC_Os03g09170 // LOC_Os01g64310 // LOC_Os01g48446 // LOC_Os03g10950 // LOC_Os02g40530 // LOC_Os01g55510 // LOC_Os05g48690 // …
GO:0032535	biological process	regulation of cellular component size	5	383	1.30548	567	34296	1.65325	0.76	1	// LOC_Os08g34780 // LOC_Os05g31620 // LOC_Os01g72100 // LOC_Os10g35460 // LOC_Os12g16520
GO:0016787	molecular function	hydrolase activity	40	383	10.4439	4293	34296	12.5175	0.91	1	// LOC_Os02g50730 // LOC_Os08g14700 // LOC_Os02g53840 // LOC_Os12g28590 // LOC_Os01g19130 // LOC_Os12g09640 // LOC_Os09g28000 // LOC_Os02g44235 // LOC_Os01g35040 // LOC_Os05g33400 // LOC_Os03g04770 // LOC_Os10g40650 // LOC_Os03g18150 // LOC_Os02g21040 // LOC_Os09g20390 // LOC_Os02g32520 // LOC_Os05g44340 // LOC_Os06g21570 // LOC_Os03g55320 // LOC_Os01g36080 // LOC_Os03g10950 // LOC_Os10g25180 // …
GO:0003824	molecular function	catalytic activity	129	383	33.6815	13508	34296	39.3865	0.99	1	// LOC_Os08g14700 // LOC_Os06g16070 // LOC_Os03g17700 // LOC_Os11g05380 // LOC_Os04g52840 // LOC_Os06g11240 // LOC_Os09g39760 // LOC_Os01g47760 // LOC_Os01g68060 // LOC_Os06g11280 // LOC_Os06g21570 // LOC_Os03g10950 // LOC_Os03g25490 // LOC_Os07g36560 // LOC_Os04g26870 // LOC_Os07g35480 // LOC_Os09g20390 // LOC_Os06g30970 // LOC_Os03g13210 // LOC_Os10g37760 // LOC_Os07g44140 // LOC_Os02g11070 // …
GO:0016740	molecular function	transferase activity	46	383	12.0104	5200	34296	15.1621	0.97	1	// LOC_Os06g16070 // LOC_Os11g47210 // LOC_Os03g17700 // LOC_Os03g63330 // LOC_Os04g52840 // LOC_Os01g36080 // LOC_Os08g34240 // LOC_Os05g38350 // LOC_Os07g04130 // LOC_Os06g18000 // LOC_Os12g16520 // LOC_Os03g56160 // LOC_Os04g49690 // LOC_Os11g47170 // LOC_Os07g39520 // LOC_Os03g13820 // LOC_Os01g50410 // LOC_Os02g06930 // LOC_Os02g50600 // LOC_Os07g36560 // LOC_Os07g38120 // LOC_Os06g10160 // …
GO:0005215	molecular function	transporter activity	12	383	3.13316	2021	34296	5.89282	1	1	// LOC_Os03g50280 // LOC_Os06g05130 // LOC_Os08g14860 // LOC_Os04g48290 // LOC_Os06g08880 // LOC_Os03g05620 // LOC_Os01g65110 // LOC_Os05g38350 // LOC_Os01g41420 // LOC_Os04g47780 // LOC_Os01g70490 // LOC_Os03g45370
GO:0000166	molecular function	nucleotide binding	32	383	8.35509	3490	34296	10.1761	0.9	1	// LOC_Os06g16070 // LOC_Os03g57340 // LOC_Os12g28590 // LOC_Os01g36080 // LOC_Os08g34240 // LOC_Os05g38530 // LOC_Os06g18000 // LOC_Os12g16520 // LOC_Os11g47170 // LOC_Os07g39520 // LOC_Os01g62290 // LOC_Os02g32520 // LOC_Os03g13820 // LOC_Os01g50410 // LOC_Os05g44340 // LOC_Os02g40900 // LOC_Os03g58790 // LOC_Os01g47730 // LOC_Os11g10280 // LOC_Os05g33710 // LOC_Os04g01740 // LOC_Os07g38120 // …
GO:0016772	molecular function	transferase activity, transferring phosphorus-containing groups	30	383	7.8329	2699	34296	7.86972	0.54	1	// LOC_Os06g16070 // LOC_Os12g16520 // LOC_Os03g17700 // LOC_Os03g63330 // LOC_Os04g52840 // LOC_Os01g36080 // LOC_Os08g34240 // LOC_Os07g04130 // LOC_Os06g18000 // LOC_Os02g56310 // LOC_Os03g56160 // LOC_Os04g49690 // LOC_Os11g47170 // LOC_Os07g39520 // LOC_Os03g13820 // LOC_Os01g50410 // LOC_Os02g06930 // LOC_Os06g10160 // LOC_Os11g10280 // LOC_Os05g03620 // LOC_Os07g38120 // LOC_Os05g46760 // …
GO:0016301	molecular function	kinase activity	30	383	7.8329	2699	34296	7.86972	0.54	1	// LOC_Os06g16070 // LOC_Os12g16520 // LOC_Os03g17700 // LOC_Os03g63330 // LOC_Os04g52840 // LOC_Os01g36080 // LOC_Os08g34240 // LOC_Os07g04130 // LOC_Os06g18000 // LOC_Os02g56310 // LOC_Os03g56160 // LOC_Os04g49690 // LOC_Os11g47170 // LOC_Os07g39520 // LOC_Os03g13820 // LOC_Os01g50410 // LOC_Os02g06930 // LOC_Os06g10160 // LOC_Os11g10280 // LOC_Os05g03620 // LOC_Os07g38120 // LOC_Os05g46760 // …
GO:0005783	cellular component	endoplasmic reticulum	6	383	1.56658	768	34296	2.23933	0.86	1	// LOC_Os01g29330 // LOC_Os09g31970 // LOC_Os12g28590 // LOC_Os02g03280 // LOC_Os04g36750 // LOC_Os03g58790
GO:0031974	cellular component	membrane-enclosed lumen	8	383	2.08877	743	34296	2.16643	0.59	1	// LOC_Os06g39240 // LOC_Os05g44900 // LOC_Os05g25770 // LOC_Os03g57340 // LOC_Os01g58420 // LOC_Os09g16510 // LOC_Os02g47370 // LOC_Os04g52090
GO:0031981	cellular component	nuclear lumen	8	383	2.08877	743	34296	2.16643	0.59	1	// LOC_Os06g39240 // LOC_Os05g44900 // LOC_Os05g25770 // LOC_Os03g57340 // LOC_Os01g58420 // LOC_Os09g16510 // LOC_Os02g47370 // LOC_Os04g52090
GO:0005773	cellular component	vacuole	11	383	2.87206	1723	34296	5.02391	0.99	1	// LOC_Os08g14860 // LOC_Os02g53840 // LOC_Os01g62290 // LOC_Os01g71350 // LOC_Os03g19270 // LOC_Os05g38530 // LOC_Os01g41420 // LOC_Os04g30420 // LOC_Os02g45610 // LOC_Os01g19820 // LOC_Os12g06220
GO:0016020	cellular component	membrane	62	383	16.188	8187	34296	23.8716	1	1	// LOC_Os01g72000 // LOC_Os02g50730 // LOC_Os08g14860 // LOC_Os06g16070 // LOC_Os02g53840 // LOC_Os04g48290 // LOC_Os03g13840 // LOC_Os06g08880 // LOC_Os07g04130 // LOC_Os03g05460 // LOC_Os01g65110 // LOC_Os05g38530 // LOC_Os09g28000 // LOC_Os01g41420 // LOC_Os02g11070 // LOC_Os03g18910 // LOC_Os04g28420 // LOC_Os05g33400 // LOC_Os12g16520 // LOC_Os01g60650 // LOC_Os03g56160 // LOC_Os04g49690 // …
GO:0043231	cellular component	intracellular membrane-bounded organelle	114	383	29.765	11878	34296	34.6338	0.98	1	// LOC_Os04g39350 // LOC_Os09g28440 // LOC_Os03g57340 // LOC_Os02g44880 // LOC_Os08g13840 // LOC_Os02g32590 // LOC_Os05g45410 // LOC_Os09g35010 // LOC_Os03g09170 // LOC_Os05g35260 // LOC_Os04g36750 // LOC_Os01g48446 // LOC_Os02g45610 // LOC_Os01g50940 // LOC_Os03g47280 // LOC_Os01g19820 // LOC_Os05g44900 // LOC_Os03g06630 // LOC_Os09g20390 // LOC_Os08g36920 // LOC_Os03g13210 // LOC_Os10g37760 // …
GO:0043232	cellular component	intracellular non-membrane-bounded organelle	6	383	1.56658	1237	34296	3.60683	0.99	1	// LOC_Os06g39240 // LOC_Os05g25770 // LOC_Os03g57340 // LOC_Os09g16510 // LOC_Os02g47370 // LOC_Os01g04330
GO:0043233	cellular component	organelle lumen	8	383	2.08877	743	34296	2.16643	0.59	1	// LOC_Os06g39240 // LOC_Os05g44900 // LOC_Os05g25770 // LOC_Os03g57340 // LOC_Os01g58420 // LOC_Os09g16510 // LOC_Os02g47370 // LOC_Os04g52090
GO:0005829	cellular component	cytosol	18	383	4.69974	3345	34296	9.75332	1	1	// LOC_Os08g13570 // LOC_Os10g28350 // LOC_Os03g57340 // LOC_Os04g28420 // LOC_Os01g62290 // LOC_Os03g08660 // LOC_Os05g39610 // LOC_Os05g35260 // LOC_Os04g46970 // LOC_Os04g01740 // LOC_Os03g13450 // LOC_Os05g38530 // LOC_Os03g13300 // LOC_Os09g30490 // LOC_Os05g41590 // LOC_Os08g34780 // LOC_Os04g41960 // LOC_Os03g04770
GO:0044428	cellular component	nuclear part	10	383	2.61097	844	34296	2.46093	0.47	1	// LOC_Os06g39240 // LOC_Os02g43790 // LOC_Os05g44900 // LOC_Os05g25770 // LOC_Os03g57340 // LOC_Os02g03280 // LOC_Os01g58420 // LOC_Os09g16510 // LOC_Os02g47370 // LOC_Os04g52090
GO:0044424	cellular component	intracellular part	133	383	34.7258	14514	34296	42.3198	1	1	// LOC_Os04g39350 // LOC_Os09g28440 // LOC_Os03g57340 // LOC_Os02g44880 // LOC_Os01g61080 // LOC_Os02g32590 // LOC_Os05g45410 // LOC_Os09g35010 // LOC_Os03g09170 // LOC_Os05g35260 // LOC_Os04g36750 // LOC_Os01g48446 // LOC_Os02g45610 // LOC_Os01g50940 // LOC_Os03g47280 // LOC_Os01g19820 // LOC_Os04g17660 // LOC_Os05g44900 // LOC_Os03g06630 // LOC_Os09g20390 // LOC_Os03g13450 // LOC_Os08g36920 // …
GO:0044422	cellular component	organelle part	10	383	2.61097	844	34296	2.46093	0.47	1	// LOC_Os06g39240 // LOC_Os02g43790 // LOC_Os05g44900 // LOC_Os05g25770 // LOC_Os03g57340 // LOC_Os02g03280 // LOC_Os01g58420 // LOC_Os09g16510 // LOC_Os02g47370 // LOC_Os04g52090
GO:0043229	cellular component	intracellular organelle	115	383	30.0261	12251	34296	35.7214	0.99	1	// LOC_Os04g39350 // LOC_Os09g28440 // LOC_Os03g57340 // LOC_Os02g44880 // LOC_Os08g13840 // LOC_Os02g32590 // LOC_Os05g45410 // LOC_Os09g35010 // LOC_Os03g09170 // LOC_Os05g35260 // LOC_Os04g36750 // LOC_Os01g48446 // LOC_Os02g45610 // LOC_Os01g50940 // LOC_Os03g47280 // LOC_Os01g19820 // LOC_Os05g44900 // LOC_Os03g06630 // LOC_Os09g20390 // LOC_Os08g36920 // LOC_Os03g13210 // LOC_Os10g37760 // …
GO:0005622	cellular component	intracellular	140	383	36.5535	15144	34296	44.1568	1	1	// LOC_Os04g39350 // LOC_Os09g28440 // LOC_Os03g57340 // LOC_Os02g44880 // LOC_Os01g61080 // LOC_Os02g32590 // LOC_Os05g45410 // LOC_Os09g35010 // LOC_Os03g09170 // LOC_Os05g35260 // LOC_Os04g36750 // LOC_Os01g48446 // LOC_Os02g45610 // LOC_Os01g50940 // LOC_Os03g47280 // LOC_Os01g19820 // LOC_Os04g17660 // LOC_Os05g44900 // LOC_Os03g06630 // LOC_Os09g20390 // LOC_Os03g13450 // LOC_Os08g36920 // …
GO:0043227	cellular component	membrane-bounded organelle	114	383	29.765	11878	34296	34.6338	0.98	1	// LOC_Os04g39350 // LOC_Os09g28440 // LOC_Os03g57340 // LOC_Os02g44880 // LOC_Os08g13840 // LOC_Os02g32590 // LOC_Os05g45410 // LOC_Os09g35010 // LOC_Os03g09170 // LOC_Os05g35260 // LOC_Os04g36750 // LOC_Os01g48446 // LOC_Os02g45610 // LOC_Os01g50940 // LOC_Os03g47280 // LOC_Os01g19820 // LOC_Os05g44900 // LOC_Os03g06630 // LOC_Os09g20390 // LOC_Os08g36920 // LOC_Os03g13210 // LOC_Os10g37760 // …
GO:0043226	cellular component	organelle	115	383	30.0261	12251	34296	35.7214	0.99	1	// LOC_Os04g39350 // LOC_Os09g28440 // LOC_Os03g57340 // LOC_Os02g44880 // LOC_Os08g13840 // LOC_Os02g32590 // LOC_Os05g45410 // LOC_Os09g35010 // LOC_Os03g09170 // LOC_Os05g35260 // LOC_Os04g36750 // LOC_Os01g48446 // LOC_Os02g45610 // LOC_Os01g50940 // LOC_Os03g47280 // LOC_Os01g19820 // LOC_Os05g44900 // LOC_Os03g06630 // LOC_Os09g20390 // LOC_Os08g36920 // LOC_Os03g13210 // LOC_Os10g37760 // …
GO:0044446	cellular component	intracellular organelle part	10	383	2.61097	844	34296	2.46093	0.47	1	// LOC_Os06g39240 // LOC_Os02g43790 // LOC_Os05g44900 // LOC_Os05g25770 // LOC_Os03g57340 // LOC_Os02g03280 // LOC_Os01g58420 // LOC_Os09g16510 // LOC_Os02g47370 // LOC_Os04g52090
GO:0044444	cellular component	cytoplasmic part	70	383	18.2768	10930	34296	31.8696	1	1	// LOC_Os04g39350 // LOC_Os02g36550 // LOC_Os01g60650 // LOC_Os08g14860 // LOC_Os06g44160 // LOC_Os02g53840 // LOC_Os02g06720 // LOC_Os03g57340 // LOC_Os02g32520 // LOC_Os02g44880 // LOC_Os12g28590 // LOC_Os02g45450 // LOC_Os03g18910 // LOC_Os05g38530 // LOC_Os01g41420 // LOC_Os04g30420 // LOC_Os08g34780 // LOC_Os04g28420 // LOC_Os03g04770 // LOC_Os09g35010 // LOC_Os03g18150 // LOC_Os01g62290 // …
GO:0005730	cellular component	nucleolus	5	383	1.30548	495	34296	1.44332	0.65	1	// LOC_Os03g57340 // LOC_Os09g16510 // LOC_Os06g39240 // LOC_Os02g47370 // LOC_Os05g25770
GO:0005739	cellular component	mitochondrion	13	383	3.39426	1611	34296	4.69734	0.91	1	// LOC_Os04g39350 // LOC_Os02g06720 // LOC_Os08g14860 // LOC_Os04g39010 // LOC_Os01g62290 // LOC_Os01g09770 // LOC_Os03g19070 // LOC_Os03g55320 // LOC_Os05g38530 // LOC_Os07g02330 // LOC_Os03g10950 // LOC_Os01g74340 // LOC_Os01g60650
GO:0030312	cellular component	external encapsulating structure	11	383	2.87206	1189	34296	3.46688	0.78	1	// LOC_Os04g49690 // LOC_Os02g53840 // LOC_Os01g62290 // LOC_Os01g71350 // LOC_Os10g35460 // LOC_Os04g01740 // LOC_Os03g57340 // LOC_Os05g38530 // LOC_Os09g39760 // LOC_Os02g52010 // LOC_Os05g33400
GO:0044464	cellular component	cell part	183	383	47.7807	19532	34296	56.9512	1	1	// LOC_Os04g39350 // LOC_Os04g48290 // LOC_Os09g28440 // LOC_Os06g16070 // LOC_Os02g06720 // LOC_Os03g57340 // LOC_Os06g08880 // LOC_Os02g44880 // LOC_Os01g61080 // LOC_Os09g39760 // LOC_Os02g11070 // LOC_Os05g45410 // LOC_Os09g35010 // LOC_Os03g09170 // LOC_Os05g35260 // LOC_Os04g36750 // LOC_Os01g48446 // LOC_Os02g45610 // LOC_Os01g50940 // LOC_Os03g47280 // LOC_Os01g19820 // LOC_Os08g39450 // …
GO:0005623	cellular component	cell	211	383	55.0914	22048	34296	64.2874	1	1	// LOC_Os04g39350 // LOC_Os04g48290 // LOC_Os08g14700 // LOC_Os09g28440 // LOC_Os06g16070 // LOC_Os07g44140 // LOC_Os02g06720 // LOC_Os03g57340 // LOC_Os06g08880 // LOC_Os11g05380 // LOC_Os02g44880 // LOC_Os01g61080 // LOC_Os09g39760 // LOC_Os02g11070 // LOC_Os05g45410 // LOC_Os09g35010 // LOC_Os03g09170 // LOC_Os05g35260 // LOC_Os06g21570 // LOC_Os04g36750 // LOC_Os01g48446 // LOC_Os02g45610 // …
GO:0043228	cellular component	non-membrane-bounded organelle	6	383	1.56658	1237	34296	3.60683	0.99	1	// LOC_Os06g39240 // LOC_Os05g25770 // LOC_Os03g57340 // LOC_Os09g16510 // LOC_Os02g47370 // LOC_Os01g04330
GO:0009536	cellular component	plastid	28	383	7.3107	4703	34296	13.713	1	1	// LOC_Os02g36550 // LOC_Os08g14860 // LOC_Os06g44160 // LOC_Os02g45450 // LOC_Os01g09810 // LOC_Os06g45570 // LOC_Os09g35010 // LOC_Os03g18150 // LOC_Os09g20390 // LOC_Os02g32520 // LOC_Os02g45610 // LOC_Os01g60650 // LOC_Os03g47280 // LOC_Os04g26870 // LOC_Os04g58850 // LOC_Os07g38960 // LOC_Os04g38950 // LOC_Os02g44880 // LOC_Os04g45940 // LOC_Os04g30420 // LOC_Os06g05130 // LOC_Os07g12340 // …
GO:0005618	cellular component	cell wall	11	383	2.87206	1179	34296	3.43772	0.77	1	// LOC_Os04g49690 // LOC_Os02g53840 // LOC_Os01g62290 // LOC_Os01g71350 // LOC_Os10g35460 // LOC_Os04g01740 // LOC_Os03g57340 // LOC_Os05g38530 // LOC_Os09g39760 // LOC_Os02g52010 // LOC_Os05g33400
GO:0005886	cellular component	plasma membrane	38	383	9.92167	4240	34296	12.363	0.94	1	// LOC_Os01g72000 // LOC_Os06g16070 // LOC_Os12g21940 // LOC_Os05g33400 // LOC_Os07g04130 // LOC_Os05g38530 // LOC_Os04g30420 // LOC_Os03g18910 // LOC_Os06g18000 // LOC_Os12g16520 // LOC_Os03g56160 // LOC_Os04g49690 // LOC_Os11g47170 // LOC_Os01g62290 // LOC_Os01g61680 // LOC_Os03g57340 // LOC_Os02g45610 // LOC_Os03g57310 // LOC_Os04g26870 // LOC_Os01g04330 // LOC_Os03g04370 // LOC_Os03g05460 // …
GO:0005737	cellular component	cytoplasm	86	383	22.4543	11866	34296	34.5988	1	1	// LOC_Os04g39350 // LOC_Os03g57340 // LOC_Os02g44880 // LOC_Os09g35010 // LOC_Os05g35260 // LOC_Os04g36750 // LOC_Os03g10950 // LOC_Os03g47280 // LOC_Os01g19820 // LOC_Os04g17660 // LOC_Os09g20390 // LOC_Os03g13450 // LOC_Os03g13210 // LOC_Os10g37760 // LOC_Os03g60780 // LOC_Os09g30490 // LOC_Os01g72530 // LOC_Os01g09810 // LOC_Os02g06720 // LOC_Os09g20220 // LOC_Os07g02330 // LOC_Os03g18120 // …
GO:0070013	cellular component	intracellular organelle lumen	8	383	2.08877	743	34296	2.16643	0.59	1	// LOC_Os06g39240 // LOC_Os05g44900 // LOC_Os05g25770 // LOC_Os03g57340 // LOC_Os01g58420 // LOC_Os09g16510 // LOC_Os02g47370 // LOC_Os04g52090
