# Supplementary material for: Small RNAs and Gene Network in a Durable Disease Resistance Gene—Mediated Defense Responses in Rice
Source: PLoS One. 2015 Sep 3;10(9):e0137360. doi: 10.1371/journal.pone.0137360 (PMC4559425; doi:10.1371/journal.pone.0137360)
Supplement: S13 Table — (XLS) [file pone.0137360.s015.xls]

## Sheet: Sheet1
S13 Table. Correlation of differentially expressed miRNA in Rb49 (compared with Mudanjiang 8 [MDJ8]) and its predicted target using Pearson's coefficient
smRNA id	sequence	length	MDJ8								gene	function	Rb49								PCC
			MDJ8-CK	MDJ8-PXO61-2h	MDJ8-PXO61-4h	MDJ8-PXO61-24h	Rb49-CK	Rb49-PXO61-2h	Rb49-PXO61-4h	Rb49-PXO61-24h			MDJ8-CK	MDJ8-PXO61-2h	MDJ8-PXO61-4h	MDJ8-PXO61-24h	Rb49-CK	Rb49-PXO61-2h	Rb49-PXO61-4h	Rb49-PXO61-24h
osa-miR164d	TGGAGAAGCAGGGCACGTGCT	21	0.392675	0.879324	1.13897	0.771747	0.965781	0.897012	0.303296	0.359427	LOC_Os02g18690	BURP domain containing protein, expressed	4.84934	4.17518	4.32829	4.38516	4.10007	4.12086	4.51818	4.76559	-0.8139
osa-miR6248-new	TTTGAGGATGGAGGTAGTATC	21	0.392675	1.95405	1.25287	2.57249	1.40477	1.34552	1.41538	1.36582	LOC_Os06g30700	transposon protein, putative, unclassified, expressed	16.5513	13.7257	13.3184	11.9323	12.9286	14.8967	13.5058	12.7388	-0.789597
osa-miR396c-5p	TTCCACAGCTTTCTTGAACTT	21	68.6199	107.864	144.878	161.424	112.294	100.241	69.657	64.9844	LOC_Os01g32750	TATA binding protein-associated factor, putative, expressed	760.726	746.483	718.506	737.893	780.691	750.25	796.021	790.512	-0.772513
osa-miR1850-new	CCAAATTCCCAACTTTTCATC	21	9.12969	8.89094	7.28944	10.29	3.86312	6.61546	7.17801	5.60706	LOC_Os01g10610	BES1/BZR1 homolog protein, putative, expressed	484.926	517.699	466.692	402.693	666.757	535.204	480.583	787.079	-0.771883
osa-miR528-3p	CCTGTGCTTGCCTCTTCCATT	21	123.104	168.928	390.668	38.4587	232.139	414.756	168.734	53.5546	LOC_Os12g11440	retrotransposon protein, putative, unclassified, expressed	5.79258	5.35744	5.24901	5.8688	5.34216	4.80946	4.96027	6.53601	-0.753691
osa-miR160f-5p	TGCCTGGCTCCCTGAATGCCA	21	5.49745	7.52311	6.83385	7.46022	5.0045	4.03655	4.04395	3.66615	LOC_Os09g25200	protein binding protein, putative, expressed	23.3077	19.6369	21.2578	21.9189	23.6197	22.5303	21.9472	23.7655	-0.696735
osa-miR1850-new	CCAAATTCCCAACTTTTCATC	21	9.12969	8.89094	7.28944	10.29	3.86312	6.61546	7.17801	5.60706	LOC_Os10g39500	expressed protein	47.5972	40.119	43.8489	38.0606	53.5874	44.9948	46.1049	41.752	-0.680884
osa-miR444d.3	TTGTGGCTTTCTTGCAAGTTG	21	2.84689	8.40243	6.83385	5.53085	5.70689	3.47592	3.74065	3.88181	LOC_Os09g37460	OsSAUR51 - Auxin-responsive SAUR gene family member, expressed	58.3765	43.5987	42.4804	44.2173	54.6512	46.8091	50.7583	54.2347	-0.677946
osa-miR529b	AGAAGAGAGAGAGTACAGCTT	21	2.55239	0.0977027	2.39185	0	463.487	552.783	386.399	395.945	LOC_Os09g31438	OsSPL17 - SBP-box gene family member, expressed	7.46928	6.9986	6.9069	6.75069	5.77936	6.82281	5.79575	6.26946	-0.676201
osa-miR5542-new	TTTGAGAAGGTATCATGAGATA	22	5.30111	11.6266	9.1118	12.7338	7.90185	6.05483	4.44834	6.68534	LOC_Os03g59580	hydrolase, NUDIX family, domain containing protein, expressed	349.804	292.442	282.961	224.452	374.89	328.689	362.728	249.563	-0.663646
osa-miRn15-3p	TTAAAATAGTTTGACTTTGACTAA	24	0.392675	1.27013	0.91118	1.029	1.05358	1.23339	0.707691	0.143771	LOC_Os01g72370	helix-loop-helix DNA-binding domain containing protein, expressed	14.8259	49.7373	29.6944	28.1754	184.473	50.6338	36.8949	1003.46	-0.656534
osa-miR2106-new	CGAGGTTTTCTGGATACATTC	21	0.392675	0.977027	1.13897	0.128624	1.14138	0.784885	0.303296	0.575083	LOC_Os07g01850	NLI interacting factor-like phosphatase, putative, expressed	236.93	233.411	240.399	267.72	244.267	241.08	255.567	262.339	-0.651091
osa-miR171i-new	TTGAGCCGCGTCAATATCTCT	21	7.16632	11.5289	12.6426	11.9621	10.009	9.53075	8.69449	5.67894	LOC_Os06g50330	senescence-associated protein, putative, expressed	346.265	254.075	253.162	270.511	799.289	326.516	307.68	1061.29	-0.633382
osa-miR156c-3p,osa-miR156g-3p	GCTCACTTCTCTCTCTGTCAGC	22	1.27619	1.27013	0.683385	1.54349	1.05358	0.448506	0.303296	0.287541	LOC_Os08g04180	tryptophan synthase beta chain 1, putative, expressed	2363.32	2316.77	3107.26	2001.62	2600.47	2537.1	3483.48	2353.81	-0.633158
osa-miR396a-5p,osa-miR396b-5p	TTCCACAGCTTTCTTGAACTG	21	6.18463	9.67256	8.7701	6.3026	10.3602	5.38207	2.62857	4.16935	LOC_Os04g51190	growth-regulating factor, putative, expressed	28.7218	29.8529	28.8324	26.3688	27.5389	30.6154	35.8503	29.8245	-0.630867
osa-miR2905-new	TTTGTCACTGACATGTGGGCC	21	1.27619	2.05176	1.25287	1.54349	1.40477	0.672759	0.303296	0.718854	LOC_Os07g42885	retrotransposon protein, putative, Ty1-copia subclass, expressed	9.79922	10.8757	11.5135	9.48302	9.71326	10.3104	14.8229	11.4061	-0.623024
osa-miRn10-5p	TATGTTTGACCAAATTTATAG	21	2.15971	1.46554	2.16405	0.514498	1.58037	1.00914	0.808789	2.87541	LOC_Os12g37419	cytochrome c oxidase polypeptide Vc, putative, expressed	831.383	929.096	925.884	911.472	831.429	932.367	923.364	831.108	-0.616425
osa-miR397a-new	TTGAGTGCAGCGTTGATGAAC	21	22.4806	40.4489	36.675	72.5442	55.1373	34.6471	21.6351	39.6807	LOC_Os11g01730	laccase-23 precursor, putative, expressed	12.0395	10.8859	11.8018	10.5088	12.3554	13.3437	13.2223	11.3463	-0.606656
osa-miR396c-5p	TTCCACAGCTTTCTTGAACTT	21	68.6199	107.864	144.878	161.424	112.294	100.241	69.657	64.9844	LOC_Os04g51190	growth-regulating factor, putative, expressed	28.7218	29.8529	28.8324	26.3688	27.5389	30.6154	35.8503	29.8245	-0.602676
osa-miR2090-new	AACTCTGATTCTAGAATTTTTGCG	24	2.25788	2.44257	2.16405	3.08699	1.84376	1.00914	1.71868	1.22205	LOC_Os04g25560	OsSCP23 - Putative Serine Carboxypeptidase homologue, expressed	361.058	344.314	341.52	351.815	377.624	370.587	345.502	379.521	-0.596927
osa-miR2873a	AAGTTTGGACTTAAATTTGGTAAC	24	117.115	192.572	116.062	210.172	118.001	62.6787	55.6043	90.6474	LOC_Os04g58050	expressed protein	31.5613	26.0816	29.9576	29.3566	49.8425	39.7893	38.4183	49.4028	-0.583108
osa-miR5542	TTTGAGAAGGTATCATGAGAT	21	1.27619	4.39662	2.05015	4.24461	2.98514	1.79402	1.21318	2.58787	LOC_Os03g59580	hydrolase, NUDIX family, domain containing protein, expressed	349.804	292.442	282.961	224.452	374.89	328.689	362.728	249.563	-0.577113
osa-miR399a,osa-miR399b,osa-miR399c	TGCCAAAGGAGAATTGCCCTG	21	6.2828	2.05176	16.629	14.6632	7.11166	1.56977	0.707691	2.51599	LOC_Os06g19470	WW domain containing protein, expressed	255.094	282.922	245.347	274.199	251.682	285.873	267.501	277.191	-0.575525
osa-miR171h-new	TGAGCCGAACCAATATCACTC	21	0.392675	1.07473	1.36677	2.18662	0.790185	0.448506	0.808789	0.287541	LOC_Os07g33630	HEAT repeat family protein, putative, expressed	153.563	150.365	149.173	154.155	169.444	166.641	168.767	178.857	-0.574504
osa-miR2870-new	TTTGGGGAGACAAACTGAAAT	21	0.294506	0.390811	0.113897	1.029	0.438991	0.224253	0	0.215656	LOC_Os07g08000	expressed protein	26.486	27.5282	25.2613	22.5848	30.255	29.5351	28.0702	30.8818	-0.562473
osa-miR1430-new	TGAGGAGATTGCCTCTGTTAGCC	23	3.1414	7.23	7.28944	10.29	4.03872	1.45764	2.52747	1.58148	LOC_Os01g04409	OsWAK1 - OsWAK receptor-like cytoplasmic kinase OsWAK-RLCK, expressed	437.301	453.062	417.182	393.407	521.975	465.128	412.762	510.247	-0.557473
osa-miR5149-new	GAGGAGCTGTGACGATTTGGGACC	24	2.06154	3.5173	1.48067	2.05799	1.75597	1.56977	1.31428	1.43771	LOC_Os04g53700	zinc finger protein, putative, expressed	13.6638	14.4624	24.8291	22.791	14.2588	16.9958	25.9176	21.5846	-0.556975
osa-miR2870-new	TTTGGGGAGACAAACTGAAAT	21	0.294506	0.390811	0.113897	1.029	0.438991	0.224253	0	0.215656	LOC_Os01g02940	glycosyltransferase protein, putative, expressed	81.5695	87.6649	87.4249	52.3289	75.7857	111.178	95.1169	48.3596	-0.556783
osa-miR397a-new	TTGAGTGCAGCGTTGATGAAC	21	22.4806	40.4489	36.675	72.5442	55.1373	34.6471	21.6351	39.6807	LOC_Os01g62480	laccase precursor protein, putative, expressed	29.222	41.8467	34.13	25.0719	24.666	35.1074	39.5589	25.0567	-0.55303
osa-miR528-3p	CCTGTGCTTGCCTCTTCCATT	21	123.104	168.928	390.668	38.4587	232.139	414.756	168.734	53.5546	LOC_Os05g18274	expressed protein	30.4657	25.5537	30.736	35.6225	26.1377	27.625	29.6031	35.0075	-0.547845
osa-miR2055	TTTCCTTGGGAAGGTGGTTTC	21	0.78535	0.586216	1.02508	1.67212	0.877983	0.448506	0.202197	0.503198	LOC_Os02g17470	RNA-binding protein-related, putative, expressed	205.825	266.017	252.366	215.37	207.536	255.308	249.416	244.187	-0.527959
osa-miR166e-3p	TCGAACCAGGCTTCATTCCCC	21	2.74872	5.86216	2.50574	13.5056	8.51643	3.36379	3.03296	6.82911	LOC_Os02g34560	plant neutral invertase domain containing protein, expressed	195.952	401.91	440.078	229.583	194.593	351.136	408.449	229.156	-0.526982
osa-miR408-5p	CAGGGATGAGGCAGAGCATGG	21	28.3708	11.5289	41.8004	2.44387	66.7267	53.1479	12.4351	7.83551	LOC_Os09g21520	DEAD-box ATP-dependent RNA helicase, putative, expressed	92.4105	86.7935	91.5127	106.462	88.1528	88.9325	86.6211	111.861	-0.524341
osa-miR2055-new	TTTTTCCTTGGGAAGGTGGTT	21	1.96337	4.49432	3.07523	4.11598	4.30212	3.47592	0.909888	2.51599	LOC_Os01g56880	purple acid phosphatase precursor, putative, expressed	168.502	192.751	316.916	206.982	182.36	189.537	331.92	204.704	-0.520207
osa-miR399i	TGCCAAAGGAGAGCTGCCCTG	21	0.589012	1.07473	1.59456	2.95836	0.52679	0	0	0.287541	LOC_Os02g13960	spotted leaf 11, putative, expressed	2143.78	1745.61	1602.49	1225.47	2117.6	1745.26	1497.83	1583.63	-0.518716
osa-miR530-3p	AGGTGCAGAGGCAGATGCAAC	21	2.84689	5.76446	15.1484	7.58884	3.33633	7.84885	6.16702	6.68534	LOC_Os11g47660	expressed protein	15.8955	15.4863	13.6847	14.8615	13.7837	15.2299	14.9368	14.9029	-0.513444
osa-miR166a-5p,osa-miR166e-5p	GGAATGTTGTCTGGTTCAAGG	21	3.33774	4.59203	3.64472	3.98736	2.01936	2.69103	1.11209	2.37222	LOC_Os12g24410	expressed protein	6.52018	6.17028	5.9547	7.49245	7.68936	6.57313	7.06819	7.23455	-0.506302
osa-miR399k	TGCCAAAGGAAATTTGCCCCG	21	1.07986	0.879324	2.84744	2.57249	0.614588	0.224253	0.202197	0.646968	LOC_Os07g14650	expressed protein	432.818	393.079	334.495	325.411	416.313	404.01	323.033	392.932	-0.503871
osa-miR2864.1	TTTTGCTGCCCTTGTTTTGCA	21	1.47253	1.27013	1.13897	0.900371	0.965781	0.336379	1.01099	0.93451	LOC_Os03g55040	UDP-glucoronosyl and UDP-glucosyl transferase domain containing protein, expressed	114.599	139.932	135.429	126.935	106.903	155.81	150.419	127.194	-0.501968
osa-miR159f	CTTGGATTGAAGGGAGCTCTA	21	12.0748	39.2765	26.9937	21.8662	28.5344	8.52161	10.5143	3.16296	LOC_Os10g36270	disease resistance RPP13-like protein 1, putative, expressed	70.0773	67.8084	61.6759	76.4668	63.7188	70.33	67.1835	75.5344	-0.49697
osa-miR530-new	TGCATTTGCACCTGCACCTAC	21	46.4338	79.53	86.4482	124.766	34.2413	38.2351	41.7538	70.232	LOC_Os01g56780	plus-3 domain containing protein, expressed	1847.85	1169.04	932.842	1049.67	1637.57	1205.81	977.353	953.608	-0.496495
osa-miR5794	TGAGGAATCACTAGTAGTCGT	21	48.0045	136.588	91.8014	148.819	69.9752	68.6214	42.9669	84.8966	LOC_Os04g47400	monocopper oxidase, putative, expressed	16.4562	14.3584	15.1162	13.5207	16.4423	13.2745	14.6574	14.9912	-0.496333
osa-miR7695-new	TTAGGGATCTCGATGTGCACT	21	36.9114	59.6963	50.001	70.1003	52.7668	32.9652	23.1516	41.5497	LOC_Os10g35030	IAP100, putative, expressed	14826.3	15317.4	14800.6	13884.1	14930.9	15782.1	15187.8	14081	-0.491377
osa-miR396a-5p,osa-miR396b-5p	TTCCACAGCTTTCTTGAACTG	21	6.18463	9.67256	8.7701	6.3026	10.3602	5.38207	2.62857	4.16935	LOC_Os01g32750	TATA binding protein-associated factor, putative, expressed	760.726	746.483	718.506	737.893	780.691	750.25	796.021	790.512	-0.490613
osa-miR166e-3p	TCGAACCAGGCTTCATTCCCC	21	2.74872	5.86216	2.50574	13.5056	8.51643	3.36379	3.03296	6.82911	LOC_Os08g34740	SGT1 protein, putative, expressed	65.2295	114.455	207.384	90.0469	63.4082	116.134	162.025	80.1836	-0.488037
osa-miR171h-new	TGAGCCGAACCAATATCACTC	21	0.392675	1.07473	1.36677	2.18662	0.790185	0.448506	0.808789	0.287541	LOC_Os03g19070	long cell-linked locus protein, putative, expressed	17.774	15.7788	17.0278	12.9774	38.7086	14.8148	20.4232	68.2248	-0.482147
osa-miR1863b	AGCTCTGATACCATGTTAACTGTT	24	1.17802	0.879324	1.02508	1.92937	1.22918	0.897012	0.303296	0.790739	LOC_Os04g28234	Rf1, mitochondrial precursor, putative, expressed	370.566	441.469	446.825	377.131	346.568	433.923	455.031	339.895	-0.467353
osa-miR2864.1	TTTTGCTGCCCTTGTTTTGCA	21	1.47253	1.27013	1.13897	0.900371	0.965781	0.336379	1.01099	0.93451	LOC_Os10g17790	remorin C-terminal domain containing protein, putative, expressed	54.3423	46.8195	44.4368	42.6686	52.0573	61.9208	53.9254	48.9455	-0.464112
osa-miR2905-new	TTTGTCACTGACATGTGGGCC	21	1.27619	2.05176	1.25287	1.54349	1.40477	0.672759	0.303296	0.718854	LOC_Os04g44850	glycosyl transferase 8 domain containing protein, putative, expressed	102.006	86.2833	103.304	79.1744	95.9211	99.46	101.869	86.6038	-0.461107
osa-miR529b	AGAAGAGAGAGAGTACAGCTT	21	2.55239	0.0977027	2.39185	0	463.487	552.783	386.399	395.945	LOC_Os12g38110	importin subunit beta, putative, expressed	570.057	503.387	464.837	469.605	505.511	461.246	436.128	415.913	-0.459532
osa-miR5827	TTTGTTGCAATTTGGACTACC	21	47.4155	109.916	78.817	122.965	72.0824	49.3356	41.1472	60.0962	LOC_Os04g39814	Os4bglu9 - beta-glucosidase homologue, similar to Os4Bglu12 exoglucanase/beta-glucosidase, expressed	48.2196	81.5325	99.5369	72.1658	90.3476	134.349	135.722	112.41	-0.450106
osa-miR6248-new	TTTGAGGATGGAGGTAGTATC	21	0.392675	1.95405	1.25287	2.57249	1.40477	1.34552	1.41538	1.36582	LOC_Os01g46260	expressed protein	33.0657	17.1438	18.9562	15.5198	45.565	18.4082	17.884	16.2657	-0.449421
osa-miR1863b-new	TAGAGACTTGGCTGATGCATTACT	24	3.04323	4.00581	2.73354	3.34424	1.84376	1.45764	1.92087	1.43771	LOC_Os07g46670	early response to dehydration 15, putative, expressed	842.102	1884.41	1201.98	994.053	1631.49	1786.33	1096.87	3626.78	-0.448473
osa-miR399k	TGCCAAAGGAAATTTGCCCCG	21	1.07986	0.879324	2.84744	2.57249	0.614588	0.224253	0.202197	0.646968	LOC_Os05g48390	ubiquitin conjugating enzyme protein, putative, expressed	280.788	271.988	162.483	180.803	274.708	276.92	157.994	189.608	-0.446673
osa-miR529b	AGAAGAGAGAGAGTACAGCTT	21	2.55239	0.0977027	2.39185	0	463.487	552.783	386.399	395.945	LOC_Os04g33360	gibberellin 2-beta-dioxygenase 7, putative, expressed	161.128	194.674	220.483	234.19	168.305	176.522	188.692	201.931	-0.44265
osa-miR2864.2	TTGTTTTGCATTGTATAGGTA	21	1.07986	1.07473	1.48067	2.95836	2.28276	2.01828	1.01099	1.43771	LOC_Os09g34847	expressed protein	567.422	673.557	774.363	544.192	500.114	659.804	741.322	484.354	-0.441677
osa-miR2870-new	TTTGGGGAGACAAACTGAAAT	21	0.294506	0.390811	0.113897	1.029	0.438991	0.224253	0	0.215656	LOC_Os09g25880	expressed protein	71.4152	99.0004	111.749	85.423	76.4811	99.6611	110.421	79.7212	-0.436396
osa-miR397a-new	TTGAGTGCAGCGTTGATGAAC	21	22.4806	40.4489	36.675	72.5442	55.1373	34.6471	21.6351	39.6807	LOC_Os01g62490	laccase precursor protein, putative, expressed	97.0368	189.541	136.389	76.7747	91.5186	156.907	138.967	89.0492	-0.430627
osa-miRn15-3p	TTAAAATAGTTTGACTTTGACTAA	24	0.392675	1.27013	0.91118	1.029	1.05358	1.23339	0.707691	0.143771	LOC_Os03g06400	expressed protein	54.4433	54.0994	54.8345	75.8815	63.2752	55.6673	54.0496	83.0314	-0.427724
osa-miR2864.2	TTGTTTTGCATTGTATAGGTA	21	1.07986	1.07473	1.48067	2.95836	2.28276	2.01828	1.01099	1.43771	LOC_Os01g21820	preprotein translocase subunit secA, chloroplast precursor, putative, expressed	1489.31	1546.42	1415.86	1192.57	1460.58	1580.92	1463.18	1197.37	-0.425003
osa-miR2864.2	TTGTTTTGCATTGTATAGGTA	21	1.07986	1.07473	1.48067	2.95836	2.28276	2.01828	1.01099	1.43771	LOC_Os01g55880	hemimethylated DNA binding domain containing protein, expressed	1152.47	1977.83	2069.34	1227.11	1062.04	2005.85	2270.81	1139.87	-0.424856
osa-miR1882b-new,osa-miR1882c-new,osa-miR1882d-new,osa-miR1882g-new,osa-miR1882h-new	GAAATGATCTTGGACGCAATCTAG	24	1.86521	0	0	0	0	0	0	0	LOC_Os01g54910	GTP-binding protein typA/bipA, putative, expressed	354.543	936.446	1551.48	617.791	341.872	933.721	1414.8	541.253	-0.423937
osa-miRn10-5p	TATGTTTGACCAAATTTATAG	21	2.15971	1.46554	2.16405	0.514498	1.58037	1.00914	0.808789	2.87541	LOC_Os04g57900	PPR repeat containing protein, expressed	6.51955	7.13047	8.65826	8.95308	7.41443	6.72056	9.9411	7.48782	-0.422699
osa-miRn14-new	TTTCCGTGTTCAACTTTGACT	21	1.47253	1.56324	2.05015	2.18662	1.66817	1.45764	0.707691	1.58148	LOC_Os09g02214	Citrate transporter protein, putative, expressed	1322.18	1693.83	1995.85	1156.5	1359.2	1796.31	2015.55	1190.52	-0.421119
osa-miR156d-new,osa-miR156f-new,osa-miR156h-new,osa-miR156j-new	TTGACAGAAGAGAGTGAGCAC	21	483.186	1283.72	638.509	1038.13	665.072	614.004	428.254	466.464	LOC_Os07g32170	OsSPL13 - SBP-box gene family member, expressed	320.158	177.792	208.944	173.206	298.61	171.767	192.889	212.109	-0.414578
osa-miR396a-5p,osa-miR396b-5p	TTCCACAGCTTTCTTGAACTG	21	6.18463	9.67256	8.7701	6.3026	10.3602	5.38207	2.62857	4.16935	LOC_Os12g29980	growth regulating factor protein, putative, expressed	14.2753	13.0853	13.773	15.4393	14.4596	13.865	13.9994	16.8289	-0.411821
osa-miR444b.1,osa-miR444c.1	TGTTGTCTCAAGCTTGCTGCC	21	58.5086	123.496	114.809	166.955	130.732	67.1637	51.0548	66.5658	LOC_Os11g42090	Leucine Rich Repeat family protein, expressed	10.6538	10.3988	10.4078	8.4967	10.43	10.2587	9.12426	12.4006	-0.411729
osa-miRn14-new	TTTCCGTGTTCAACTTTGACT	21	1.47253	1.56324	2.05015	2.18662	1.66817	1.45764	0.707691	1.58148	LOC_Os03g12620	glycosyl hydrolases family 17, putative, expressed	738.45	667.692	624.281	496.423	792.888	690.522	680.891	498.266	-0.408338
osa-miR1846e-new	AACGAGGAGGCCGGGACCACCGG	23	4.61393	10.1611	11.7314	6.43122	4.30212	7.6246	5.86372	5.03198	LOC_Os08g09830	BTB and MATH domain containing protein, putative, expressed	15.8125	16.5044	15.7034	16.5165	18.748	14.7334	15.2413	17.4002	-0.399434
osa-miR2864.2	TTGTTTTGCATTGTATAGGTA	21	1.07986	1.07473	1.48067	2.95836	2.28276	2.01828	1.01099	1.43771	LOC_Os02g16270	xa1, putative, expressed	185.863	218.869	148.899	104.169	150.86	181.16	129.167	93.011	-0.397578
osa-miR162b	TCGATAAGCCTCTGCATCCAG	21	14.9216	28.3338	17.6541	21.0944	11.1504	10.9884	10.9187	10.064	LOC_Os03g02970	Dicer, putative, expressed	625.739	593.3	588.398	605.475	697.363	656.964	706.585	545.995	-0.397522
osa-miR398a-new	GGAGTGGTACTGAGAACACAGG	22	1.66887	0	2.27795	0.128624	10.7114	0	0.505493	0	LOC_Os08g44390	EF hand family protein, putative, expressed	608.096	706.963	824.562	799.099	660.335	766.35	819.232	715.098	-0.395584
osa-miR156d-new,osa-miR156f-new,osa-miR156h-new,osa-miR156j-new	TTGACAGAAGAGAGTGAGCAC	21	483.186	1283.72	638.509	1038.13	665.072	614.004	428.254	466.464	LOC_Os06g06850	resistance protein LR10, putative, expressed	25.4136	17.0745	18.7072	20.7339	19.5483	19.3065	19.1792	18.9723	-0.385813
osa-miR5072	CGATTCCCCAGCGGAGTCGCCA	22	3.82858	4.98284	7.06164	5.2736	14.4867	8.0731	6.67251	5.96649	LOC_Os08g19170	G-patch domain containing protein, expressed	996.967	989.858	924.759	925.537	908.847	971.739	923.12	871.946	-0.382954
osa-miR2055	TTTCCTTGGGAAGGTGGTTTC	21	0.78535	0.586216	1.02508	1.67212	0.877983	0.448506	0.202197	0.503198	LOC_Os09g39690	protein binding protein, putative, expressed	151.901	184.165	189.24	160.161	151.157	172.176	186.01	168.638	-0.382083
osa-miRn14-new	TTTCCGTGTTCAACTTTGACT	21	1.47253	1.56324	2.05015	2.18662	1.66817	1.45764	0.707691	1.58148	LOC_Os04g20474	UDP-glucoronosyl and UDP-glucosyl transferase domain containing protein, expressed	330.85	370.222	429.367	294.791	317.883	380.448	421.016	294.273	-0.379891
osa-miR399a,osa-miR399b,osa-miR399c	TGCCAAAGGAGAATTGCCCTG	21	6.2828	2.05176	16.629	14.6632	7.11166	1.56977	0.707691	2.51599	LOC_Os05g48390	ubiquitin conjugating enzyme protein, putative, expressed	280.788	271.988	162.483	180.803	274.708	276.92	157.994	189.608	-0.378233
osa-miR530-3p	AGGTGCAGAGGCAGATGCAAC	21	2.84689	5.76446	15.1484	7.58884	3.33633	7.84885	6.16702	6.68534	LOC_Os08g02180	expressed protein	36.3957	34.2147	23.3237	47.2816	46.7086	28.8197	21.6358	61.9922	-0.375384
osa-miRn14-new	TTTCCGTGTTCAACTTTGACT	21	1.47253	1.56324	2.05015	2.18662	1.66817	1.45764	0.707691	1.58148	LOC_Os02g07960	STRUBBELIG-RECEPTOR FAMILY 3 precursor, putative, expressed	74.7766	97.1032	123.061	77.8043	89.5278	91.5185	128.028	76.2107	-0.373296
osa-miR2870-new	TTTGGGGAGACAAACTGAAAT	21	0.294506	0.390811	0.113897	1.029	0.438991	0.224253	0	0.215656	LOC_Os02g10820	Sel1 repeat domain containing protein, putative, expressed	198.575	225.677	254.655	231.412	199.912	247.798	265.205	223.63	-0.369311
osa-miR5827	TTTGTTGCAATTTGGACTACC	21	47.4155	109.916	78.817	122.965	72.0824	49.3356	41.1472	60.0962	LOC_Os06g28050	expressed protein	35.6261	30.621	31.7033	30.0806	35.1738	30.9051	30.0859	33.2718	-0.368914
osa-miR529b	AGAAGAGAGAGAGTACAGCTT	21	2.55239	0.0977027	2.39185	0	463.487	552.783	386.399	395.945	LOC_Os08g41940	OsSPL16 - SBP-box gene family member, expressed	18.4453	13.1598	15.1624	17.7652	14.4663	14.6296	13.1611	16.7014	-0.368876
osa-miR2864.2	TTGTTTTGCATTGTATAGGTA	21	1.07986	1.07473	1.48067	2.95836	2.28276	2.01828	1.01099	1.43771	LOC_Os05g25974	expressed protein	43.2466	65.0069	70.1781	50.946	43.2674	63.2891	73.2792	47.6965	-0.365839
osa-miR164d	TGGAGAAGCAGGGCACGTGCT	21	0.392675	0.879324	1.13897	0.771747	0.965781	0.897012	0.303296	0.359427	LOC_Os04g57200	heavy metal transport/detoxification protein, putative, expressed	699.188	528.201	574.89	747.732	1539.93	594.389	596.301	3433.71	-0.36423
osa-miR169f-new	TAGCCAAGGATGACTTGCCT	20	4.81027	11.1381	12.187	13.2483	8.69203	6.95184	5.25713	7.18854	LOC_Os03g48970	nuclear transcription factor Y subunit, putative, expressed	1467.12	1083.84	790.988	1033.53	1195.18	1081.21	802.605	1056.02	-0.360144
osa-miR5083-new	CAATGGATCCTTCTGAGCCT	20	21.7935	61.6504	32.5747	53.765	55.4885	45.0748	34.1714	40.9747	LOC_Os01g48760	THAP domain-containing protein 4, putative, expressed	342.39	341.197	431.628	361.639	346.713	311.266	405.645	335.515	-0.355122
osa-miR2865-new	AGCAGTCGACTGTACCGTGCCT	22	0.294506	1.75865	1.02508	1.54349	0.965781	0.560632	0.505493	0.646968	LOC_Os08g39100	protein phosphatase 2C, putative, expressed	684.778	455.424	385.948	416.61	639.962	508.361	393.14	418.835	-0.355071
osa-miRn15-3p	TTAAAATAGTTTGACTTTGACTAA	24	0.392675	1.27013	0.91118	1.029	1.05358	1.23339	0.707691	0.143771	LOC_Os09g09520	transporter family protein, putative, expressed	417.031	285.696	190.248	487.846	288.249	214.542	121.416	421.484	-0.354857
osa-miR162a	TCGATAAACCTCTGCATCCAG	21	81.48	170.98	109	139.3	76.2089	82.4129	84.2152	61.6058	LOC_Os03g01090	peptidyl-prolyl cis-trans isomerase, cyclophilin type, putative, expressed	47.1966	51.8685	55.8648	58.5994	57.1947	65.7564	68.5599	61.2821	-0.354604
osa-miR171i-new	TTGAGCCGCGTCAATATCTCT	21	7.16632	11.5289	12.6426	11.9621	10.009	9.53075	8.69449	5.67894	LOC_Os02g44360	scarecrow transcription factor family protein, putative, expressed	1001.23	834.04	625.371	914.388	941.499	823.544	598.678	904.12	-0.350765
osa-miR2864.2	TTGTTTTGCATTGTATAGGTA	21	1.07986	1.07473	1.48067	2.95836	2.28276	2.01828	1.01099	1.43771	LOC_Os03g64030	receptor protein kinase, putative, expressed	81.0019	146.803	251.791	122.89	104.467	162.758	275.22	139.555	-0.344028
osa-miR529b-new	GCTGTACGCTCCCTCTTCTTC	21	5.49745	1.07473	7.74503	0.385873	782.634	1615.29	1411.14	985.908	LOC_Os03g16718	expressed protein	7.29745	7.98466	7.48289	7.5865	8.38453	7.25423	7.18603	6.92948	-0.342904
osa-miR2055-new	TTTTTCCTTGGGAAGGTGGTT	21	1.96337	4.49432	3.07523	4.11598	4.30212	3.47592	0.909888	2.51599	LOC_Os12g44150	plasma membrane ATPase, putative, expressed	1008.24	1447.2	1935.32	867.601	1111.5	1566.24	1986.26	920.232	-0.339395
osa-miR1849	TATCGTATCCTAGGTTGGTTT	21	0.687181	1.85635	1.13897	1.92937	1.84376	0.672759	0.303296	1.0064	LOC_Os07g17260	retrotransposon protein, putative, unclassified, expressed	42.1469	113.547	138.474	41.4159	35.2815	97.4166	130.632	41.2199	-0.338448
osa-miR1425-5p	TAGGATTCAATCCTTGCTGCT	21	724.976	1268.18	1074.28	1781.71	1089.84	696.642	500.742	742.791	LOC_Os10g35640	Rf1, mitochondrial precursor, putative, expressed	45.4209	44.5376	34.9567	49.048	89.4627	55.8759	84.6992	209.114	-0.338306
osa-miR168a-5p	TCGCTTGGTGCAGATCGGGAC	21	1488.24	2926.59	2804.95	2398.98	1478	1152.66	1006.13	874.845	LOC_Os01g53160	DUF623 domain containing protein, expressed	69.4407	41.6462	38.9339	44.0165	71.1021	37.1155	46.678	49.7174	-0.338039
osa-miR1425-5p	TAGGATTCAATCCTTGCTGCT	21	724.976	1268.18	1074.28	1781.71	1089.84	696.642	500.742	742.791	LOC_Os10g08580	FAD binding domain of DNA photolyase domain containing protein, expressed	450.19	343.895	339.71	230.836	421.691	330.322	320.691	250.834	-0.336933
osa-miR169b,osa-miR169c	CAGCCAAGGATGACTTGCCGG	21	0.78535	1.85635	2.05015	1.67212	1.40477	1.34552	0.909888	1.29394	LOC_Os03g07880	nuclear transcription factor Y subunit, putative, expressed	333.989	297.644	274.975	290.129	300.717	300.998	267.526	275.76	-0.3359
osa-miR397a-new	TTGAGTGCAGCGTTGATGAAC	21	22.4806	40.4489	36.675	72.5442	55.1373	34.6471	21.6351	39.6807	LOC_Os02g34600	CAMK_CAMK_like.13 - CAMK includes calcium/calmodulin depedent protein kinases, expressed	219.41	613.659	475.713	233.536	237.597	499.787	443.52	243.012	-0.33305
osa-miR529b	AGAAGAGAGAGAGTACAGCTT	21	2.55239	0.0977027	2.39185	0	463.487	552.783	386.399	395.945	LOC_Os06g28840	expressed protein	84.4312	96.3298	86.3228	51.8117	55.2582	81.9217	82.8088	35.3057	-0.331471
osa-miR396a-5p,osa-miR396b-5p	TTCCACAGCTTTCTTGAACTG	21	6.18463	9.67256	8.7701	6.3026	10.3602	5.38207	2.62857	4.16935	LOC_Os01g08560	DnaK family protein, putative, expressed	1378.09	1969.03	1908.44	1913.19	1519.17	2044.9	1827.61	2297.8	-0.328297
osa-miR171i-new	TTGAGCCGCGTCAATATCTCT	21	7.16632	11.5289	12.6426	11.9621	10.009	9.53075	8.69449	5.67894	LOC_Os02g44370	scarecrow, putative, expressed	3555.32	2642.7	1860.2	2930.28	3332.37	2612.83	1865.68	2743.27	-0.325258
osa-miR399i	TGCCAAAGGAGAGCTGCCCTG	21	0.589012	1.07473	1.59456	2.95836	0.52679	0	0	0.287541	LOC_Os05g48390	ubiquitin conjugating enzyme protein, putative, expressed	280.788	271.988	162.483	180.803	274.708	276.92	157.994	189.608	-0.323328
osa-miR5149-new	GAGGAGCTGTGACGATTTGGGACC	24	2.06154	3.5173	1.48067	2.05799	1.75597	1.56977	1.31428	1.43771	LOC_Os03g26460	CS domain containing protein, putative, expressed	1082.7	1295.3	1436.05	1383.68	1191.28	1342.73	1404.7	1413.83	-0.322844
osa-miR1425-5p	TAGGATTCAATCCTTGCTGCT	21	724.976	1268.18	1074.28	1781.71	1089.84	696.642	500.742	742.791	LOC_Os08g01640	Rf1, mitochondrial precursor, putative, expressed	18.9392	19.7114	27.4421	19.5294	17.8514	20.1339	29.5393	18.7266	-0.32263
osa-miR1430-new	TGAGGAGATTGCCTCTGTTAGCC	23	3.1414	7.23	7.28944	10.29	4.03872	1.45764	2.52747	1.58148	LOC_Os04g46020	GATA zinc finger domain containing protein, expressed	263.134	248.404	260.129	251.232	240.377	250.104	254.114	278.811	-0.320277
osa-miR169f.1,osa-miR169g	TAGCCAAGGATGACTTGCCTA	21	5.59562	14.9485	14.0094	16.8498	10.2724	8.40948	6.16702	11.1422	LOC_Os03g48970	nuclear transcription factor Y subunit, putative, expressed	1467.12	1083.84	790.988	1033.53	1195.18	1081.21	802.605	1056.02	-0.318913
osa-miR169h,osa-miR169i-5p.1,osa-miR169j,osa-miR169k,osa-miR169l,osa-miR169m	TAGCCAAGGATGACTTGCCTG	21	14.1363	23.5463	39.6363	49.1346	24.6713	21.4162	10.7165	33.4267	LOC_Os03g29760	nuclear transcription factor Y subunit, putative, expressed	414.811	440.544	377.678	358.928	331.483	409.207	357.05	302.637	-0.318141
osa-miR1850.1	TGGAAAGTTGGGAGATTGGGG	21	0.589012	1.56324	1.82236	2.44387	0.790185	1.45764	0.606592	1.0064	LOC_Os10g35810	thylakoid lumenal protein, putative, expressed	983.532	456.17	677.03	1088.97	1335.02	498.672	1031.22	856.188	-0.317636
osa-miR169i-5p.2	TGGTGATAAGGGTGTAGCTCTG	22	0.294506	0.977027	2.16405	3.60149	0.614588	0.897012	0	1.86902	LOC_Os11g34110	heparan-alpha-glucosaminide N-acetyltransferase, putative, expressed	244.683	303.42	415.986	242.961	261.584	302.665	496.483	212.878	-0.317273
osa-miRn9-new	TTATAAGTCGTTTGACTTTT	20	0.196337	0.195405	0.227795	1.54349	0.614588	0.897012	0.404395	0.431312	LOC_Os06g18820	serine threonine kinase, putative, expressed	76.8997	117.69	143.327	81.5025	68.1203	114.545	111.742	81.0063	-0.316627
osa-miR395b,osa-miR395d,osa-miR395e,osa-miR395g,osa-miR395h,osa-miR395i,osa-miR395j,osa-miR395k,osa-miR395l,osa-miR395m,osa-miR395n,osa-miR395p,osa-miR395q,osa-miR395r,osa-miR395s,osa-miR395y	GTGAAGTGTTTGGGGGAACTC	21	7.16632	19.1497	18.1097	9.38959	24.4079	5.9427	8.99778	5.17575	LOC_Os10g42439	heat shock protein DnaJ, putative, expressed	599.036	645.998	643.828	629.338	585.994	646.6	628.257	642.032	-0.3158
osa-miR169h,osa-miR169i-5p.1,osa-miR169j,osa-miR169k,osa-miR169l,osa-miR169m	TAGCCAAGGATGACTTGCCTG	21	14.1363	23.5463	39.6363	49.1346	24.6713	21.4162	10.7165	33.4267	LOC_Os02g53620	nuclear transcription factor Y subunit, putative, expressed	96.3994	79.4947	64.0257	65.2073	80.6508	74.9006	53.5848	64.4675	-0.312229
osa-miR169h,osa-miR169i-5p.1,osa-miR169j,osa-miR169k,osa-miR169l,osa-miR169m	TAGCCAAGGATGACTTGCCTG	21	14.1363	23.5463	39.6363	49.1346	24.6713	21.4162	10.7165	33.4267	LOC_Os03g07880	nuclear transcription factor Y subunit, putative, expressed	333.989	297.644	274.975	290.129	300.717	300.998	267.526	275.76	-0.311207
osa-miR156a,osa-miR156b-5p,osa-miR156c-5p,osa-miR156d,osa-miR156e,osa-miR156f-5p,osa-miR156g-5p,osa-miR156h-5p,osa-miR156i,osa-miR156j-5p	TGACAGAAGAGAGTGAGCAC	20	55.7598	129.358	69.1358	96.7256	66.1999	57.9694	38.1142	41.8373	LOC_Os07g32170	OsSPL13 - SBP-box gene family member, expressed	320.158	177.792	208.944	173.206	298.61	171.767	192.889	212.109	-0.310764
osa-miR5149-new	GAGGAGCTGTGACGATTTGGGACC	24	2.06154	3.5173	1.48067	2.05799	1.75597	1.56977	1.31428	1.43771	LOC_Os12g07300	N-acetyltransferase 10, putative, expressed	14.6193	21.1389	30.0115	21.9604	16.9532	21.3134	27.4011	20.9806	-0.309248
osa-miR2905-new	TTTGTCACTGACATGTGGGCC	21	1.27619	2.05176	1.25287	1.54349	1.40477	0.672759	0.303296	0.718854	LOC_Os03g29420	hypothetical protein	34.139	29.6058	30.8659	32.2802	31.3842	33.0313	30.8713	32.2994	-0.307383
osa-miR2877	TTGCATCCTCTGCACTTTGGGCCT	24	77.8478	115.485	59.4545	113.318	44.6893	66.491	66.624	43.6344	LOC_Os03g44484	DNA-directed RNA polymerase II subunit RPB2, putative, expressed	758.213	714.174	721.203	755.905	783.562	709.482	764.293	748.662	-0.304913
osa-miR169b,osa-miR169c	CAGCCAAGGATGACTTGCCGG	21	0.78535	1.85635	2.05015	1.67212	1.40477	1.34552	0.909888	1.29394	LOC_Os11g14570	expressed protein	285.423	237.066	225.336	279.044	319.745	251.354	233.936	255.921	-0.304631
osa-miR169h,osa-miR169i-5p.1,osa-miR169j,osa-miR169k,osa-miR169l,osa-miR169m	TAGCCAAGGATGACTTGCCTG	21	14.1363	23.5463	39.6363	49.1346	24.6713	21.4162	10.7165	33.4267	LOC_Os07g41720	nuclear transcription factor Y subunit, putative, expressed	135.429	126.206	106.91	105.783	104.586	112.386	95.367	84.0987	-0.301831
osa-miR1430-new	TGAGGAGATTGCCTCTGTTAGCC	23	3.1414	7.23	7.28944	10.29	4.03872	1.45764	2.52747	1.58148	LOC_Os08g09420	OsFBX266 - F-box domain containing protein, expressed	9.43592	8.32158	9.35711	7.7572	9.03192	7.66685	8.68209	9.50385	-0.30145
osa-miRn9-new	TTATAAGTCGTTTGACTTTT	20	0.196337	0.195405	0.227795	1.54349	0.614588	0.897012	0.404395	0.431312	LOC_Os11g35340	methyltransferase, putative, expressed	15.3898	17.6771	21.3962	16.3661	12.1552	15.3165	20.5438	15.5195	-0.300387
osa-miR167a-5p,osa-miR167b,osa-miR167c-5p	TGAAGCTGCCAGCATGATCTA	21	66.5584	119.197	230.984	189.721	145.833	176.039	67.3317	52.6201	LOC_Os07g49320	HEAT repeat family protein, putative, expressed	348.975	314.637	260.476	342.639	326.492	290.672	259.367	334.074	-0.29928
osa-miR444b.1,osa-miR444c.1	TGTTGTCTCAAGCTTGCTGCC	21	58.5086	123.496	114.809	166.955	130.732	67.1637	51.0548	66.5658	LOC_Os07g39470	gibberellin response modulator protein, putative, expressed	786.192	813.166	813.509	736.957	1219.63	955.173	936.83	1846.6	-0.299053
osa-miR169f.1,osa-miR169g	TAGCCAAGGATGACTTGCCTA	21	5.59562	14.9485	14.0094	16.8498	10.2724	8.40948	6.16702	11.1422	LOC_Os03g07880	nuclear transcription factor Y subunit, putative, expressed	333.989	297.644	274.975	290.129	300.717	300.998	267.526	275.76	-0.29672
osa-miR528-3p	CCTGTGCTTGCCTCTTCCATT	21	123.104	168.928	390.668	38.4587	232.139	414.756	168.734	53.5546	LOC_Os01g09200	AGC_AGC_other_NDRh_TRCd.1 - ACG kinases include homologs to PKA, PKG and PKC, expressed	442.178	434.198	367.027	437.99	451.758	432.828	343.834	435.671	-0.289091
osa-miR2905-new	TTTGTCACTGACATGTGGGCC	21	1.27619	2.05176	1.25287	1.54349	1.40477	0.672759	0.303296	0.718854	LOC_Os04g42600	polyadenylate-binding protein, putative, expressed	732.164	876.883	1281.99	948.17	729.225	930.811	1131.14	846.019	-0.288706
osa-miRn10-5p	TATGTTTGACCAAATTTATAG	21	2.15971	1.46554	2.16405	0.514498	1.58037	1.00914	0.808789	2.87541	LOC_Os02g37940	CRP12 - Cysteine-rich family protein precursor, expressed	189.582	237.464	261.315	232.963	179.787	256.536	236.096	216.313	-0.28799
osa-miR529b-new	GCTGTACGCTCCCTCTTCTTC	21	5.49745	1.07473	7.74503	0.385873	782.634	1615.29	1411.14	985.908	LOC_Os03g03100	OsMADS50 - MADS-box family gene with MIKCc type-box, expressed	25.0011	22.6318	26.5485	22.826	29.5904	22.6957	21.9765	19.2517	-0.286773
osa-miR169h,osa-miR169i-5p.1,osa-miR169j,osa-miR169k,osa-miR169l,osa-miR169m	TAGCCAAGGATGACTTGCCTG	21	14.1363	23.5463	39.6363	49.1346	24.6713	21.4162	10.7165	33.4267	LOC_Os03g48970	nuclear transcription factor Y subunit, putative, expressed	1467.12	1083.84	790.988	1033.53	1195.18	1081.21	802.605	1056.02	-0.28621
osa-miRn20a-new,osa-miRn20b-new	AAACGTCTTATAACCTGAAACGGA	24	2.94506	3.12649	2.27795	3.85873	1.05358	2.01828	1.92087	1.65336	LOC_Os01g48850	auxin-responsive protein, putative, expressed	19.2663	18.6565	19.7525	18.0503	18.8693	18.1965	17.607	21.0323	-0.286104
osa-miR2873a	AAGTTTGGACTTAAATTTGGTAAC	24	117.115	192.572	116.062	210.172	118.001	62.6787	55.6043	90.6474	LOC_Os08g04270	WD domain, G-beta repeat domain containing protein, expressed	715.709	733.314	927.029	793.342	667.765	759.361	950.526	747.361	-0.285755
osa-miRn14-new	TTTCCGTGTTCAACTTTGACT	21	1.47253	1.56324	2.05015	2.18662	1.66817	1.45764	0.707691	1.58148	LOC_Os04g47140	expressed protein	89.3469	614.764	570.575	164.394	80.2134	570.77	555.068	182.235	-0.284965
osa-miR159a.1,osa-miR159b	TTTGGATTGAAGGGAGCTCTG	21	1478.81	2899.13	3024.21	1571.02	1987.31	893.199	793.523	697.576	LOC_Os03g21380	OsCML27 - Calmodulin-related calcium sensor protein, expressed	1304.17	971.308	1138.48	791.14	1906.15	996.326	1102.92	2274.88	-0.281336
osa-miR2864.1	TTTTGCTGCCCTTGTTTTGCA	21	1.47253	1.27013	1.13897	0.900371	0.965781	0.336379	1.01099	0.93451	LOC_Os07g03040	expressed protein	23.5426	26.6287	27.9648	30.2079	102.879	47.0919	40.0066	122.214	-0.278606
osa-miR1857-new	TTTTTGGAGCATGAGGTTATC	21	0.78535	1.36784	1.48067	0.643122	0.614588	0.336379	0.303296	0.862624	LOC_Os06g12400	Homeobox domain containing protein, expressed	620.084	590.172	529.452	623.3	630.474	597.096	557.247	666.942	-0.276454
osa-miR444d.3	TTGTGGCTTTCTTGCAAGTTG	21	2.84689	8.40243	6.83385	5.53085	5.70689	3.47592	3.74065	3.88181	LOC_Os07g04690	UDP-arabinose 4-epimerase 1, putative, expressed	954.168	955.191	877.632	979.919	1155.11	1024.85	944.804	1607.93	-0.272231
osa-miR394	TTGGCATTCTGTCCACCTCC	20	21.4989	40.3512	33.4859	37.5583	46.3575	21.0798	16.9846	23.9378	LOC_Os05g51150	RNA polymerase sigma factor, putative, expressed	57.4733	157.809	652.223	78.3883	49.6828	147.294	620.741	58.2962	-0.271883
osa-miR162a	TCGATAAACCTCTGCATCCAG	21	81.48	170.98	109	139.3	76.2089	82.4129	84.2152	61.6058	LOC_Os03g02970	Dicer, putative, expressed	625.739	593.3	588.398	605.475	697.363	656.964	706.585	545.995	-0.270154
osa-miR397a-new	TTGAGTGCAGCGTTGATGAAC	21	22.4806	40.4489	36.675	72.5442	55.1373	34.6471	21.6351	39.6807	LOC_Os03g16610	laccase precursor protein, putative, expressed	48.453	147.596	100.641	53.3915	43.7728	79.4924	94.2329	49.4568	-0.269342
osa-miR2905-new	TTTGTCACTGACATGTGGGCC	21	1.27619	2.05176	1.25287	1.54349	1.40477	0.672759	0.303296	0.718854	LOC_Os03g60480	heavy metal-associated domain containing protein, expressed	221.084	387.914	551.118	265.009	238.398	380.783	483.979	289.589	-0.267059
osa-miR399i	TGCCAAAGGAGAGCTGCCCTG	21	0.589012	1.07473	1.59456	2.95836	0.52679	0	0	0.287541	LOC_Os04g55230	tetratricopeptide repeat domain containing protein, putative, expressed	5557.16	5852.81	4753.79	4736.25	5415.72	5983.07	4904.99	4181.94	-0.265559
osa-miR1425-3p	CAGCAAGAACTGGATCTTAAT	21	0.78535	1.27013	1.36677	0.900371	1.49257	0.784885	0.202197	0.862624	LOC_Os05g50654	mitochondrial import receptor subunit TOM7-1, putative, expressed	98.5205	107.314	127.535	104.369	92.5959	111.947	126.305	87.4837	-0.265386
osa-miR169f-new	TAGCCAAGGATGACTTGCCT	20	4.81027	11.1381	12.187	13.2483	8.69203	6.95184	5.25713	7.18854	LOC_Os03g07880	nuclear transcription factor Y subunit, putative, expressed	333.989	297.644	274.975	290.129	300.717	300.998	267.526	275.76	-0.264663
osa-miR528-3p	CCTGTGCTTGCCTCTTCCATT	21	123.104	168.928	390.668	38.4587	232.139	414.756	168.734	53.5546	LOC_Os03g58920	galactosyltransferase family protein, putative, expressed	404.005	323.717	305.868	331.559	361.249	327.686	294.871	331.065	-0.263568
osa-miR2870-new	TTTGGGGAGACAAACTGAAAT	21	0.294506	0.390811	0.113897	1.029	0.438991	0.224253	0	0.215656	LOC_Os10g39230	tRNA-splicing endonuclease positive effector-related, putative, expressed	73.6593	74.7451	89.1286	80.5765	77.6869	80.5534	82.2524	80.4515	-0.261983
osa-miR5339-new	TGGGAATATTCTTTATCTGTT	21	0.294506	0.683919	0.91118	1.15762	0.790185	0.560632	0.707691	0.287541	LOC_Os05g11414	OsMADS58 - MADS-box family gene with MIKCc type-box, expressed	8.48374	8.11288	7.86265	8.23375	6.42072	7.1621	7.3474	8.46523	-0.260597
osa-miR396c-5p	TTCCACAGCTTTCTTGAACTT	21	68.6199	107.864	144.878	161.424	112.294	100.241	69.657	64.9844	LOC_Os01g52640	suppressor of phythchrome A, putative, expressed	6201.22	4653.31	3538.47	4586.22	5681.27	4887.19	3630.5	4603.03	-0.260117
osa-miR2055-new	TTTTTCCTTGGGAAGGTGGTT	21	1.96337	4.49432	3.07523	4.11598	4.30212	3.47592	0.909888	2.51599	LOC_Os12g06610	nucleolar complex protein 2, putative, expressed	104.905	199.054	334.829	177.948	111.756	209.983	288.284	142.064	-0.252285
osa-miR2864.2	TTGTTTTGCATTGTATAGGTA	21	1.07986	1.07473	1.48067	2.95836	2.28276	2.01828	1.01099	1.43771	LOC_Os06g36090	ABC-2 type transporter, putative, expressed	1612.47	1537.62	1312.58	1201.4	1583.23	1569.02	1376.68	1194.93	-0.250731
osa-miR169f.1,osa-miR169g	TAGCCAAGGATGACTTGCCTA	21	5.59562	14.9485	14.0094	16.8498	10.2724	8.40948	6.16702	11.1422	LOC_Os02g53620	nuclear transcription factor Y subunit, putative, expressed	96.3994	79.4947	64.0257	65.2073	80.6508	74.9006	53.5848	64.4675	-0.239071
osa-miR444b.1,osa-miR444c.1	TGTTGTCTCAAGCTTGCTGCC	21	58.5086	123.496	114.809	166.955	130.732	67.1637	51.0548	66.5658	LOC_Os09g24200	RAD23 DNA repair protein, putative, expressed	362.907	465.575	499.186	356.48	351.439	448.282	496.728	363.451	-0.236262
osa-miR159d	ATTGGATTGAAGGGAGCTCCG	21	3.92675	8.89094	7.06164	3.98736	5.44349	3.92443	2.02197	4.8882	LOC_Os03g57050	expressed protein	20.4646	20.6764	20.8292	24.9446	21.1438	21.2542	21.1297	24.334	-0.234375
osa-miRn14-new	TTTCCGTGTTCAACTTTGACT	21	1.47253	1.56324	2.05015	2.18662	1.66817	1.45764	0.707691	1.58148	LOC_Os06g47910	GDSL-like lipase/acylhydrolase, putative, expressed	262.684	149.037	222.077	124.19	397.831	185.77	245.897	158.847	-0.233109
osa-miRn9-5p	TTATAAGTCGTTTGACTTTTTTCT	24	0.490844	0.488513	0.797282	1.67212	0.790185	1.00914	0.606592	0.575083	LOC_Os10g36810	plus-3 domain containing protein, putative, expressed	148.93	145.162	128.292	120.973	151.342	152.159	117.337	120.471	-0.228732
osa-miR168a-5p	TCGCTTGGTGCAGATCGGGAC	21	1488.24	2926.59	2804.95	2398.98	1478	1152.66	1006.13	874.845	LOC_Os11g44860	cysteine-rich receptor-like protein kinase 28 precursor, putative, expressed	7.31573	6.37218	6.10749	5.98561	7.16002	6.27094	6.39072	6.03628	-0.226648
osa-miR444b.1,osa-miR444c.1	TGTTGTCTCAAGCTTGCTGCC	21	58.5086	123.496	114.809	166.955	130.732	67.1637	51.0548	66.5658	LOC_Os04g47590	niemann-Pick C1 protein precursor, putative, expressed	350.045	597.865	769.644	399.259	343.955	612.137	785.056	389.527	-0.22653
osa-miR159c	ATTGGATTGAAGGGAGCTCCA	21	3.92675	8.89094	7.17554	4.11598	5.53129	3.92443	2.02197	4.8882	LOC_Os03g57050	expressed protein	20.4646	20.6764	20.8292	24.9446	21.1438	21.2542	21.1297	24.334	-0.224871
osa-miR169f-new	TAGCCAAGGATGACTTGCCT	20	4.81027	11.1381	12.187	13.2483	8.69203	6.95184	5.25713	7.18854	LOC_Os02g53620	nuclear transcription factor Y subunit, putative, expressed	96.3994	79.4947	64.0257	65.2073	80.6508	74.9006	53.5848	64.4675	-0.221121
osa-miR159e	ATTGGATTGAAGGGAGCTCCT	21	3.92675	8.89094	7.06164	4.11598	5.44349	3.92443	2.02197	4.8882	LOC_Os03g57050	expressed protein	20.4646	20.6764	20.8292	24.9446	21.1438	21.2542	21.1297	24.334	-0.219991
osa-miR169b,osa-miR169c	CAGCCAAGGATGACTTGCCGG	21	0.78535	1.85635	2.05015	1.67212	1.40477	1.34552	0.909888	1.29394	LOC_Os02g53620	nuclear transcription factor Y subunit, putative, expressed	96.3994	79.4947	64.0257	65.2073	80.6508	74.9006	53.5848	64.4675	-0.219799
osa-miR2873a	AAGTTTGGACTTAAATTTGGTAAC	24	117.115	192.572	116.062	210.172	118.001	62.6787	55.6043	90.6474	LOC_Os07g41810	stress responsive A/B Barrel domain containing protein, expressed	488.224	746.069	1158.97	800.501	493.327	755.062	1135.59	734.969	-0.21321
osa-miR6248-new	TTTGAGGATGGAGGTAGTATC	21	0.392675	1.95405	1.25287	2.57249	1.40477	1.34552	1.41538	1.36582	LOC_Os03g03880	protein kinase, putative, expressed	165.764	167.257	204.025	147.036	135.491	171.841	200.158	129.582	-0.211481
osa-miR156a,osa-miR156b-5p,osa-miR156c-5p,osa-miR156d,osa-miR156e,osa-miR156f-5p,osa-miR156g-5p,osa-miR156h-5p,osa-miR156i,osa-miR156j-5p	TGACAGAAGAGAGTGAGCAC	20	55.7598	129.358	69.1358	96.7256	66.1999	57.9694	38.1142	41.8373	LOC_Os11g30370	OsSPL19 - SBP-box gene family member, expressed	62.3622	54.0876	63.6074	75.0307	64.959	52.0285	57.0157	84.6923	-0.210122
osa-miRn15-3p	TTAAAATAGTTTGACTTTGACTAA	24	0.392675	1.27013	0.91118	1.029	1.05358	1.23339	0.707691	0.143771	LOC_Os03g01570	expressed protein	659.364	411.042	317.911	494.167	639.982	450.382	324.479	477.83	-0.206672
osa-miR160f-5p	TGCCTGGCTCCCTGAATGCCA	21	5.49745	7.52311	6.83385	7.46022	5.0045	4.03655	4.04395	3.66615	LOC_Os07g29360	tetratricopeptide repeat domain containing protein, expressed	500.413	580.384	609.997	560.953	535.695	614.603	576.428	621.575	-0.20588
osa-miR169g-5p-new	TGAGGGCTAGAGCCTGCCTCTGG	23	8.24617	32.2419	22.8934	36.7866	29.2368	4.59718	2.42637	6.03837	LOC_Os09g33870	RNA recognition motif containing protein, putative, expressed	86.8578	95.8886	99.8603	105.181	88.1634	110.327	97.4921	109.097	-0.204108
osa-miR1850-new	CCAAATTCCCAACTTTTCATC	21	9.12969	8.89094	7.28944	10.29	3.86312	6.61546	7.17801	5.60706	LOC_Os12g18640	pentatricopeptide, putative, expressed	723.773	416.254	369.462	482.67	734.307	416.959	376.253	457.693	-0.202857
osa-miR1850-new	CCAAATTCCCAACTTTTCATC	21	9.12969	8.89094	7.28944	10.29	3.86312	6.61546	7.17801	5.60706	LOC_Os01g62370	ENTH domain containing protein, expressed	444.427	328.022	336.084	332.663	434.516	332.242	287.16	335.155	-0.201253
osa-miR159a.1,osa-miR159b	TTTGGATTGAAGGGAGCTCTG	21	1478.81	2899.13	3024.21	1571.02	1987.31	893.199	793.523	697.576	LOC_Os01g12700	MYB family transcription factor, putative	10.5124	10.8915	9.57006	13.6393	11.2299	9.64826	10.4181	12.1312	-0.198024
osa-miR2055-new	TTTTTCCTTGGGAAGGTGGTT	21	1.96337	4.49432	3.07523	4.11598	4.30212	3.47592	0.909888	2.51599	LOC_Os09g39690	protein binding protein, putative, expressed	151.901	184.165	189.24	160.161	151.157	172.176	186.01	168.638	-0.197403
osa-miR2864.2	TTGTTTTGCATTGTATAGGTA	21	1.07986	1.07473	1.48067	2.95836	2.28276	2.01828	1.01099	1.43771	LOC_Os04g29310	retrotransposon protein, putative, unclassified, expressed	5.81498	6.16408	5.46814	5.15363	5.36453	5.88437	4.98265	4.75648	-0.195125
osa-miR2055-new	TTTTTCCTTGGGAAGGTGGTT	21	1.96337	4.49432	3.07523	4.11598	4.30212	3.47592	0.909888	2.51599	LOC_Os11g01074	RNase P subunit p30, putative, expressed	127.247	170.583	204.795	172.938	138.355	163.625	200.92	153.287	-0.194763
osa-miR444b.1,osa-miR444c.1	TGTTGTCTCAAGCTTGCTGCC	21	58.5086	123.496	114.809	166.955	130.732	67.1637	51.0548	66.5658	LOC_Os02g36924	OsMADS27 - MADS-box family gene with MIKCc type-box, expressed	36.646	35.2905	35.2974	40.9747	138.303	103.779	74.3519	106.921	-0.193234
osa-miR5542	TTTGAGAAGGTATCATGAGAT	21	1.27619	4.39662	2.05015	4.24461	2.98514	1.79402	1.21318	2.58787	LOC_Os06g47840	ZOS6-08 - C2H2 zinc finger protein, expressed	137.772	227.561	303.961	211.313	166.132	240.38	313.113	183.988	-0.191296
osa-miR1857-new	TTTTTGGAGCATGAGGTTATC	21	0.78535	1.36784	1.48067	0.643122	0.614588	0.336379	0.303296	0.862624	LOC_Os01g32090	PPR repeat domain containing protein, putative, expressed	2696.34	2203.74	2384.89	2763.99	2680.72	2268.26	2453.12	3031.54	-0.188241
osa-miR820a,osa-miR820b,osa-miR820c	TCGGCCTCGTGGATGGACCAG	21	3.63224	8.59783	4.78369	7.58884	8.07744	4.14868	2.62857	4.8882	LOC_Os10g42196	expressed protein	650.468	672.969	664.265	582.773	630.417	686.33	632.46	607.422	-0.184904
osa-miRn9-new	TTATAAGTCGTTTGACTTTT	20	0.196337	0.195405	0.227795	1.54349	0.614588	0.897012	0.404395	0.431312	LOC_Os10g36810	plus-3 domain containing protein, putative, expressed	148.93	145.162	128.292	120.973	151.342	152.159	117.337	120.471	-0.18379
osa-miRn20a-new,osa-miRn20b-new	AAACGTCTTATAACCTGAAACGGA	24	2.94506	3.12649	2.27795	3.85873	1.05358	2.01828	1.92087	1.65336	LOC_Os02g19060	expressed protein	53.1343	45.4575	44.713	50.2466	52.497	47.9763	49.1953	50.6355	-0.18326
osa-miR394	TTGGCATTCTGTCCACCTCC	20	21.4989	40.3512	33.4859	37.5583	46.3575	21.0798	16.9846	23.9378	LOC_Os02g36450	transporter family protein, putative, expressed	6.82402	9.29748	15.7503	7.59985	6.96757	8.95644	12.6508	8.3608	-0.182997
osa-miR396a-5p,osa-miR396b-5p	TTCCACAGCTTTCTTGAACTG	21	6.18463	9.67256	8.7701	6.3026	10.3602	5.38207	2.62857	4.16935	LOC_Os10g32680	expressed protein	645.627	493.316	444.568	1256.69	680.967	451.602	381.197	1282.73	-0.181624
osa-miR156d-new,osa-miR156f-new,osa-miR156h-new,osa-miR156j-new	TTGACAGAAGAGAGTGAGCAC	21	483.186	1283.72	638.509	1038.13	665.072	614.004	428.254	466.464	LOC_Os08g41940	OsSPL16 - SBP-box gene family member, expressed	18.4453	13.1598	15.1624	17.7652	14.4663	14.6296	13.1611	16.7014	-0.176654
osa-miR1870-3p	TTTAGGGCTAATTCAGCATGAACA	24	0.589012	0.781621	0.91118	1.54349	0.877983	0.224253	0.303296	0.287541	LOC_Os01g17050	VQ domain containing protein, putative, expressed	675.778	157.691	121.354	388.065	2197.55	273.959	216.557	2573.43	-0.174161
osa-miR1850.1	TGGAAAGTTGGGAGATTGGGG	21	0.589012	1.56324	1.82236	2.44387	0.790185	1.45764	0.606592	1.0064	LOC_Os10g36650	actin, putative, expressed	988.671	1178.08	986.057	707.755	955.05	1349.19	1063.53	716.649	-0.172272
osa-miR2905-new	TTTGTCACTGACATGTGGGCC	21	1.27619	2.05176	1.25287	1.54349	1.40477	0.672759	0.303296	0.718854	LOC_Os11g40420	expressed protein	24.7642	23.2713	27.6515	23.8256	21.6578	22.0908	25.2399	24.6508	-0.170681
osa-miR156a,osa-miR156b-5p,osa-miR156c-5p,osa-miR156d,osa-miR156e,osa-miR156f-5p,osa-miR156g-5p,osa-miR156h-5p,osa-miR156i,osa-miR156j-5p	TGACAGAAGAGAGTGAGCAC	20	55.7598	129.358	69.1358	96.7256	66.1999	57.9694	38.1142	41.8373	LOC_Os08g39890	OsSPL14 - SBP-box gene family member, expressed	15.6306	14.3135	15.8983	16.0172	14.4793	14.9373	13.4572	17.7149	-0.167266
osa-miR171h-new	TGAGCCGAACCAATATCACTC	21	0.392675	1.07473	1.36677	2.18662	0.790185	0.448506	0.808789	0.287541	LOC_Os02g44360	scarecrow transcription factor family protein, putative, expressed	1001.23	834.04	625.371	914.388	941.499	823.544	598.678	904.12	-0.166143
osa-miR2877	TTGCATCCTCTGCACTTTGGGCCT	24	77.8478	115.485	59.4545	113.318	44.6893	66.491	66.624	43.6344	LOC_Os12g10190	transposon protein, putative, unclassified, expressed	23.8433	44.2541	93.2439	33.6831	31.7394	46.4342	88.5347	33.8301	-0.163469
osa-miR2864.1	TTTTGCTGCCCTTGTTTTGCA	21	1.47253	1.27013	1.13897	0.900371	0.965781	0.336379	1.01099	0.93451	LOC_Os08g06130	expressed protein	141.379	173.57	220.333	189.431	149.285	175.193	216.291	177.254	-0.160811
osa-miR156d-new,osa-miR156f-new,osa-miR156h-new,osa-miR156j-new	TTGACAGAAGAGAGTGAGCAC	21	483.186	1283.72	638.509	1038.13	665.072	614.004	428.254	466.464	LOC_Os08g39890	OsSPL14 - SBP-box gene family member, expressed	15.6306	14.3135	15.8983	16.0172	14.4793	14.9373	13.4572	17.7149	-0.160403
osa-miR530-new	TGCATTTGCACCTGCACCTAC	21	46.4338	79.53	86.4482	124.766	34.2413	38.2351	41.7538	70.232	LOC_Os07g16600	expressed protein	36.3424	30.5476	19.5982	33.2965	38.6291	30.4529	23.4725	36.1553	-0.160151
osa-miR5513	TAACAAAGGACAACAGACTGA	21	1.37436	2.14946	2.05015	2.57249	2.28276	0.897012	0.909888	0.93451	LOC_Os01g63400	PPR repeat containing protein, expressed	306.329	818.019	1373.83	558.447	277.661	771.965	1279.89	516.938	-0.156291
osa-miR156d-new,osa-miR156f-new,osa-miR156h-new,osa-miR156j-new	TTGACAGAAGAGAGTGAGCAC	21	483.186	1283.72	638.509	1038.13	665.072	614.004	428.254	466.464	LOC_Os11g30370	OsSPL19 - SBP-box gene family member, expressed	62.3622	54.0876	63.6074	75.0307	64.959	52.0285	57.0157	84.6923	-0.155428
osa-miR2873a	AAGTTTGGACTTAAATTTGGTAAC	24	117.115	192.572	116.062	210.172	118.001	62.6787	55.6043	90.6474	LOC_Os04g42840	HEAT repeat family protein, putative, expressed	106.907	119.256	123.162	111.511	100.768	120.868	119.124	111.086	-0.154858
osa-miR529b	AGAAGAGAGAGAGTACAGCTT	21	2.55239	0.0977027	2.39185	0	463.487	552.783	386.399	395.945	LOC_Os08g39890	OsSPL14 - SBP-box gene family member, expressed	15.6306	14.3135	15.8983	16.0172	14.4793	14.9373	13.4572	17.7149	-0.153986
osa-miR156a,osa-miR156b-5p,osa-miR156c-5p,osa-miR156d,osa-miR156e,osa-miR156f-5p,osa-miR156g-5p,osa-miR156h-5p,osa-miR156i,osa-miR156j-5p	TGACAGAAGAGAGTGAGCAC	20	55.7598	129.358	69.1358	96.7256	66.1999	57.9694	38.1142	41.8373	LOC_Os08g41940	OsSPL16 - SBP-box gene family member, expressed	18.4453	13.1598	15.1624	17.7652	14.4663	14.6296	13.1611	16.7014	-0.153629
osa-miR396c-5p	TTCCACAGCTTTCTTGAACTT	21	68.6199	107.864	144.878	161.424	112.294	100.241	69.657	64.9844	LOC_Os12g29980	growth regulating factor protein, putative, expressed	14.2753	13.0853	13.773	15.4393	14.4596	13.865	13.9994	16.8289	-0.153409
osa-miRn20a-new,osa-miRn20b-new	AAACGTCTTATAACCTGAAACGGA	24	2.94506	3.12649	2.27795	3.85873	1.05358	2.01828	1.92087	1.65336	LOC_Os03g57940	CK1_CaseinKinase_1a.4 - CK1 includes the casein kinase 1 kinases, expressed	657.77	616.467	578.342	543.231	638.079	614.316	536.861	569.465	-0.152102
osa-miR399a,osa-miR399b,osa-miR399c	TGCCAAAGGAGAATTGCCCTG	21	6.2828	2.05176	16.629	14.6632	7.11166	1.56977	0.707691	2.51599	LOC_Os04g33860	expressed protein	448.098	383.641	239.616	332.313	400.995	359.772	225.163	293.682	-0.151542
osa-miR396c-5p	TTCCACAGCTTTCTTGAACTT	21	68.6199	107.864	144.878	161.424	112.294	100.241	69.657	64.9844	LOC_Os06g28060	ATP-binding region, ATPase-like domain containing protein, expressed	290.643	283.588	271.636	275.599	289.879	255.342	270.212	279.517	-0.148354
osa-miR156d-new,osa-miR156f-new,osa-miR156h-new,osa-miR156j-new	TTGACAGAAGAGAGTGAGCAC	21	483.186	1283.72	638.509	1038.13	665.072	614.004	428.254	466.464	LOC_Os04g46580	OsSPL7 - SBP-box gene family member, expressed	64.3305	62.9828	59.6574	57.2073	62.2552	64.1845	64.407	56.6599	-0.147701
osa-miR156a,osa-miR156b-5p,osa-miR156c-5p,osa-miR156d,osa-miR156e,osa-miR156f-5p,osa-miR156g-5p,osa-miR156h-5p,osa-miR156i,osa-miR156j-5p	TGACAGAAGAGAGTGAGCAC	20	55.7598	129.358	69.1358	96.7256	66.1999	57.9694	38.1142	41.8373	LOC_Os09g33820	lecithine cholesterol acyltransferase, putative, expressed	341.557	271.808	276.675	382.921	414.57	236.409	287.375	404.212	-0.145892
osa-miR5510-new	CTCAGGAGTGGATTGGGCTTC	21	2.15971	5.47135	3.18913	6.55985	2.89734	2.69103	2.22417	3.30673	LOC_Os04g58130	katanin p80 WD40 repeat-containing subunit B1 homolog 1, putative, expressed	108.552	137.049	129.735	91.8443	98.8003	134.507	122.346	86.2688	-0.145823
osa-miR396a-5p,osa-miR396b-5p	TTCCACAGCTTTCTTGAACTG	21	6.18463	9.67256	8.7701	6.3026	10.3602	5.38207	2.62857	4.16935	LOC_Os06g19380	expressed protein	11.041	13.0916	14.2156	16.5719	12.3343	12.3624	12.6114	16.0792	-0.14551
osa-miR399d	TGCCAAAGGAGAGTTGCCCTG	21	274.971	284.022	451.148	454.044	290.437	132.197	68.646	173.028	LOC_Os05g48390	ubiquitin conjugating enzyme protein, putative, expressed	280.788	271.988	162.483	180.803	274.708	276.92	157.994	189.608	-0.141441
osa-miR2905-new	TTTGTCACTGACATGTGGGCC	21	1.27619	2.05176	1.25287	1.54349	1.40477	0.672759	0.303296	0.718854	LOC_Os01g40990	expressed protein	348.1	313.369	300.829	310.683	349.496	342.595	307.054	345.116	-0.139063
osa-miR2864.1	TTTTGCTGCCCTTGTTTTGCA	21	1.47253	1.27013	1.13897	0.900371	0.965781	0.336379	1.01099	0.93451	LOC_Os01g70330	prefoldin subunit family protein, expressed	59.8443	85.296	114.374	98.1744	64.7785	79.8427	92.4089	100.754	-0.138471
osa-miR166a-5p,osa-miR166e-5p	GGAATGTTGTCTGGTTCAAGG	21	3.33774	4.59203	3.64472	3.98736	2.01936	2.69103	1.11209	2.37222	LOC_Os03g60820	transporter, major facilitator superfamily domain containing protein, expressed	1610.91	1310.77	1265.27	1856.28	1615.69	1419.61	1432.83	1883.38	-0.136536
osa-miR1865-3p	CGAAGAATCGCAGTCACTAGTTGT	24	2.84689	4.88513	2.50574	5.40223	3.51193	1.90615	0.909888	2.37222	LOC_Os03g02840	remorin family protein, putative, expressed	260.325	142.39	132.446	115.298	292.608	189.163	159.367	131.488	-0.13578
osa-miR156d-new,osa-miR156f-new,osa-miR156h-new,osa-miR156j-new	TTGACAGAAGAGAGTGAGCAC	21	483.186	1283.72	638.509	1038.13	665.072	614.004	428.254	466.464	LOC_Os05g05170	jacalin-like lectin domain containing protein, expressed	14.9163	13.1896	11.3698	12.6172	14.0678	12.9872	12.7309	12.9671	-0.131447
osa-miR5827	TTTGTTGCAATTTGGACTACC	21	47.4155	109.916	78.817	122.965	72.0824	49.3356	41.1472	60.0962	LOC_Os12g13320	argininosuccinate synthase, chloroplast precursor, putative, expressed	150.581	172.448	196.332	165.875	159.348	183.767	199.693	154.127	-0.13111
osa-miR167d-5p,osa-miR167e-5p,osa-miR167f,osa-miR167g,osa-miR167h-5p,osa-miR167i-5p,osa-miR167j	TGAAGCTGCCAGCATGATCTG	21	66.8529	142.353	109.683	138.271	126.605	89.7012	53.1779	83.6027	LOC_Os04g18010	cleavage and polyadenylation specificity factor subunit 1, putative, expressed	1166.85	1340.18	1239.16	1204.99	1100.16	1358.06	1304.05	1238.51	-0.128881
osa-miRn9-5p	TTATAAGTCGTTTGACTTTTTTCT	24	0.490844	0.488513	0.797282	1.67212	0.790185	1.00914	0.606592	0.575083	LOC_Os06g18820	serine threonine kinase, putative, expressed	76.8997	117.69	143.327	81.5025	68.1203	114.545	111.742	81.0063	-0.128234
osa-miR5083-new	CAATGGATCCTTCTGAGCCT	20	21.7935	61.6504	32.5747	53.765	55.4885	45.0748	34.1714	40.9747	LOC_Os07g41180	RNA-binding protein-like, putative, expressed	47.8401	83.1129	124.194	72.8569	50.9415	77.1707	107.923	44.6251	-0.12376
osa-miR529b	AGAAGAGAGAGAGTACAGCTT	21	2.55239	0.0977027	2.39185	0	463.487	552.783	386.399	395.945	LOC_Os03g57900	zinc finger A20 and AN1 domain-containing stress-associated protein, putative, expressed	82.5064	72.2548	69.1565	62.9489	74.7054	65.2595	70.4231	73.6421	-0.121805
osa-miR1425-3p	CAGCAAGAACTGGATCTTAAT	21	0.78535	1.27013	1.36677	0.900371	1.49257	0.784885	0.202197	0.862624	LOC_Os12g37690	MYB family transcription factor, putative, expressed	20.1088	37.3853	39.76	31.0985	17.8278	27.4072	35.5512	35.5133	-0.120938
osa-miR399j	TGCCAAAGGAGAGTTGCCCTA	21	41.1327	32.6327	55.1264	60.5821	37.3143	12.2218	8.59339	19.2653	LOC_Os05g48390	ubiquitin conjugating enzyme protein, putative, expressed	280.788	271.988	162.483	180.803	274.708	276.92	157.994	189.608	-0.120851
osa-miR529b-new	GCTGTACGCTCCCTCTTCTTC	21	5.49745	1.07473	7.74503	0.385873	782.634	1615.29	1411.14	985.908	LOC_Os02g55890	inorganic H+ pyrophosphatase, putative, expressed	13.577	11.2018	11.5236	14.8263	13.4364	10.4819	13.3463	14.8752	-0.120547
osa-miR444b.1,osa-miR444c.1	TGTTGTCTCAAGCTTGCTGCC	21	58.5086	123.496	114.809	166.955	130.732	67.1637	51.0548	66.5658	LOC_Os02g17500	transporter family protein, putative, expressed	4302.62	3660.7	3227.93	3108.51	4064.99	3617.96	3079.77	3236.09	-0.11924
osa-miR396c-5p	TTCCACAGCTTTCTTGAACTT	21	68.6199	107.864	144.878	161.424	112.294	100.241	69.657	64.9844	LOC_Os04g57070	jasmonate O-methyltransferase, putative, expressed	28.0681	23.0349	21.5874	24.2511	27.9831	22.9402	21.0767	23.6115	-0.119047
osa-miR159d	ATTGGATTGAAGGGAGCTCCG	21	3.92675	8.89094	7.06164	3.98736	5.44349	3.92443	2.02197	4.8882	LOC_Os01g12700	MYB family transcription factor, putative	10.5124	10.8915	9.57006	13.6393	11.2299	9.64826	10.4181	12.1312	-0.117069
osa-miR7695-new	TTAGGGATCTCGATGTGCACT	21	36.9114	59.6963	50.001	70.1003	52.7668	32.9652	23.1516	41.5497	LOC_Os11g06430	hypothetical protein	38.6543	32.6632	32.9302	36.5299	40.133	35.6508	35.3258	38.9589	-0.116508
osa-miR1850-new	CCAAATTCCCAACTTTTCATC	21	9.12969	8.89094	7.28944	10.29	3.86312	6.61546	7.17801	5.60706	LOC_Os02g53210	expressed protein	364.096	304.987	291.377	342.872	342.463	322.672	288.958	380.386	-0.116319
osa-miRn9-5p	TTATAAGTCGTTTGACTTTTTTCT	24	0.490844	0.488513	0.797282	1.67212	0.790185	1.00914	0.606592	0.575083	LOC_Os11g35340	methyltransferase, putative, expressed	15.3898	17.6771	21.3962	16.3661	12.1552	15.3165	20.5438	15.5195	-0.111894
osa-miR529b	AGAAGAGAGAGAGTACAGCTT	21	2.55239	0.0977027	2.39185	0	463.487	552.783	386.399	395.945	LOC_Os01g69830	OsSPL2 - SBP-box gene family member, expressed	127.094	90.6185	72.455	73.7625	120.005	79.2565	59.5885	75.4624	-0.111217
osa-miR156c-3p,osa-miR156g-3p	GCTCACTTCTCTCTCTGTCAGC	22	1.27619	1.27013	0.683385	1.54349	1.05358	0.448506	0.303296	0.287541	LOC_Os02g04490	histone acetyltransferase HAC1, putative, expressed	1075.55	1217.39	1085.56	1091.08	1082	1199.89	1125.97	1094.68	-0.110632
osa-miR169b,osa-miR169c	CAGCCAAGGATGACTTGCCGG	21	0.78535	1.85635	2.05015	1.67212	1.40477	1.34552	0.909888	1.29394	LOC_Os12g42400	nuclear transcription factor Y subunit, putative, expressed	94.225	78.4761	71.0052	74.8945	72.2982	69.9597	59.3937	63.2725	-0.107332
osa-miR159c	ATTGGATTGAAGGGAGCTCCA	21	3.92675	8.89094	7.17554	4.11598	5.53129	3.92443	2.02197	4.8882	LOC_Os01g12700	MYB family transcription factor, putative	10.5124	10.8915	9.57006	13.6393	11.2299	9.64826	10.4181	12.1312	-0.106881
osa-miR6248-new	TTTGAGGATGGAGGTAGTATC	21	0.392675	1.95405	1.25287	2.57249	1.40477	1.34552	1.41538	1.36582	LOC_Os12g01620	expressed protein	993.285	1003.1	958.157	980.366	1073.15	1075.88	994.961	1021.78	-0.105243
osa-miRn10-5p	TATGTTTGACCAAATTTATAG	21	2.15971	1.46554	2.16405	0.514498	1.58037	1.00914	0.808789	2.87541	LOC_Os01g33204	retrotransposon protein, putative, unclassified, expressed	443.46	445.167	561.364	525.999	438.272	434.466	476.19	451.81	-0.102587
osa-miR169h,osa-miR169i-5p.1,osa-miR169j,osa-miR169k,osa-miR169l,osa-miR169m	TAGCCAAGGATGACTTGCCTG	21	14.1363	23.5463	39.6363	49.1346	24.6713	21.4162	10.7165	33.4267	LOC_Os12g42400	nuclear transcription factor Y subunit, putative, expressed	94.225	78.4761	71.0052	74.8945	72.2982	69.9597	59.3937	63.2725	-0.102249
osa-miR2055-new	TTTTTCCTTGGGAAGGTGGTT	21	1.96337	4.49432	3.07523	4.11598	4.30212	3.47592	0.909888	2.51599	LOC_Os12g27190	expressed protein	11.3546	10.7974	10.1781	10.2318	10.6729	8.45445	10.7272	8.85198	-0.102226
osa-miR444c-new	CGGCAAGCTAGAGACAGCAAC	21	424.58	805.168	611.06	1017.81	620.909	544.935	271.046	459.419	LOC_Os10g33420	non-lysosomal glucosylceramidase, putative, expressed	860.775	275.857	176.907	339.232	988.362	317.424	201.359	407.226	-0.10207
osa-miR159e	ATTGGATTGAAGGGAGCTCCT	21	3.92675	8.89094	7.06164	4.11598	5.44349	3.92443	2.02197	4.8882	LOC_Os01g12700	MYB family transcription factor, putative	10.5124	10.8915	9.57006	13.6393	11.2299	9.64826	10.4181	12.1312	-0.100644
osa-miR818f-new	TTTATTTTATTTGTGACTTACT	22	1.17802	1.66095	2.05015	2.05799	2.45835	1.34552	1.61758	1.36582	LOC_Os05g11560	aquaporin protein, putative, expressed	194.436	236.981	187.226	271.093	223.088	248.5	208.442	285.674	-0.100221
osa-miR6248-new	TTTGAGGATGGAGGTAGTATC	21	0.392675	1.95405	1.25287	2.57249	1.40477	1.34552	1.41538	1.36582	LOC_Os03g22050	CAMK_KIN1/SNF1/Nim1_like.16 - CAMK includes calcium/calmodulin depedent protein kinases, expressed	106.488	258.719	1585.95	150.868	128.27	287.69	1611.64	153.641	-0.099777
osa-miR156d-new,osa-miR156f-new,osa-miR156h-new,osa-miR156j-new	TTGACAGAAGAGAGTGAGCAC	21	483.186	1283.72	638.509	1038.13	665.072	614.004	428.254	466.464	LOC_Os08g10550	potassium transporter, putative, expressed	23.5497	30.6084	33.828	29.2579	32.4286	34.6992	32.192	33.911	-0.0982038
osa-miR2873a	AAGTTTGGACTTAAATTTGGTAAC	24	117.115	192.572	116.062	210.172	118.001	62.6787	55.6043	90.6474	LOC_Os04g34600	abscisic stress-ripening, putative, expressed	1792.17	1864.9	2245.46	1725.71	1698.94	1803.06	2032.84	1454.54	-0.0941967
osa-miR169i-3p	TGAGTCGCTCTTATCACTCATG	22	1.17802	3.41959	7.63113	6.55985	2.45835	3.13954	1.81978	3.73804	LOC_Os11g38610	expressed protein	15.4547	12.9099	13.6015	14.2841	12.0694	13.2633	14.2191	14.942	-0.0935554
osa-miR169f.1,osa-miR169g	TAGCCAAGGATGACTTGCCTA	21	5.59562	14.9485	14.0094	16.8498	10.2724	8.40948	6.16702	11.1422	LOC_Os07g41720	nuclear transcription factor Y subunit, putative, expressed	135.429	126.206	106.91	105.783	104.586	112.386	95.367	84.0987	-0.0925454
osa-miR399a,osa-miR399b,osa-miR399c	TGCCAAAGGAGAATTGCCCTG	21	6.2828	2.05176	16.629	14.6632	7.11166	1.56977	0.707691	2.51599	LOC_Os05g45350	dnaJ domain containing protein, expressed	576.8	558.109	408.139	544.449	495.792	534.353	390.345	471.915	-0.0903491
osa-miR2864.1	TTTTGCTGCCCTTGTTTTGCA	21	1.47253	1.27013	1.13897	0.900371	0.965781	0.336379	1.01099	0.93451	LOC_Os05g48790	expressed protein	934.046	1519.96	1100.32	868.841	690.514	1345.3	1074.87	672.071	-0.0874584
osa-miR2864.1	TTTTGCTGCCCTTGTTTTGCA	21	1.47253	1.27013	1.13897	0.900371	0.965781	0.336379	1.01099	0.93451	LOC_Os02g46990	AAA-type ATPase family protein, putative, expressed	46.5427	59.4582	74.1547	53.288	45.5876	59.3624	71.1294	50.8775	-0.0873122
osa-miRn10-5p	TATGTTTGACCAAATTTATAG	21	2.15971	1.46554	2.16405	0.514498	1.58037	1.00914	0.808789	2.87541	LOC_Os06g18820	serine threonine kinase, putative, expressed	76.8997	117.69	143.327	81.5025	68.1203	114.545	111.742	81.0063	-0.0853099
osa-miR160a-5p,osa-miR160b-5p,osa-miR160c-5p,osa-miR160d-5p	TGCCTGGCTCCCTGTATGCCA	21	28.4689	40.8397	39.1807	28.8119	30.6416	20.407	17.5912	22.5001	LOC_Os02g44760	hypothetical protein	7.83751	9.83756	9.45462	10.8846	9.93186	9.99164	10.0025	9.46857	-0.0840224
osa-miRn14-new	TTTCCGTGTTCAACTTTGACT	21	1.47253	1.56324	2.05015	2.18662	1.66817	1.45764	0.707691	1.58148	LOC_Os06g50146	calcium-dependent protein kinase CPK1 adapter protein 2, putative, expressed	962.713	978.488	831.616	859.357	944.467	986.579	836.449	882.018	-0.0823014
osa-miR156d-new,osa-miR156f-new,osa-miR156h-new,osa-miR156j-new	TTGACAGAAGAGAGTGAGCAC	21	483.186	1283.72	638.509	1038.13	665.072	614.004	428.254	466.464	LOC_Os12g13460	SET domain-containing protein, putative, expressed	624.853	1054.16	1417.21	656.163	621.02	1043.2	1506.61	607.27	-0.0817478
osa-miR1863b	AGCTCTGATACCATGTTAACTGTT	24	1.17802	0.879324	1.02508	1.92937	1.22918	0.897012	0.303296	0.790739	LOC_Os05g13804	expressed protein	107.786	83.5575	88.1287	91.7957	100.559	87.2323	102.216	94.383	-0.0806815
osa-miR2873a	AAGTTTGGACTTAAATTTGGTAAC	24	117.115	192.572	116.062	210.172	118.001	62.6787	55.6043	90.6474	LOC_Os06g28340	transposon protein, putative, CACTA, En/Spm sub-class, expressed	8.64677	7.98209	7.34362	6.99866	9.16684	8.53895	6.98938	6.9383	-0.0798202
osa-miR529b	AGAAGAGAGAGAGTACAGCTT	21	2.55239	0.0977027	2.39185	0	463.487	552.783	386.399	395.945	LOC_Os05g04150	expressed protein	217.921	262.985	289.544	285.142	221.538	287.395	269.185	250.457	-0.0795717
osa-miR444a-5p	GCTAGAGGTGGCAACTGCATA	21	1.27619	1.36784	0.797282	0.771747	1.22918	0	0.303296	0.93451	LOC_Os08g33479	expressed protein	25.7237	32.5164	33.0393	37.8318	26.0886	28.801	29.1057	31.6103	-0.0783357
osa-miR398b	TGTGTTCTCAGGTCGCCCCTG	21	125.852	231.165	425.293	447.227	345.837	497.057	342.724	455.466	LOC_Os07g46990	copper/zinc superoxide dismutase, putative, expressed	1172.2	1183.05	1078.07	1073.16	1302.26	1354.61	968.807	961.719	-0.078209
osa-miR818f-new	TTTATTTTATTTGTGACTTACT	22	1.17802	1.66095	2.05015	2.05799	2.45835	1.34552	1.61758	1.36582	LOC_Os09g20490	transporter, putative, expressed	2.94109	3.49987	3.41512	3.31698	3.24627	3.60662	3.62913	3.5696	-0.0769387
osa-miR529b	AGAAGAGAGAGAGTACAGCTT	21	2.55239	0.0977027	2.39185	0	463.487	552.783	386.399	395.945	LOC_Os02g07720	cytidylyltransferase domain containing protein, expressed	917.556	1032.07	974.579	991.339	862.451	1042.03	963.279	991.314	-0.0752281
osa-miR2055-new	TTTTTCCTTGGGAAGGTGGTT	21	1.96337	4.49432	3.07523	4.11598	4.30212	3.47592	0.909888	2.51599	LOC_Os08g39030	expressed protein	21.1228	17.8051	18.2729	27.2918	18.7761	16.9427	20.4376	22.7652	-0.0711207
osa-miR166a-5p,osa-miR166e-5p	GGAATGTTGTCTGGTTCAAGG	21	3.33774	4.59203	3.64472	3.98736	2.01936	2.69103	1.11209	2.37222	LOC_Os05g12260	CAPIP1, putative, expressed	824.897	1071.74	1184.63	845.437	822.269	1054.79	1154.94	939.612	-0.0666183
osa-miRn14-new	TTTCCGTGTTCAACTTTGACT	21	1.47253	1.56324	2.05015	2.18662	1.66817	1.45764	0.707691	1.58148	LOC_Os07g49480	KIP1, putative, expressed	280.246	208.39	178.664	173.601	311.689	212.866	180.433	251.679	-0.0660656
osa-miR168a-5p	TCGCTTGGTGCAGATCGGGAC	21	1488.24	2926.59	2804.95	2398.98	1478	1152.66	1006.13	874.845	LOC_Os03g48180	peptide transporter PTR2, putative, expressed	255.847	185.498	191.841	528.126	277.132	194.365	170.391	445.451	-0.0626542
osa-miR396a-5p,osa-miR396b-5p	TTCCACAGCTTTCTTGAACTG	21	6.18463	9.67256	8.7701	6.3026	10.3602	5.38207	2.62857	4.16935	LOC_Os04g56740	IQ calmodulin-binding motif family protein, putative, expressed	464.504	469.075	449.03	478.915	453.119	469.688	437.096	487.519	-0.0620834
osa-miR159f	CTTGGATTGAAGGGAGCTCTA	21	12.0748	39.2765	26.9937	21.8662	28.5344	8.52161	10.5143	3.16296	LOC_Os10g05230	zinc finger, C3HC4 type domain containing protein, expressed	134.935	115.067	152.24	118.385	143.505	123.428	145.054	126.923	-0.0610902
osa-miR5827	TTTGTTGCAATTTGGACTACC	21	47.4155	109.916	78.817	122.965	72.0824	49.3356	41.1472	60.0962	LOC_Os09g24924	transporter family protein, putative, expressed	286.156	225.376	213.913	241.613	285.175	227.874	195.87	261.846	-0.0604084
osa-miR2877	TTGCATCCTCTGCACTTTGGGCCT	24	77.8478	115.485	59.4545	113.318	44.6893	66.491	66.624	43.6344	LOC_Os08g06070	ELF7, putative, expressed	381.904	389.78	422.458	399.963	375.349	385.478	411.955	402.853	-0.0585442
osa-miR2120-new	AACAACCGGGACTAAAGATATCTT	24	2.94506	4.88513	3.30303	2.57249	2.10716	1.6819	2.12307	2.08468	LOC_Os04g27010	hypothetical protein	14.2523	14.0343	14.2757	10.9086	16.3276	14.6624	15.828	11.3473	-0.0562741
osa-miR818f-new	TTTATTTTATTTGTGACTTACT	22	1.17802	1.66095	2.05015	2.05799	2.45835	1.34552	1.61758	1.36582	LOC_Os03g10320	expressed protein	30.4772	69.34	45.1197	53.3746	43.0992	65.3538	42.3274	53.0439	-0.0552533
osa-miRn20a-new,osa-miRn20b-new	AAACGTCTTATAACCTGAAACGGA	24	2.94506	3.12649	2.27795	3.85873	1.05358	2.01828	1.92087	1.65336	LOC_Os03g01570	expressed protein	659.364	411.042	317.911	494.167	639.982	450.382	324.479	477.83	-0.0530221
osa-miR399k	TGCCAAAGGAAATTTGCCCCG	21	1.07986	0.879324	2.84744	2.57249	0.614588	0.224253	0.202197	0.646968	LOC_Os05g45350	dnaJ domain containing protein, expressed	576.8	558.109	408.139	544.449	495.792	534.353	390.345	471.915	-0.0518179
osa-miR394	TTGGCATTCTGTCCACCTCC	20	21.4989	40.3512	33.4859	37.5583	46.3575	21.0798	16.9846	23.9378	LOC_Os11g12490	transposon protein, putative, unclassified, expressed	10.5286	11.415	10.784	13.3016	11.9803	9.43645	13.4397	15.9026	-0.0515353
osa-miR169i-5p.2	TGGTGATAAGGGTGTAGCTCTG	22	0.294506	0.977027	2.16405	3.60149	0.614588	0.897012	0	1.86902	LOC_Os02g57370	DHHC zinc finger domain containing protein, expressed	182.563	246.174	258.209	212.642	207.292	278.395	260.237	235.171	-0.0507945
osa-miR396c-5p	TTCCACAGCTTTCTTGAACTT	21	68.6199	107.864	144.878	161.424	112.294	100.241	69.657	64.9844	LOC_Os12g10180	NBS-LRR type disease resistance protein Rps1-k-2, putative, expressed	43.5845	39.91	44.3785	39.7427	39.048	36.2667	38.8562	43.0514	-0.0503666
osa-miR169f.1,osa-miR169g	TAGCCAAGGATGACTTGCCTA	21	5.59562	14.9485	14.0094	16.8498	10.2724	8.40948	6.16702	11.1422	LOC_Os12g42400	nuclear transcription factor Y subunit, putative, expressed	94.225	78.4761	71.0052	74.8945	72.2982	69.9597	59.3937	63.2725	-0.0503089
osa-miR5339-new	TGGGAATATTCTTTATCTGTT	21	0.294506	0.683919	0.91118	1.15762	0.790185	0.560632	0.707691	0.287541	LOC_Os08g05640	DUF1336 domain containing protein, expressed	309.854	454.25	352.875	324.419	342.808	434.217	351.711	348.595	-0.0490763
osa-miR2864.2	TTGTTTTGCATTGTATAGGTA	21	1.07986	1.07473	1.48067	2.95836	2.28276	2.01828	1.01099	1.43771	LOC_Os01g56900	expressed protein	123.093	162.674	155.319	146.707	122.366	161.454	143.406	140.771	-0.0456108
osa-miR2055	TTTCCTTGGGAAGGTGGTTTC	21	0.78535	0.586216	1.02508	1.67212	0.877983	0.448506	0.202197	0.503198	LOC_Os11g01074	RNase P subunit p30, putative, expressed	127.247	170.583	204.795	172.938	138.355	163.625	200.92	153.287	-0.0453956
osa-miR5513	TAACAAAGGACAACAGACTGA	21	1.37436	2.14946	2.05015	2.57249	2.28276	0.897012	0.909888	0.93451	LOC_Os08g39050	pentatricopeptide, putative, expressed	47.8347	68.4822	61.0673	43.333	50.6099	59.4337	58.308	46.1	-0.0435023
osa-miR1425-5p	TAGGATTCAATCCTTGCTGCT	21	724.976	1268.18	1074.28	1781.71	1089.84	696.642	500.742	742.791	LOC_Os01g61190	exo70 exocyst complex subunit, putative, expressed	96.5677	76.8121	65.4262	76.667	105.646	82.6558	74.4846	68.1368	-0.0427959
osa-miR818f-new	TTTATTTTATTTGTGACTTACT	22	1.17802	1.66095	2.05015	2.05799	2.45835	1.34552	1.61758	1.36582	LOC_Os04g58730	AT hook motif domain containing protein, expressed	2485.08	2539.29	2414.59	3383.89	2590.77	2908.32	2872.91	3073.12	-0.0422492
osa-miR160e-5p	TGCCTGGCTCCCTGTATGCCG	21	13.8418	21.1038	13.4399	17.3643	16.0671	9.755	9.60437	12.2924	LOC_Os04g43910	auxin response factor, putative, expressed	66.8359	47.4245	53.3847	45.6747	56.5969	46.1936	55.0675	37.4005	-0.0409919
osa-miR2055-new	TTTTTCCTTGGGAAGGTGGTT	21	1.96337	4.49432	3.07523	4.11598	4.30212	3.47592	0.909888	2.51599	LOC_Os05g27910	hypothetical protein	6.06563	7.8855	8.03145	13.1063	8.58202	10.9407	11.0217	13.5384	-0.0393562
osa-miRn20a-new,osa-miRn20b-new	AAACGTCTTATAACCTGAAACGGA	24	2.94506	3.12649	2.27795	3.85873	1.05358	2.01828	1.92087	1.65336	LOC_Os08g39240	OsWAK76 - OsWAK receptor-like cytoplasmic kinase OsWAK-RLCK, expressed	4.59144	3.91459	3.84962	4.42384	3.94807	4.6817	4.43727	4.94263	-0.0338828
osa-miRn9-new	TTATAAGTCGTTTGACTTTT	20	0.196337	0.195405	0.227795	1.54349	0.614588	0.897012	0.404395	0.431312	LOC_Os06g06600	OsFBX187 - F-box domain containing protein, expressed	231.282	366.533	377.986	314.762	263.569	368.75	399.506	305.191	-0.033544
osa-miR396c-5p	TTCCACAGCTTTCTTGAACTT	21	68.6199	107.864	144.878	161.424	112.294	100.241	69.657	64.9844	LOC_Os04g24190	growth-regulating factor 11, putative, expressed	62.7158	54.0251	50.7646	54.5962	59.2412	50.2152	49.3593	50.1678	-0.0327629
osa-miR818f-new	TTTATTTTATTTGTGACTTACT	22	1.17802	1.66095	2.05015	2.05799	2.45835	1.34552	1.61758	1.36582	LOC_Os06g34730	expressed protein	2724.92	3263.89	2116.75	2827.86	2407.82	2740.85	1839.47	1862.01	-0.0309902
osa-miR169b,osa-miR169c	CAGCCAAGGATGACTTGCCGG	21	0.78535	1.85635	2.05015	1.67212	1.40477	1.34552	0.909888	1.29394	LOC_Os07g41720	nuclear transcription factor Y subunit, putative, expressed	135.429	126.206	106.91	105.783	104.586	112.386	95.367	84.0987	-0.0300399
osa-miR5542	TTTGAGAAGGTATCATGAGAT	21	1.27619	4.39662	2.05015	4.24461	2.98514	1.79402	1.21318	2.58787	LOC_Os12g03720	glucosamine--fructose-6-phosphate aminotransferase 1, putative, expressed	295.448	503.907	528.806	302.721	309.032	441.734	435.617	375.596	-0.0296821
osa-miR395b,osa-miR395d,osa-miR395e,osa-miR395g,osa-miR395h,osa-miR395i,osa-miR395j,osa-miR395k,osa-miR395l,osa-miR395m,osa-miR395n,osa-miR395p,osa-miR395q,osa-miR395r,osa-miR395s,osa-miR395y	GTGAAGTGTTTGGGGGAACTC	21	7.16632	19.1497	18.1097	9.38959	24.4079	5.9427	8.99778	5.17575	LOC_Os11g44580	go35 NBS-LRR, putative, expressed	25.5354	23.1532	20.6939	30.3163	20.7801	16.7637	14.9157	22.9914	-0.0293989
osa-miR2870-new	TTTGGGGAGACAAACTGAAAT	21	0.294506	0.390811	0.113897	1.029	0.438991	0.224253	0	0.215656	LOC_Os12g42250	ZOS12-10 - C2H2 zinc finger protein, expressed	71.2586	102.406	87.0962	79.1978	57.5251	85.5939	77.6048	65.3056	-0.0286225
osa-miR396a-5p,osa-miR396b-5p	TTCCACAGCTTTCTTGAACTG	21	6.18463	9.67256	8.7701	6.3026	10.3602	5.38207	2.62857	4.16935	LOC_Os03g47140	growth regulating factor protein, putative, expressed	28.7378	39.7226	38.2415	33.9689	28.9441	46.3907	35.7639	30.0291	-0.0281833
osa-miR818f-new	TTTATTTTATTTGTGACTTACT	22	1.17802	1.66095	2.05015	2.05799	2.45835	1.34552	1.61758	1.36582	LOC_Os01g15970	expressed protein	76.0922	60.0273	47.1336	50.4314	81.9438	67.0194	57.0723	56.3645	-0.0266209
osa-miR156j-3p	GCTCGCTCCTCTTTCTGTCAGC	22	0.392675	0.488513	0.569487	1.28624	1.05358	0.897012	0.404395	0.431312	LOC_Os05g13940	retrotransposon protein, putative, unclassified, expressed	8479.86	5707.6	7543.35	4816.75	12591.3	7637.93	9003.68	7696.67	-0.0245386
osa-miR169g-3p-new	TGAGTGGCTCTTGTCTGTCATG	22	7.55899	25.2073	16.5151	27.0111	25.1981	6.05483	2.22417	7.47608	LOC_Os01g06530	retrotransposon protein, putative, unclassified, expressed	12.288	12.6791	13.665	13.1341	11.3132	10.292	13.683	13.5079	-0.023982
osa-miR2055-new	TTTTTCCTTGGGAAGGTGGTT	21	1.96337	4.49432	3.07523	4.11598	4.30212	3.47592	0.909888	2.51599	LOC_Os05g05346	expressed protein	143.649	120.654	120.408	125.706	120.074	114.634	111.018	118.772	-0.0211136
osa-miR5827	TTTGTTGCAATTTGGACTACC	21	47.4155	109.916	78.817	122.965	72.0824	49.3356	41.1472	60.0962	LOC_Os07g44960	nodulation protein-related, putative, expressed	9.19308	9.65345	10.1743	8.99165	9.70272	8.84939	9.82993	9.38702	-0.0197619
osa-miR169f.1,osa-miR169g	TAGCCAAGGATGACTTGCCTA	21	5.59562	14.9485	14.0094	16.8498	10.2724	8.40948	6.16702	11.1422	LOC_Os03g29760	nuclear transcription factor Y subunit, putative, expressed	414.811	440.544	377.678	358.928	331.483	409.207	357.05	302.637	-0.0176647
osa-miR7695-new	TTAGGGATCTCGATGTGCACT	21	36.9114	59.6963	50.001	70.1003	52.7668	32.9652	23.1516	41.5497	LOC_Os11g42350	glutathione synthetase, chloroplast precursor, putative, expressed	1833.26	1102.68	993.439	1175.27	1761.12	1142.45	1073.15	1112.54	-0.0175193
osa-miRn14-new	TTTCCGTGTTCAACTTTGACT	21	1.47253	1.56324	2.05015	2.18662	1.66817	1.45764	0.707691	1.58148	LOC_Os02g53180	1-aminocyclopropane-1-carboxylate oxidase protein, putative, expressed	2416.21	3357.91	3032.12	3104.51	2420.31	3386.9	3065.52	2930.31	-0.0162343
osa-miR2866-new	TGCTGAGCACAAACTAGAGAA	21	1.27619	4.88513	2.84744	2.95836	2.72175	3.13954	1.71868	1.50959	LOC_Os10g35770	E2F-related protein, putative, expressed	83.7539	69.7487	52.5376	48.6258	84.8297	58.9267	50.487	57.0607	-0.01603
osa-miR530-3p	AGGTGCAGAGGCAGATGCAAC	21	2.84689	5.76446	15.1484	7.58884	3.33633	7.84885	6.16702	6.68534	LOC_Os08g34140	vesicle transport v-SNARE protein, putative, expressed	551.436	693.558	572.02	565.684	604.027	757.887	596.399	604.674	-0.0159799
osa-miR5542-new	TTTGAGAAGGTATCATGAGATA	22	5.30111	11.6266	9.1118	12.7338	7.90185	6.05483	4.44834	6.68534	LOC_Os06g47840	ZOS6-08 - C2H2 zinc finger protein, expressed	137.772	227.561	303.961	211.313	166.132	240.38	313.113	183.988	-0.0121057
osa-miR1850-new	CCAAATTCCCAACTTTTCATC	21	9.12969	8.89094	7.28944	10.29	3.86312	6.61546	7.17801	5.60706	LOC_Os10g37840	CCB2, putative, expressed	509.006	655.458	712.3	451.889	499.251	687.523	771.53	462.747	-0.0118069
osa-miR169f-new	TAGCCAAGGATGACTTGCCT	20	4.81027	11.1381	12.187	13.2483	8.69203	6.95184	5.25713	7.18854	LOC_Os07g41720	nuclear transcription factor Y subunit, putative, expressed	135.429	126.206	106.91	105.783	104.586	112.386	95.367	84.0987	-0.0113213
osa-miR156d-new,osa-miR156f-new,osa-miR156h-new,osa-miR156j-new	TTGACAGAAGAGAGTGAGCAC	21	483.186	1283.72	638.509	1038.13	665.072	614.004	428.254	466.464	LOC_Os01g69830	OsSPL2 - SBP-box gene family member, expressed	127.094	90.6185	72.455	73.7625	120.005	79.2565	59.5885	75.4624	-0.0100219
osa-miR529b	AGAAGAGAGAGAGTACAGCTT	21	2.55239	0.0977027	2.39185	0	463.487	552.783	386.399	395.945	LOC_Os01g65780	glycosyl transferase, putative, expressed	529.56	302.196	189.431	580.553	520.144	315.351	177.952	592.188	-0.0089212
osa-miR156c-3p,osa-miR156g-3p	GCTCACTTCTCTCTCTGTCAGC	22	1.27619	1.27013	0.683385	1.54349	1.05358	0.448506	0.303296	0.287541	LOC_Os04g37670	steroid nuclear receptor, ligand-binding, putative, expressed	46.2853	72.4234	57.0446	51.7603	40.0798	63.5903	50.1449	50.5452	-0.00688315
osa-miR2122-new	TGAACTTAGACACCTCAGCGCC	22	0.490844	2.93108	1.25287	1.54349	1.22918	1.12126	1.81978	1.07828	LOC_Os07g44290	CAMK_KIN1/SNF1/Nim1_like.29 - CAMK includes calcium/calmodulin depedent protein kinases, expressed	202.811	214.661	101.304	107.091	233.602	177.351	102.517	172.814	-0.00343062
osa-miR169f-new	TAGCCAAGGATGACTTGCCT	20	4.81027	11.1381	12.187	13.2483	8.69203	6.95184	5.25713	7.18854	LOC_Os12g42400	nuclear transcription factor Y subunit, putative, expressed	94.225	78.4761	71.0052	74.8945	72.2982	69.9597	59.3937	63.2725	-0.00292147
osa-miR529b	AGAAGAGAGAGAGTACAGCTT	21	2.55239	0.0977027	2.39185	0	463.487	552.783	386.399	395.945	LOC_Os04g51830	OsHKT1;4 - Na+ transporter, expressed	12.5805	21.3069	17.1235	15.4926	15.392	19.1792	16.2516	13.7696	-0.0028499
osa-miR169n,osa-miR169o	TAGCCAAGAATGACTTGCCTA	21	2.35605	2.24716	4.78369	4.63048	5.0923	3.92443	1.01099	3.37861	LOC_Os03g48970	nuclear transcription factor Y subunit, putative, expressed	1467.12	1083.84	790.988	1033.53	1195.18	1081.21	802.605	1056.02	-0.00149155
osa-miR529b-new	GCTGTACGCTCCCTCTTCTTC	21	5.49745	1.07473	7.74503	0.385873	782.634	1615.29	1411.14	985.908	LOC_Os05g32474	expressed protein	287.97	277.405	151.719	594.779	316.496	305.545	198.448	666.132	-0.00132984
osa-miR529b	AGAAGAGAGAGAGTACAGCTT	21	2.55239	0.0977027	2.39185	0	463.487	552.783	386.399	395.945	LOC_Os05g07090	acyl-coenzyme A dehydrogenase, mitochondrial precursor, putative, expressed	670.938	897.585	579.822	964.169	722.073	834.887	524.296	991.907	0.000310432
osa-miRn20a-new,osa-miRn20b-new	AAACGTCTTATAACCTGAAACGGA	24	2.94506	3.12649	2.27795	3.85873	1.05358	2.01828	1.92087	1.65336	LOC_Os03g06400	expressed protein	54.4433	54.0994	54.8345	75.8815	63.2752	55.6673	54.0496	83.0314	0.000572137
osa-miR818f-new	TTTATTTTATTTGTGACTTACT	22	1.17802	1.66095	2.05015	2.05799	2.45835	1.34552	1.61758	1.36582	LOC_Os01g01360	peptide transporter PTR2, putative, expressed	246.315	151.583	126.25	188.7	216.627	152.659	128.91	159.1	0.00479015
osa-miR168a-3p	GATCCCGCCTTGCACCAAGTGAAT	24	1186.37	1985.22	824.959	2055.03	919.072	890.732	841.95	714.612	LOC_Os06g44034	expressed protein	181.908	118.075	99.3928	133.085	173.804	125.373	95.8655	141.262	0.00491149
osa-miR818f-new	TTTATTTTATTTGTGACTTACT	22	1.17802	1.66095	2.05015	2.05799	2.45835	1.34552	1.61758	1.36582	LOC_Os11g41870	transporter family protein, putative, expressed	21.8826	18.6735	20.192	25.5618	34.6256	23.046	22.52	49.3722	0.00563055
osa-miR159f	CTTGGATTGAAGGGAGCTCTA	21	12.0748	39.2765	26.9937	21.8662	28.5344	8.52161	10.5143	3.16296	LOC_Os01g12700	MYB family transcription factor, putative	10.5124	10.8915	9.57006	13.6393	11.2299	9.64826	10.4181	12.1312	0.00599344
osa-miR529b	AGAAGAGAGAGAGTACAGCTT	21	2.55239	0.0977027	2.39185	0	463.487	552.783	386.399	395.945	LOC_Os05g14010	ethylene-responsive protein related, putative, expressed	791.482	547.563	530.534	479.435	763.609	571.127	489.674	471.098	0.00724984
osa-miR1850-new	CCAAATTCCCAACTTTTCATC	21	9.12969	8.89094	7.28944	10.29	3.86312	6.61546	7.17801	5.60706	LOC_Os11g37890	NAD dependent epimerase/dehydratase family protein, putative, expressed	401.695	389.569	387.205	378.442	404.376	388.787	384.223	353.674	0.00735531
osa-miR169n,osa-miR169o	TAGCCAAGAATGACTTGCCTA	21	2.35605	2.24716	4.78369	4.63048	5.0923	3.92443	1.01099	3.37861	LOC_Os12g42400	nuclear transcription factor Y subunit, putative, expressed	94.225	78.4761	71.0052	74.8945	72.2982	69.9597	59.3937	63.2725	0.00977655
osa-miR2872-new	TTTGTAGAATACCATCTTCGAGTT	24	0.196337	1.07473	0.797282	1.28624	0.790185	0.560632	0.101099	0.287541	LOC_Os10g34710	myosin-2 heavy chain, non muscle, putative, expressed	1040.3	736.62	548.7	826.949	982.351	710.609	542.86	830.833	0.00985182
osa-miRn20a-new,osa-miRn20b-new	AAACGTCTTATAACCTGAAACGGA	24	2.94506	3.12649	2.27795	3.85873	1.05358	2.01828	1.92087	1.65336	LOC_Os06g06600	OsFBX187 - F-box domain containing protein, expressed	231.282	366.533	377.986	314.762	263.569	368.75	399.506	305.191	0.010568
osa-miR171h-new	TGAGCCGAACCAATATCACTC	21	0.392675	1.07473	1.36677	2.18662	0.790185	0.448506	0.808789	0.287541	LOC_Os04g46860	scarecrow, putative, expressed	366.258	500.4	268.815	415.476	326.003	481.312	264.224	362.749	0.0106359
osa-miR397a-new	TTGAGTGCAGCGTTGATGAAC	21	22.4806	40.4489	36.675	72.5442	55.1373	34.6471	21.6351	39.6807	LOC_Os12g15530	retrotransposon protein, putative, unclassified, expressed	11.645	10.784	11.2747	11.7732	10.3737	9.54445	11.5343	11.3521	0.0125822
osa-miR160f-5p	TGCCTGGCTCCCTGAATGCCA	21	5.49745	7.52311	6.83385	7.46022	5.0045	4.03655	4.04395	3.66615	LOC_Os10g33940	auxin response factor 18, putative, expressed	403.677	292.453	262.133	339.984	372.748	293.687	249.62	327.197	0.0132437
osa-miR1850-new	CCAAATTCCCAACTTTTCATC	21	9.12969	8.89094	7.28944	10.29	3.86312	6.61546	7.17801	5.60706	LOC_Os10g35800	expressed protein	114.34	86.6298	84.683	88.6737	101.097	79.579	90.7993	90.5534	0.0144127
osa-miR2873a	AAGTTTGGACTTAAATTTGGTAAC	24	117.115	192.572	116.062	210.172	118.001	62.6787	55.6043	90.6474	LOC_Os10g27180	expressed protein	15.7598	23.6917	22.7155	23.9575	15.0699	21.9132	26.544	22.6537	0.0145239
osa-miR167a-5p,osa-miR167b,osa-miR167c-5p	TGAAGCTGCCAGCATGATCTA	21	66.5584	119.197	230.984	189.721	145.833	176.039	67.3317	52.6201	LOC_Os04g18010	cleavage and polyadenylation specificity factor subunit 1, putative, expressed	1166.85	1340.18	1239.16	1204.99	1100.16	1358.06	1304.05	1238.51	0.0166449
osa-miR162b	TCGATAAGCCTCTGCATCCAG	21	14.9216	28.3338	17.6541	21.0944	11.1504	10.9884	10.9187	10.064	LOC_Os07g32650	retrotransposon protein, putative, unclassified, expressed	253.951	218.252	200.197	167.831	261.985	205.025	183.215	157.471	0.019148
osa-miR444b.1,osa-miR444c.1	TGTTGTCTCAAGCTTGCTGCC	21	58.5086	123.496	114.809	166.955	130.732	67.1637	51.0548	66.5658	LOC_Os03g47760	SAB, putative, expressed	345.409	319.422	293.885	320.442	356.168	327.068	279.735	360.472	0.0216042
osa-miR2873a	AAGTTTGGACTTAAATTTGGTAAC	24	117.115	192.572	116.062	210.172	118.001	62.6787	55.6043	90.6474	LOC_Os02g11665	transposon protein, putative, unclassified, expressed	75.019	66.0048	60.3925	72.1574	68.3603	63.3595	68.7055	81.278	0.0253497
osa-miR2118o	CTCCTGATGCCTCCCAAGCCTA	22	0.687181	1.46554	3.53082	3.21561	1.75597	5.04569	2.12307	1.65336	LOC_Os10g26820	expressed protein	43.3285	40.9586	41.5742	42.2052	45.5772	44.6472	42.5929	44.8869	0.0258426
osa-miR1857-3p	TCATGCTCCAAGAAAACCAGG	21	0.294506	1.75865	0.91118	1.41487	0.52679	0.672759	0.707691	0.359427	LOC_Os12g06250	expressed protein	6.04125	8.88714	57.0448	7.72776	6.89013	9.36496	43.278	6.93683	0.0269058
osa-miRn9-5p	TTATAAGTCGTTTGACTTTTTTCT	24	0.490844	0.488513	0.797282	1.67212	0.790185	1.00914	0.606592	0.575083	LOC_Os07g36090	ribosomal protein L28 protein, putative, expressed	14320.4	12281.4	13119.2	13738.9	14434.8	12647.9	13390.8	13981.4	0.0286208
osa-miR160a-5p,osa-miR160b-5p,osa-miR160c-5p,osa-miR160d-5p	TGCCTGGCTCCCTGTATGCCA	21	28.4689	40.8397	39.1807	28.8119	30.6416	20.407	17.5912	22.5001	LOC_Os10g33940	auxin response factor 18, putative, expressed	403.677	292.453	262.133	339.984	372.748	293.687	249.62	327.197	0.0310298
osa-miR2864.1	TTTTGCTGCCCTTGTTTTGCA	21	1.47253	1.27013	1.13897	0.900371	0.965781	0.336379	1.01099	0.93451	LOC_Os02g50040	endoglucanase, putative, expressed	7.86891	8.58662	7.41904	6.76969	7.8527	8.19387	8.09079	7.69993	0.0323744
osa-miR396c-5p	TTCCACAGCTTTCTTGAACTT	21	68.6199	107.864	144.878	161.424	112.294	100.241	69.657	64.9844	LOC_Os04g56740	IQ calmodulin-binding motif family protein, putative, expressed	464.504	469.075	449.03	478.915	453.119	469.688	437.096	487.519	0.0338905
osa-miR396c-5p	TTCCACAGCTTTCTTGAACTT	21	68.6199	107.864	144.878	161.424	112.294	100.241	69.657	64.9844	LOC_Os07g40820	PPR repeat domain containing protein, putative, expressed	5.79853	5.78454	5.32878	5.58407	6.07318	5.20251	5.48628	5.29654	0.0370895
osa-miRn15-3p	TTAAAATAGTTTGACTTTGACTAA	24	0.392675	1.27013	0.91118	1.029	1.05358	1.23339	0.707691	0.143771	LOC_Os09g13440	expressed protein	319.237	261.522	160.97	265.78	252.122	152.229	106.483	170.569	0.037659
osa-miR2877	TTGCATCCTCTGCACTTTGGGCCT	24	77.8478	115.485	59.4545	113.318	44.6893	66.491	66.624	43.6344	LOC_Os03g12950	AP2-like ethylene-responsive transcription factor AINTEGUMENTA, putative, expressed	10.5768	10.5775	11.167	11.1097	10.876	9.7833	11.4917	10.5704	0.038511
osa-miR169g-5p-new	TGAGGGCTAGAGCCTGCCTCTGG	23	8.24617	32.2419	22.8934	36.7866	29.2368	4.59718	2.42637	6.03837	LOC_Os05g31770	tetratricopeptide repeat containing protein, putative, expressed	836.689	2073.74	1736.78	1654.56	878.518	1937.25	1739.14	1535.8	0.0398277
osa-miR396c-5p	TTCCACAGCTTTCTTGAACTT	21	68.6199	107.864	144.878	161.424	112.294	100.241	69.657	64.9844	LOC_Os01g08560	DnaK family protein, putative, expressed	1378.09	1969.03	1908.44	1913.19	1519.17	2044.9	1827.61	2297.8	0.0411811
osa-miR2873a	AAGTTTGGACTTAAATTTGGTAAC	24	117.115	192.572	116.062	210.172	118.001	62.6787	55.6043	90.6474	LOC_Os12g40920	bZIP transcription factor domain containing protein, expressed	666.092	1284.81	2328.34	2333.13	636.941	1333.74	2170.61	2007.22	0.0417665
osa-miR2055-new	TTTTTCCTTGGGAAGGTGGTT	21	1.96337	4.49432	3.07523	4.11598	4.30212	3.47592	0.909888	2.51599	LOC_Os06g31220	mitogen-activated protein kinase 17, putative, expressed	310.931	383.975	391.775	448.825	294.853	376.51	392.746	386.818	0.0430093
osa-miR2055-new	TTTTTCCTTGGGAAGGTGGTT	21	1.96337	4.49432	3.07523	4.11598	4.30212	3.47592	0.909888	2.51599	LOC_Os02g54860	ankyrin repeat-rich protein, putative, expressed	489.672	388.137	366.979	485.877	477.443	431.5	394.087	509.05	0.0449618
osa-miR396a-5p,osa-miR396b-5p	TTCCACAGCTTTCTTGAACTG	21	6.18463	9.67256	8.7701	6.3026	10.3602	5.38207	2.62857	4.16935	LOC_Os05g10580	cullin family domain containing protein, putative, expressed	15.4766	22.3598	25.108	20.0237	15.4185	20.1464	21.615	17.3206	0.047795
osa-miR812a-new	AAACGTTGGACACGGATTTTCACG	24	3.04323	3.32189	1.59456	3.21561	0.877983	1.12126	1.81978	1.72525	LOC_Os05g49590	suppressor of phythchrome A, putative, expressed	986.891	713.046	541.646	654.935	908.645	779.183	584.444	609.679	0.0481712
osa-miR818f-new	TTTATTTTATTTGTGACTTACT	22	1.17802	1.66095	2.05015	2.05799	2.45835	1.34552	1.61758	1.36582	LOC_Os09g39510	Cupin domain containing protein, expressed	11.1947	8.77315	9.59239	10.2044	10.4095	9.02251	10.7389	9.50219	0.0488461
osa-miR5814	AATCAAGTTAGGAACCATGCAAGT	24	2.55239	3.90811	4.21421	3.85873	2.98514	1.56977	1.81978	2.22845	LOC_Os02g44599	expressed protein	188.757	207.181	202.552	203.737	190.693	209.266	192.146	215.14	0.0491223
osa-miR169n,osa-miR169o	TAGCCAAGAATGACTTGCCTA	21	2.35605	2.24716	4.78369	4.63048	5.0923	3.92443	1.01099	3.37861	LOC_Os02g53620	nuclear transcription factor Y subunit, putative, expressed	96.3994	79.4947	64.0257	65.2073	80.6508	74.9006	53.5848	64.4675	0.0499206
osa-miR169f-new	TAGCCAAGGATGACTTGCCT	20	4.81027	11.1381	12.187	13.2483	8.69203	6.95184	5.25713	7.18854	LOC_Os03g29760	nuclear transcription factor Y subunit, putative, expressed	414.811	440.544	377.678	358.928	331.483	409.207	357.05	302.637	0.0515248
osa-miR395b,osa-miR395d,osa-miR395e,osa-miR395g,osa-miR395h,osa-miR395i,osa-miR395j,osa-miR395k,osa-miR395l,osa-miR395m,osa-miR395n,osa-miR395p,osa-miR395q,osa-miR395r,osa-miR395s,osa-miR395y	GTGAAGTGTTTGGGGGAACTC	21	7.16632	19.1497	18.1097	9.38959	24.4079	5.9427	8.99778	5.17575	LOC_Os03g09930	sulfate transporter, putative, expressed	247	219.148	163.332	144.541	207.378	244.164	180.104	144.257	0.0518611
osa-miR6248-new	TTTGAGGATGGAGGTAGTATC	21	0.392675	1.95405	1.25287	2.57249	1.40477	1.34552	1.41538	1.36582	LOC_Os07g06990	expressed protein	136.172	152.694	161.059	143.284	123.675	174.01	187.418	128.168	0.0555973
osa-miR444b.1,osa-miR444c.1	TGTTGTCTCAAGCTTGCTGCC	21	58.5086	123.496	114.809	166.955	130.732	67.1637	51.0548	66.5658	LOC_Os05g08410	ATP10 protein, expressed	75.477	83.6557	103.064	85.401	74.6818	83.7566	92.2289	81.1563	0.0569115
osa-miRn10-5p	TATGTTTGACCAAATTTATAG	21	2.15971	1.46554	2.16405	0.514498	1.58037	1.00914	0.808789	2.87541	LOC_Os04g38450	gamma-glutamyltranspeptidase 1 precursor, putative, expressed	458.735	516.506	582.599	539.291	542.168	566.135	631.813	635.052	0.0605117
osa-miR2055-new	TTTTTCCTTGGGAAGGTGGTT	21	1.96337	4.49432	3.07523	4.11598	4.30212	3.47592	0.909888	2.51599	LOC_Os12g34440	expressed protein	154.236	181.232	168.706	176.583	142.448	183.786	169.788	178.412	0.0632045
osa-miR162b	TCGATAAGCCTCTGCATCCAG	21	14.9216	28.3338	17.6541	21.0944	11.1504	10.9884	10.9187	10.064	LOC_Os03g56370	methyltransferase, putative, expressed	2644.77	2868.7	2245.15	2110.76	2627.28	3031.97	2522.86	2106.65	0.0632529
osa-miR827	TTAGATGACCATCAGCAAACA	21	58.214	55.7882	92.143	111.003	80.3354	32.2924	26.0835	37.1647	LOC_Os04g48390	uncharacterized membrane protein, putative, expressed	1536.28	577.005	404.034	534.654	858.216	581.439	325.565	498.464	0.0650981
osa-miR2055-new	TTTTTCCTTGGGAAGGTGGTT	21	1.96337	4.49432	3.07523	4.11598	4.30212	3.47592	0.909888	2.51599	LOC_Os09g12730	RNA recognition motif containing protein, expressed	101.967	122.724	116.478	116.836	112.606	126.822	122.742	126.882	0.0668252
osa-miRn20a-new,osa-miRn20b-new	AAACGTCTTATAACCTGAAACGGA	24	2.94506	3.12649	2.27795	3.85873	1.05358	2.01828	1.92087	1.65336	LOC_Os04g40740	kelch repeat protein, putative, expressed	80.9736	128.619	191.027	119.97	79.7692	122.359	166.096	110.375	0.0674639
osa-miR5827	TTTGTTGCAATTTGGACTACC	21	47.4155	109.916	78.817	122.965	72.0824	49.3356	41.1472	60.0962	LOC_Os03g14290	expressed protein	497.012	591.919	629.03	574.389	505.746	606.922	630.23	550.75	0.0701947
osa-miR2055	TTTCCTTGGGAAGGTGGTTTC	21	0.78535	0.586216	1.02508	1.67212	0.877983	0.448506	0.202197	0.503198	LOC_Os12g02260	nucleotidyltransferase, putative, expressed	507.326	549.897	441.714	520.132	455.671	516.017	436.687	537.565	0.0710905
osa-miR528-3p	CCTGTGCTTGCCTCTTCCATT	21	123.104	168.928	390.668	38.4587	232.139	414.756	168.734	53.5546	LOC_Os07g09690	galactosyltransferase family protein, putative, expressed	138.16	128.415	122.214	113.836	136.086	119.886	127.564	116.177	0.0717428
osa-miR1848-new	CGCGCGGCCGTCGAGTGGCTC	21	0.687181	1.17243	0.797282	1.54349	1.40477	0.784885	0.505493	0.503198	LOC_Os10g30590	pentatricopeptide, putative, expressed	142.678	198.309	137.535	137.094	152.762	220.481	136.19	145.214	0.0728258
osa-miR529b	AGAAGAGAGAGAGTACAGCTT	21	2.55239	0.0977027	2.39185	0	463.487	552.783	386.399	395.945	LOC_Os03g10080	expressed protein	5798.95	3799.29	2978.24	3760.11	5613.06	3970.59	3178.76	3778.53	0.0730979
osa-miR820a,osa-miR820b,osa-miR820c	TCGGCCTCGTGGATGGACCAG	21	3.63224	8.59783	4.78369	7.58884	8.07744	4.14868	2.62857	4.8882	LOC_Os03g02010	DNA methyltransferase protein, putative, expressed	336.174	352.794	361.363	358.567	331.06	328.411	350.715	362.159	0.0736836
osa-miR2864.1	TTTTGCTGCCCTTGTTTTGCA	21	1.47253	1.27013	1.13897	0.900371	0.965781	0.336379	1.01099	0.93451	LOC_Os02g05930	phytosulfokine receptor precursor, putative, expressed	44.8121	58.2972	59.5731	49.8271	43.4044	50.7585	56.8993	47.0923	0.0748299
osa-miR2055	TTTCCTTGGGAAGGTGGTTTC	21	0.78535	0.586216	1.02508	1.67212	0.877983	0.448506	0.202197	0.503198	LOC_Os05g27910	hypothetical protein	6.06563	7.8855	8.03145	13.1063	8.58202	10.9407	11.0217	13.5384	0.0763364
osa-miR1430-new	TGAGGAGATTGCCTCTGTTAGCC	23	3.1414	7.23	7.28944	10.29	4.03872	1.45764	2.52747	1.58148	LOC_Os12g25170	NB-ARC domain containing disease resistance protein, putative, expressed	686.694	554.11	443.395	634.638	575.057	539.099	389.679	611.763	0.0766897
osa-miR529b	AGAAGAGAGAGAGTACAGCTT	21	2.55239	0.0977027	2.39185	0	463.487	552.783	386.399	395.945	LOC_Os02g53200	glucan endo-1,3-beta-glucosidase precursor, putative, expressed	189.95	130.401	108.085	72.0048	174.219	130.049	136.358	69.4415	0.0778622
osa-miR2877	TTGCATCCTCTGCACTTTGGGCCT	24	77.8478	115.485	59.4545	113.318	44.6893	66.491	66.624	43.6344	LOC_Os03g50500	PPR repeat domain containing protein, putative, expressed	74.4301	80.9693	108.886	68.5573	60.95	75.6501	97.5446	58.0142	0.0793902
osa-miR167a-5p,osa-miR167b,osa-miR167c-5p	TGAAGCTGCCAGCATGATCTA	21	66.5584	119.197	230.984	189.721	145.833	176.039	67.3317	52.6201	LOC_Os06g03830	retinol dehydrogenase, putative, expressed	53.7508	43.344	46.1455	167.945	63.116	52.0041	37.7857	122.957	0.0799058
osa-miRn15-3p	TTAAAATAGTTTGACTTTGACTAA	24	0.392675	1.27013	0.91118	1.029	1.05358	1.23339	0.707691	0.143771	LOC_Os01g68710	peptidyl-prolyl cis-trans isomerase, FKBP-type, putative, expressed	387.642	435.806	501.259	500.017	372.603	388.411	417.67	432.382	0.0802776
osa-miR2866-new	TGCTGAGCACAAACTAGAGAA	21	1.27619	4.88513	2.84744	2.95836	2.72175	3.13954	1.71868	1.50959	LOC_Os05g49980	OsFBL26 - F-box domain and LRR containing protein, expressed	16.6556	19.5388	24.6702	24.0597	15.7404	18.7409	21.138	21.4733	0.0808446
osa-miR5149-new	GAGGAGCTGTGACGATTTGGGACC	24	2.06154	3.5173	1.48067	2.05799	1.75597	1.56977	1.31428	1.43771	LOC_Os08g02230	FAD-binding and arabino-lactone oxidase domains containing protein, putative, expressed	84.9452	168.633	173.541	204.65	77.9915	138.432	136.208	195.83	0.0827223
osa-miR827	TTAGATGACCATCAGCAAACA	21	58.214	55.7882	92.143	111.003	80.3354	32.2924	26.0835	37.1647	LOC_Os02g45520	uncharacterized membrane protein, putative, expressed	3426.47	2000.69	2482.83	1707.17	3449.06	1875.19	2562.28	1736.41	0.0833345
osa-miR167d-5p,osa-miR167e-5p,osa-miR167f,osa-miR167g,osa-miR167h-5p,osa-miR167i-5p,osa-miR167j	TGAAGCTGCCAGCATGATCTG	21	66.8529	142.353	109.683	138.271	126.605	89.7012	53.1779	83.6027	LOC_Os09g37890	serine/threonine-protein kinase receptor precursor, putative, expressed	6.69017	5.9362	7.02755	6.3956	6.18566	5.86815	5.81242	6.22128	0.0835115
osa-miR1850.1	TGGAAAGTTGGGAGATTGGGG	21	0.589012	1.56324	1.82236	2.44387	0.790185	1.45764	0.606592	1.0064	LOC_Os04g47410	DHHC zinc finger domain containing protein, expressed	671.82	669.584	602.166	686.374	626.388	663.817	634.249	713.757	0.0835718
osa-miR160f-5p	TGCCTGGCTCCCTGAATGCCA	21	5.49745	7.52311	6.83385	7.46022	5.0045	4.03655	4.04395	3.66615	LOC_Os04g43910	auxin response factor, putative, expressed	66.8359	47.4245	53.3847	45.6747	56.5969	46.1936	55.0675	37.4005	0.0886004
osa-miR1437a	TCCGGCGCCGCACTAGGCACTG	22	0.294506	0.488513	0.341692	1.029	0.790185	0.336379	0.202197	0.143771	LOC_Os03g16070	expressed protein	59.5832	62.312	41.915	44.7164	53.5153	58.4835	43.4163	40.0067	0.089076
osa-miRn9-new	TTATAAGTCGTTTGACTTTT	20	0.196337	0.195405	0.227795	1.54349	0.614588	0.897012	0.404395	0.431312	LOC_Os07g36090	ribosomal protein L28 protein, putative, expressed	14320.4	12281.4	13119.2	13738.9	14434.8	12647.9	13390.8	13981.4	0.0902646
osa-miR1863b-new	TAGAGACTTGGCTGATGCATTACT	24	3.04323	4.00581	2.73354	3.34424	1.84376	1.45764	1.92087	1.43771	LOC_Os05g19270	MSH-like DNA mismatch repair protein, putative, expressed	33.1139	66.7746	85.3672	53.976	33.3632	61.6479	83.5324	46.8447	0.0903874
osa-miR5542-new	TTTGAGAAGGTATCATGAGATA	22	5.30111	11.6266	9.1118	12.7338	7.90185	6.05483	4.44834	6.68534	LOC_Os12g03720	glucosamine--fructose-6-phosphate aminotransferase 1, putative, expressed	295.448	503.907	528.806	302.721	309.032	441.734	435.617	375.596	0.0907966
osa-miR2864.1	TTTTGCTGCCCTTGTTTTGCA	21	1.47253	1.27013	1.13897	0.900371	0.965781	0.336379	1.01099	0.93451	LOC_Os03g55130	expressed protein	475.502	611.809	722.717	498.563	414.418	553.306	632.724	408.306	0.0913196
osa-miR1850.1	TGGAAAGTTGGGAGATTGGGG	21	0.589012	1.56324	1.82236	2.44387	0.790185	1.45764	0.606592	1.0064	LOC_Os03g46440	BTBA4 - Bric-a-Brac,Tramtrack, Broad Complex BTB domain with Ankyrin repeat region, expressed	266.358	775.248	519.281	221.684	253.726	651.59	591.125	207.38	0.0919806
osa-miR5542-new	TTTGAGAAGGTATCATGAGATA	22	5.30111	11.6266	9.1118	12.7338	7.90185	6.05483	4.44834	6.68534	LOC_Os04g31390	vacuolar protein sorting-associated protein 11, putative, expressed	281.937	296.377	310.933	312.417	293.943	307.589	301.698	340.859	0.0920363
osa-miR1846e	CAACGAGGAGGCCGGGACCA	20	0.196337	0.0977027	0.45559	0.643122	0.0877983	1.12126	0.404395	0.287541	LOC_Os01g70100	zinc finger DHHC domain-containing protein, putative, expressed	9.56205	7.87199	8.19365	9.29503	8.34637	8.89494	7.42955	10.5349	0.0923361
osa-miR156a,osa-miR156b-5p,osa-miR156c-5p,osa-miR156d,osa-miR156e,osa-miR156f-5p,osa-miR156g-5p,osa-miR156h-5p,osa-miR156i,osa-miR156j-5p	TGACAGAAGAGAGTGAGCAC	20	55.7598	129.358	69.1358	96.7256	66.1999	57.9694	38.1142	41.8373	LOC_Os01g69830	OsSPL2 - SBP-box gene family member, expressed	127.094	90.6185	72.455	73.7625	120.005	79.2565	59.5885	75.4624	0.0925103
osa-miR171i-new	TTGAGCCGCGTCAATATCTCT	21	7.16632	11.5289	12.6426	11.9621	10.009	9.53075	8.69449	5.67894	LOC_Os06g01620	scarecrow, putative, expressed	506.241	396.342	400.047	583.559	474.752	380.482	351.299	427.355	0.092711
osa-miR6248-new	TTTGAGGATGGAGGTAGTATC	21	0.392675	1.95405	1.25287	2.57249	1.40477	1.34552	1.41538	1.36582	LOC_Os04g32340	RNA-binding motif protein, putative, expressed	468.38	485.607	454.302	469.744	449.761	506.157	483.103	481.023	0.0967789
osa-miR399d	TGCCAAAGGAGAGTTGCCCTG	21	274.971	284.022	451.148	454.044	290.437	132.197	68.646	173.028	LOC_Os04g33860	expressed protein	448.098	383.641	239.616	332.313	400.995	359.772	225.163	293.682	0.0985702
osa-miRn15-3p	TTAAAATAGTTTGACTTTGACTAA	24	0.392675	1.27013	0.91118	1.029	1.05358	1.23339	0.707691	0.143771	LOC_Os07g32020	UDP-glucoronosyl and UDP-glucosyl transferase domain containing protein, expressed	247.621	212.725	124.121	178.716	236.091	230.52	159.35	182.883	0.0987586
osa-miR529b	AGAAGAGAGAGAGTACAGCTT	21	2.55239	0.0977027	2.39185	0	463.487	552.783	386.399	395.945	LOC_Os02g38480	expressed protein	505.688	512.799	458.531	498.668	489.009	518.568	456.246	513.897	0.0994887
osa-miR396a-5p,osa-miR396b-5p	TTCCACAGCTTTCTTGAACTG	21	6.18463	9.67256	8.7701	6.3026	10.3602	5.38207	2.62857	4.16935	LOC_Os12g10180	NBS-LRR type disease resistance protein Rps1-k-2, putative, expressed	43.5845	39.91	44.3785	39.7427	39.048	36.2667	38.8562	43.0514	0.10355
osa-miR396c-5p	TTCCACAGCTTTCTTGAACTT	21	68.6199	107.864	144.878	161.424	112.294	100.241	69.657	64.9844	LOC_Os02g53690	growth regulating factor protein, putative, expressed	21.2208	24.8159	32.4783	18.5315	23.114	21.6775	28.3422	20.5701	0.104111
osa-miR394	TTGGCATTCTGTCCACCTCC	20	21.4989	40.3512	33.4859	37.5583	46.3575	21.0798	16.9846	23.9378	LOC_Os01g69940	OsFBX32 - F-box domain containing protein, expressed	1129.08	921.807	860.877	955.843	995.921	891.616	844.863	927.245	0.104635
osa-miR171i-new	TTGAGCCGCGTCAATATCTCT	21	7.16632	11.5289	12.6426	11.9621	10.009	9.53075	8.69449	5.67894	LOC_Os04g46860	scarecrow, putative, expressed	366.258	500.4	268.815	415.476	326.003	481.312	264.224	362.749	0.105215
osa-miR2873a	AAGTTTGGACTTAAATTTGGTAAC	24	117.115	192.572	116.062	210.172	118.001	62.6787	55.6043	90.6474	LOC_Os07g40240	GASR9 - Gibberellin-regulated GASA/GAST/Snakin family protein precursor, expressed	4.48202	5.98096	5.82281	5.75263	4.61223	5.20936	5.93469	6.25459	0.10705
osa-miR168a-5p	TCGCTTGGTGCAGATCGGGAC	21	1488.24	2926.59	2804.95	2398.98	1478	1152.66	1006.13	874.845	LOC_Os02g58490	PINHEAD, putative, expressed	72.5666	80.722	94.5792	87.8937	69.9529	86.0716	91.5905	88.8778	0.107381
osa-miR1425-5p	TAGGATTCAATCCTTGCTGCT	21	724.976	1268.18	1074.28	1781.71	1089.84	696.642	500.742	742.791	LOC_Os05g40700	transmembrane protein 56, putative, expressed	21.5215	28.1163	46.5764	28.727	19.7561	27.1633	30.5007	26.3602	0.107934
osa-miR5339-new	TGGGAATATTCTTTATCTGTT	21	0.294506	0.683919	0.91118	1.15762	0.790185	0.560632	0.707691	0.287541	LOC_Os09g28940	ubiquitin carboxyl-terminal hydrolase domain containing protein, expressed	67.3381	72.8702	72.3424	77.4882	66.005	75.5967	74.1673	78.2931	0.114316
osa-miR394	TTGGCATTCTGTCCACCTCC	20	21.4989	40.3512	33.4859	37.5583	46.3575	21.0798	16.9846	23.9378	LOC_Os12g24400	transposon protein, putative, unclassified, expressed	25.8843	23.4069	22.2397	20.4985	25.4825	21.6029	21.8995	24.3841	0.11646
osa-miR399k	TGCCAAAGGAAATTTGCCCCG	21	1.07986	0.879324	2.84744	2.57249	0.614588	0.224253	0.202197	0.646968	LOC_Os05g10310	acid phosphatase, putative, expressed	144.177	966.703	479.547	761.197	142.295	783.902	422.226	485.474	0.116555
osa-miR5149-new	GAGGAGCTGTGACGATTTGGGACC	24	2.06154	3.5173	1.48067	2.05799	1.75597	1.56977	1.31428	1.43771	LOC_Os01g56910	expressed protein	41.1089	45.6254	47.4283	44.0208	40.9453	40.7953	45.9741	42.9929	0.120254
osa-miRn14-new	TTTCCGTGTTCAACTTTGACT	21	1.47253	1.56324	2.05015	2.18662	1.66817	1.45764	0.707691	1.58148	LOC_Os06g38210	expressed protein	6259.79	8218.85	9567.21	8898.68	6984.51	8256.59	8967.72	10029.4	0.12287
osa-miR169b,osa-miR169c	CAGCCAAGGATGACTTGCCGG	21	0.78535	1.85635	2.05015	1.67212	1.40477	1.34552	0.909888	1.29394	LOC_Os03g29760	nuclear transcription factor Y subunit, putative, expressed	414.811	440.544	377.678	358.928	331.483	409.207	357.05	302.637	0.123382
osa-miR5149-new	GAGGAGCTGTGACGATTTGGGACC	24	2.06154	3.5173	1.48067	2.05799	1.75597	1.56977	1.31428	1.43771	LOC_Os07g14890	expressed protein	141.437	175.741	146.431	75.4484	123.955	195.107	187.234	82.1506	0.125901
osa-miR169g-5p-new	TGAGGGCTAGAGCCTGCCTCTGG	23	8.24617	32.2419	22.8934	36.7866	29.2368	4.59718	2.42637	6.03837	LOC_Os03g60100	50S ribosomal protein L17, putative, expressed	2430.74	1042.73	711.099	1242.2	2557.64	1055.05	793.844	1126.99	0.125971
osa-miR1857-new	TTTTTGGAGCATGAGGTTATC	21	0.78535	1.36784	1.48067	0.643122	0.614588	0.336379	0.303296	0.862624	LOC_Os08g14860	cytochrome b-c1 complex subunit 7, putative, expressed	46.4441	76.4714	56.0811	143.595	22.4749	48.1344	40.5966	37.9774	0.127387
osa-miR396c-5p	TTCCACAGCTTTCTTGAACTT	21	68.6199	107.864	144.878	161.424	112.294	100.241	69.657	64.9844	LOC_Os10g32680	expressed protein	645.627	493.316	444.568	1256.69	680.967	451.602	381.197	1282.73	0.127612
osa-miR529b	AGAAGAGAGAGAGTACAGCTT	21	2.55239	0.0977027	2.39185	0	463.487	552.783	386.399	395.945	LOC_Os12g08760	carboxyvinyl-carboxyphosphonate phosphorylmutase, putative, expressed	16369.6	14560.5	13163.9	15046.2	16575.2	15035.2	13122.1	15012.4	0.128216
osa-miR171i-new	TTGAGCCGCGTCAATATCTCT	21	7.16632	11.5289	12.6426	11.9621	10.009	9.53075	8.69449	5.67894	LOC_Os06g21380	OsCttP3 - Putative C-terminal processing peptidase homologue, expressed	6522.05	7061.86	5520.98	5845.94	5441.62	6660.21	5086.93	5489.34	0.128441
osa-miR160a-5p,osa-miR160b-5p,osa-miR160c-5p,osa-miR160d-5p	TGCCTGGCTCCCTGTATGCCA	21	28.4689	40.8397	39.1807	28.8119	30.6416	20.407	17.5912	22.5001	LOC_Os04g43910	auxin response factor, putative, expressed	66.8359	47.4245	53.3847	45.6747	56.5969	46.1936	55.0675	37.4005	0.128981
osa-miR169a-new	ATCGGAGGCCATGGTGCAGCC	21	6.67547	4.78743	7.51723	45.2758	6.58487	2.1304	1.41538	15.0959	LOC_Os06g49650	harpin-induced protein 1 domain containing protein, expressed	15.3781	13.4856	13.6804	14.8854	18.3592	12.8251	14.5058	16.383	0.129972
osa-miR2873a	AAGTTTGGACTTAAATTTGGTAAC	24	117.115	192.572	116.062	210.172	118.001	62.6787	55.6043	90.6474	LOC_Os10g41749	crcB-like protein, expressed	2277.12	1463.3	1148.71	1642.61	2221.84	1554.71	1200.31	1584.18	0.130182
osa-miR1850-new	CCAAATTCCCAACTTTTCATC	21	9.12969	8.89094	7.28944	10.29	3.86312	6.61546	7.17801	5.60706	LOC_Os01g33540	transposon protein, putative, unclassified, expressed	107.098	137.158	149.352	120.403	104.857	140.187	139.329	123.494	0.130901
osa-miR812a-new	AAACGTTGGACACGGATTTTCACG	24	3.04323	3.32189	1.59456	3.21561	0.877983	1.12126	1.81978	1.72525	LOC_Os03g48380	expressed protein	394.973	332.574	354.062	597.915	437.262	350.266	376.934	595.308	0.131182
osa-miR169g-3p-new	TGAGTGGCTCTTGTCTGTCATG	22	7.55899	25.2073	16.5151	27.0111	25.1981	6.05483	2.22417	7.47608	LOC_Os06g37300	cytochrome P450, putative, expressed	591.932	460.286	400.669	466.519	626.145	474.082	418.454	520.191	0.13392
osa-miR2055-new	TTTTTCCTTGGGAAGGTGGTT	21	1.96337	4.49432	3.07523	4.11598	4.30212	3.47592	0.909888	2.51599	LOC_Os05g02820	protein transport protein-related, putative, expressed	41.22	37.8948	37.879	29.5855	44.9005	37.335	35.3096	30.3142	0.136396
osa-miRn9-new	TTATAAGTCGTTTGACTTTT	20	0.196337	0.195405	0.227795	1.54349	0.614588	0.897012	0.404395	0.431312	LOC_Os04g44354	UDP-glucoronosyl and UDP-glucosyl transferase domain containing protein, expressed	55.6274	152.732	89.6146	105.042	50.7148	125.218	90.6871	82.2595	0.136801
osa-miR6248-new	TTTGAGGATGGAGGTAGTATC	21	0.392675	1.95405	1.25287	2.57249	1.40477	1.34552	1.41538	1.36582	LOC_Os03g11760	polygalacturonase, putative, expressed	9.39784	7.55912	7.73161	10.1357	7.93486	8.65748	8.11576	8.92051	0.140423
osa-miR810b.1	TGAACACCGATATGCGTCATC	21	1.66887	5.47135	3.41692	2.57249	6.23368	2.69103	1.92087	1.43771	LOC_Os01g65986	DUF803 domain containing, putative, expressed	429.998	304.86	271.612	325.329	408.168	302.701	249.048	343.955	0.140465
osa-miR818f-new	TTTATTTTATTTGTGACTTACT	22	1.17802	1.66095	2.05015	2.05799	2.45835	1.34552	1.61758	1.36582	LOC_Os04g52100	peptidase, M24 family protein, putative, expressed	56.94	101.088	315.513	65.019	58.0083	92.0631	310.244	56.5973	0.142232
osa-miR394	TTGGCATTCTGTCCACCTCC	20	21.4989	40.3512	33.4859	37.5583	46.3575	21.0798	16.9846	23.9378	LOC_Os12g02850	expressed protein	15.2771	13.1879	14.3937	13.7194	16.8155	16.4802	13.5915	12.7309	0.142873
osa-miRn9-5p	TTATAAGTCGTTTGACTTTTTTCT	24	0.490844	0.488513	0.797282	1.67212	0.790185	1.00914	0.606592	0.575083	LOC_Os04g44354	UDP-glucoronosyl and UDP-glucosyl transferase domain containing protein, expressed	55.6274	152.732	89.6146	105.042	50.7148	125.218	90.6871	82.2595	0.143786
osa-miR5542	TTTGAGAAGGTATCATGAGAT	21	1.27619	4.39662	2.05015	4.24461	2.98514	1.79402	1.21318	2.58787	LOC_Os04g31390	vacuolar protein sorting-associated protein 11, putative, expressed	281.937	296.377	310.933	312.417	293.943	307.589	301.698	340.859	0.145833
osa-miR818f-new	TTTATTTTATTTGTGACTTACT	22	1.17802	1.66095	2.05015	2.05799	2.45835	1.34552	1.61758	1.36582	LOC_Os08g02300	no apical meristem protein, putative, expressed	29.0126	25.5654	24.5371	22.7997	30.1794	24.5548	22.6906	24.7745	0.145892
osa-miR398a	TGTGTTCTCAGGTCACCCCTT	21	0	0	0.797282	0	1.58037	0	0	0.0718854	LOC_Os01g68770	selenium-binding protein, putative, expressed	611.786	743.948	552.215	741.83	798.851	820.941	438.145	765.207	0.148002
osa-miR529b	AGAAGAGAGAGAGTACAGCTT	21	2.55239	0.0977027	2.39185	0	463.487	552.783	386.399	395.945	LOC_Os02g35910	protein phosphotase protein, putative, expressed	346.187	264.376	185.121	291.664	376.441	250.518	170.692	385.047	0.149274
osa-miR5827	TTTGTTGCAATTTGGACTACC	21	47.4155	109.916	78.817	122.965	72.0824	49.3356	41.1472	60.0962	LOC_Os03g27820	expressed protein	2118.48	1904.95	1825.76	2153.62	2120.2	1984.12	1835.57	2098.94	0.153447
osa-miRn20a-new,osa-miRn20b-new	AAACGTCTTATAACCTGAAACGGA	24	2.94506	3.12649	2.27795	3.85873	1.05358	2.01828	1.92087	1.65336	LOC_Os11g41910	GTP-binding protein, putative, expressed	157.301	267.921	294.09	228.932	182.877	226.318	284.93	186.265	0.153839
osa-miR395b,osa-miR395d,osa-miR395e,osa-miR395g,osa-miR395h,osa-miR395i,osa-miR395j,osa-miR395k,osa-miR395l,osa-miR395m,osa-miR395n,osa-miR395p,osa-miR395q,osa-miR395r,osa-miR395s,osa-miR395y	GTGAAGTGTTTGGGGGAACTC	21	7.16632	19.1497	18.1097	9.38959	24.4079	5.9427	8.99778	5.17575	LOC_Os06g46480	expressed protein	39.0342	34.255	40.6254	41.6815	40.1809	34.7288	39.4435	37.1959	0.157412
osa-miR160f-5p	TGCCTGGCTCCCTGAATGCCA	21	5.49745	7.52311	6.83385	7.46022	5.0045	4.03655	4.04395	3.66615	LOC_Os09g29160	expressed protein	6.36349	6.79484	6.97183	6.55524	6.7761	6.80775	5.89212	7.02929	0.157481
osa-miR160e-5p	TGCCTGGCTCCCTGTATGCCG	21	13.8418	21.1038	13.4399	17.3643	16.0671	9.755	9.60437	12.2924	LOC_Os02g44760	hypothetical protein	7.83751	9.83756	9.45462	10.8846	9.93186	9.99164	10.0025	9.46857	0.158409
osa-miR397a-new	TTGAGTGCAGCGTTGATGAAC	21	22.4806	40.4489	36.675	72.5442	55.1373	34.6471	21.6351	39.6807	LOC_Os11g36470	ubiquitin carboxyl-terminal hydrolase 21, putative, expressed	912.627	904.283	955.707	980.418	863.484	878.483	950.544	942.2	0.159194
osa-miR1430-new	TGAGGAGATTGCCTCTGTTAGCC	23	3.1414	7.23	7.28944	10.29	4.03872	1.45764	2.52747	1.58148	LOC_Os03g06510	KIP1, putative, expressed	58.5273	63.9169	59.2592	48.2651	57.0336	55.355	52.1277	46.197	0.162627
osa-miRn9-new	TTATAAGTCGTTTGACTTTT	20	0.196337	0.195405	0.227795	1.54349	0.614588	0.897012	0.404395	0.431312	LOC_Os10g13694	expressed protein	318.63	386.831	329.329	348.279	313.902	385.636	335.04	356.091	0.163074
osa-miR2866-new	TGCTGAGCACAAACTAGAGAA	21	1.27619	4.88513	2.84744	2.95836	2.72175	3.13954	1.71868	1.50959	LOC_Os05g05470	T-complex protein, putative, expressed	209.175	358.72	574.955	340.495	221.214	385.492	516.505	294.194	0.163967
osa-miR2870-new	TTTGGGGAGACAAACTGAAAT	21	0.294506	0.390811	0.113897	1.029	0.438991	0.224253	0	0.215656	LOC_Os12g10280	aquaporin protein, putative, expressed	7.20324	7.52274	8.02763	7.78062	6.19061	7.46175	6.68185	7.66456	0.164373
osa-miR444b.1,osa-miR444c.1	TGTTGTCTCAAGCTTGCTGCC	21	58.5086	123.496	114.809	166.955	130.732	67.1637	51.0548	66.5658	LOC_Os02g49090	WD domain, G-beta repeat domain containing protein, expressed	257.741	207.75	217.728	254.159	252.964	221.72	214.469	247.437	0.164461
osa-miR444c-new	CGGCAAGCTAGAGACAGCAAC	21	424.58	805.168	611.06	1017.81	620.909	544.935	271.046	459.419	LOC_Os05g38570	riboflavin biosynthesis protein ribAB, chloroplast precursor, putative, expressed	491.678	355.48	275.586	479.496	606.786	371.591	307.427	497.395	0.164647
osa-miR396a-5p,osa-miR396b-5p	TTCCACAGCTTTCTTGAACTG	21	6.18463	9.67256	8.7701	6.3026	10.3602	5.38207	2.62857	4.16935	LOC_Os02g53690	growth regulating factor protein, putative, expressed	21.2208	24.8159	32.4783	18.5315	23.114	21.6775	28.3422	20.5701	0.165146
osa-miR399j	TGCCAAAGGAGAGTTGCCCTA	21	41.1327	32.6327	55.1264	60.5821	37.3143	12.2218	8.59339	19.2653	LOC_Os04g33860	expressed protein	448.098	383.641	239.616	332.313	400.995	359.772	225.163	293.682	0.165619
osa-miR171i-new	TTGAGCCGCGTCAATATCTCT	21	7.16632	11.5289	12.6426	11.9621	10.009	9.53075	8.69449	5.67894	LOC_Os03g50970	retrotransposon protein, putative, Ty1-copia subclass, expressed	121.207	141.291	149.453	24.1585	106.784	170.858	198.954	27.9833	0.171153
osa-miR6248-new	TTTGAGGATGGAGGTAGTATC	21	0.392675	1.95405	1.25287	2.57249	1.40477	1.34552	1.41538	1.36582	LOC_Os07g03130	PDV2, putative, expressed	118.965	356.717	528.284	248.879	131.651	367.717	511.659	197.713	0.171223
osa-miR2090-new	AACTCTGATTCTAGAATTTTTGCG	24	2.25788	2.44257	2.16405	3.08699	1.84376	1.00914	1.71868	1.22205	LOC_Os09g04810	myosin heavy chain-related, putative, expressed	567.654	785.462	868.559	800.267	534.623	744.241	767.212	719.49	0.173938
osa-miR159a.1,osa-miR159b	TTTGGATTGAAGGGAGCTCTG	21	1478.81	2899.13	3024.21	1571.02	1987.31	893.199	793.523	697.576	LOC_Os03g47949	HECT-domain domain containing protein, expressed	107.472	142.015	137.873	133.294	103.558	127.136	123.252	142.416	0.178695
osa-miR2864.1	TTTTGCTGCCCTTGTTTTGCA	21	1.47253	1.27013	1.13897	0.900371	0.965781	0.336379	1.01099	0.93451	LOC_Os04g39260	CAF1 family ribonuclease containing protein, putative, expressed	136.02	143.261	145.101	147.38	129.069	132.684	134.478	152.05	0.178858
osa-miR399d	TGCCAAAGGAGAGTTGCCCTG	21	274.971	284.022	451.148	454.044	290.437	132.197	68.646	173.028	LOC_Os05g45350	dnaJ domain containing protein, expressed	576.8	558.109	408.139	544.449	495.792	534.353	390.345	471.915	0.186762
osa-miRn10-5p	TATGTTTGACCAAATTTATAG	21	2.15971	1.46554	2.16405	0.514498	1.58037	1.00914	0.808789	2.87541	LOC_Os02g04440	transducin family protein, putative, expressed	298.29	306.708	296.248	307.554	288.886	296.595	282.109	304.365	0.187888
osa-miR5083-new	CAATGGATCCTTCTGAGCCT	20	21.7935	61.6504	32.5747	53.765	55.4885	45.0748	34.1714	40.9747	LOC_Os11g31540	BRASSINOSTEROID INSENSITIVE 1-associated receptor kinase 1 precursor, putative, expressed	14.2583	15.8026	16.6208	16.8715	19.0938	16.3169	16.9626	23.5015	0.188638
osa-miRn20a-new,osa-miRn20b-new	AAACGTCTTATAACCTGAAACGGA	24	2.94506	3.12649	2.27795	3.85873	1.05358	2.01828	1.92087	1.65336	LOC_Os01g38190	plant protein of unknown function domain containing protein, expressed	37.1259	38.5095	38.4511	36.04	33.6812	44.3661	39.5163	30.4347	0.192882
osa-miR812a-new	AAACGTTGGACACGGATTTTCACG	24	3.04323	3.32189	1.59456	3.21561	0.877983	1.12126	1.81978	1.72525	LOC_Os03g24730	expressed protein	118.674	270.977	257.082	420.631	121.141	259.025	258.705	455.122	0.194676
osa-miR1849	TATCGTATCCTAGGTTGGTTT	21	0.687181	1.85635	1.13897	1.92937	1.84376	0.672759	0.303296	1.0064	LOC_Os01g44110	serine/threonine-protein kinase, putative, expressed	133.975	76.9402	82.4058	104.449	135.181	77.6472	81.4018	108.924	0.197057
osa-miR1849	TATCGTATCCTAGGTTGGTTT	21	0.687181	1.85635	1.13897	1.92937	1.84376	0.672759	0.303296	1.0064	LOC_Os04g59494	transportin-2, putative, expressed	1334.95	1097.98	1024.39	1062.58	1342.35	1083.98	1010.45	1020.75	0.19773
osa-miR2106-new	CGAGGTTTTCTGGATACATTC	21	0.392675	0.977027	1.13897	0.128624	1.14138	0.784885	0.303296	0.575083	LOC_Os10g41590	zinc finger, C3HC4 type domain containing protein, expressed	611.644	1060.37	1031.54	702.881	584.744	1039.96	1083.46	710.683	0.200241
osa-miR812a-new	AAACGTTGGACACGGATTTTCACG	24	3.04323	3.32189	1.59456	3.21561	0.877983	1.12126	1.81978	1.72525	LOC_Os11g09260	expressed protein	6.12612	6.14265	6.22787	5.89165	5.81512	5.46602	5.94483	6.80272	0.200492
osa-miRn15-3p	TTAAAATAGTTTGACTTTGACTAA	24	0.392675	1.27013	0.91118	1.029	1.05358	1.23339	0.707691	0.143771	LOC_Os01g61430	HIT zinc finger domain containing protein, expressed	623.428	657.066	768.798	633.177	621.833	704.844	801.111	612.565	0.201846
osa-miR2055-new	TTTTTCCTTGGGAAGGTGGTT	21	1.96337	4.49432	3.07523	4.11598	4.30212	3.47592	0.909888	2.51599	LOC_Os04g09350	expressed protein	163.296	180.592	160.662	377.659	172.461	174.105	163.1	333.377	0.202711
osa-miR530-new	TGCATTTGCACCTGCACCTAC	21	46.4338	79.53	86.4482	124.766	34.2413	38.2351	41.7538	70.232	LOC_Os11g47980	expressed protein	98.3019	65.4721	58.5085	103.569	102.663	58.313	51.3591	84.3692	0.203502
osa-miR2873a	AAGTTTGGACTTAAATTTGGTAAC	24	117.115	192.572	116.062	210.172	118.001	62.6787	55.6043	90.6474	LOC_Os11g31900	acyl carrier protein, putative, expressed	1722.31	716.236	564.637	1299.79	1669.45	784.181	634.083	1121.29	0.205101
osa-miR399i	TGCCAAAGGAGAGCTGCCCTG	21	0.589012	1.07473	1.59456	2.95836	0.52679	0	0	0.287541	LOC_Os05g45350	dnaJ domain containing protein, expressed	576.8	558.109	408.139	544.449	495.792	534.353	390.345	471.915	0.206538
osa-miR6248-new	TTTGAGGATGGAGGTAGTATC	21	0.392675	1.95405	1.25287	2.57249	1.40477	1.34552	1.41538	1.36582	LOC_Os10g07994	autophagy protein 9, putative, expressed	117.75	117.392	117.378	121.262	116.497	103.256	116.048	96.5691	0.207128
osa-miR1850.1	TGGAAAGTTGGGAGATTGGGG	21	0.589012	1.56324	1.82236	2.44387	0.790185	1.45764	0.606592	1.0064	LOC_Os06g49250	peptide transporter PTR2, putative, expressed	84.9252	126.903	293.794	146.494	80.4174	96.6299	249.924	126.309	0.209987
osa-miR1428e-5p,osa-miR1428f-5p,osa-miR1428g-5p	AATTCACAGGCCCTATCTTGTG	22	0.490844	4.39662	4.6698	1.41487	1.58037	1.90615	4.14505	1.36582	LOC_Os02g33850	elongation factor Tu family protein, putative, expressed	7.74012	8.55401	7.76641	7.48335	8.86603	7.84899	7.89089	7.63393	0.210483
osa-miR5339-new	TGGGAATATTCTTTATCTGTT	21	0.294506	0.683919	0.91118	1.15762	0.790185	0.560632	0.707691	0.287541	LOC_Os03g01580	expressed protein	25.7803	29.4303	32.8417	34.8339	20.5828	35.0855	33.9318	32.201	0.210499
osa-miR5083-new	CAATGGATCCTTCTGAGCCT	20	21.7935	61.6504	32.5747	53.765	55.4885	45.0748	34.1714	40.9747	LOC_Os10g37480	STE_PAK_Ste20_STLK.6 - STE kinases include homologs to sterile 7, sterile 11 and sterile 20 from yeast, expressed	744.831	695.714	550.882	592.452	779.911	741.982	566.613	653.703	0.213626
osa-miR530-new	TGCATTTGCACCTGCACCTAC	21	46.4338	79.53	86.4482	124.766	34.2413	38.2351	41.7538	70.232	LOC_Os03g52840	serine hydroxymethyltransferase, mitochondrial precursor, putative, expressed	14669.6	13971.5	13174.5	14310.3	13781.5	13629.3	12700.8	13108.8	0.21431
osa-miR2090-new	AACTCTGATTCTAGAATTTTTGCG	24	2.25788	2.44257	2.16405	3.08699	1.84376	1.00914	1.71868	1.22205	LOC_Os09g30130	CSLE6 - cellulose synthase-like family E, expressed	10.6602	14.7705	12.3796	15.8388	13.918	12.8847	14.2786	14.6614	0.215641
osa-miR2864.1	TTTTGCTGCCCTTGTTTTGCA	21	1.47253	1.27013	1.13897	0.900371	0.965781	0.336379	1.01099	0.93451	LOC_Os06g51250	EF hand family protein, putative, expressed	703.515	687.092	695.233	656.996	728.858	687.596	699.04	677.101	0.222316
osa-miR5542	TTTGAGAAGGTATCATGAGAT	21	1.27619	4.39662	2.05015	4.24461	2.98514	1.79402	1.21318	2.58787	LOC_Os01g66760	inactive receptor kinase At2g26730 precursor, putative, expressed	20.726	107.913	90.9379	37.4331	21.3839	58.506	64.5142	29.6778	0.222749
osa-miR169r-3p	TGGCAAGTCTCCTCGGCTACC	21	0.392675	0.586216	1.25287	7.07435	0.614588	0.897012	0.303296	3.4505	LOC_Os09g15420	NAD dependent epimerase/dehydratase family protein, putative, expressed	120.815	132.543	114.842	120.732	119.541	116.537	100.647	126.892	0.223836
osa-miR397a-new	TTGAGTGCAGCGTTGATGAAC	21	22.4806	40.4489	36.675	72.5442	55.1373	34.6471	21.6351	39.6807	LOC_Os05g38420	laccase precursor protein, putative, expressed	9.10084	9.65807	9.37252	10.512	9.10459	10.0096	10.2319	8.42492	0.228301
osa-miR399j	TGCCAAAGGAGAGTTGCCCTA	21	41.1327	32.6327	55.1264	60.5821	37.3143	12.2218	8.59339	19.2653	LOC_Os05g45350	dnaJ domain containing protein, expressed	576.8	558.109	408.139	544.449	495.792	534.353	390.345	471.915	0.230364
osa-miR2871a-new	TGACCGTAGAAACTAGCATAG	21	18.5539	71.8115	45.1034	66.6275	33.7145	41.9353	21.4329	26.5976	LOC_Os01g64690	LSM domain containing protein, expressed	482.123	555.301	684.006	596.108	487.292	550.519	645.573	528.183	0.235309
osa-miR2106-new	CGAGGTTTTCTGGATACATTC	21	0.392675	0.977027	1.13897	0.128624	1.14138	0.784885	0.303296	0.575083	LOC_Os04g51630	60S ribosomal protein L7, putative, expressed	980.043	1457.11	1802.85	1304.46	1072.56	1573.25	1619.36	1095.92	0.236533
osa-miR162b	TCGATAAGCCTCTGCATCCAG	21	14.9216	28.3338	17.6541	21.0944	11.1504	10.9884	10.9187	10.064	LOC_Os03g57100	endoplasmic reticulum-Golgi intermediate compartment protein 3, putative, expressed	1000.13	1069.7	1066.23	1093.24	945.029	1069.17	999.694	1136.54	0.24981
osa-miRn14-new	TTTCCGTGTTCAACTTTGACT	21	1.47253	1.56324	2.05015	2.18662	1.66817	1.45764	0.707691	1.58148	LOC_Os09g25770	auxin-induced protein 5NG4, putative, expressed	124.189	230.11	193.686	188.033	129.714	208.024	156.123	149.757	0.250071
osa-miR6248-new	TTTGAGGATGGAGGTAGTATC	21	0.392675	1.95405	1.25287	2.57249	1.40477	1.34552	1.41538	1.36582	LOC_Os02g37950	transposon protein, putative, unclassified, expressed	134.338	132.612	146.008	142.86	125.69	123.306	132.833	127.165	0.250772
osa-miR396c-5p	TTCCACAGCTTTCTTGAACTT	21	68.6199	107.864	144.878	161.424	112.294	100.241	69.657	64.9844	LOC_Os03g47140	growth regulating factor protein, putative, expressed	28.7378	39.7226	38.2415	33.9689	28.9441	46.3907	35.7639	30.0291	0.251402
osa-miR2870-new	TTTGGGGAGACAAACTGAAAT	21	0.294506	0.390811	0.113897	1.029	0.438991	0.224253	0	0.215656	LOC_Os02g57640	KH domain containing protein, putative, expressed	909.966	793.372	722.945	776.4	900.496	801.909	695.634	789.401	0.256694
osa-miR1430-new	TGAGGAGATTGCCTCTGTTAGCC	23	3.1414	7.23	7.28944	10.29	4.03872	1.45764	2.52747	1.58148	LOC_Os05g51620	expressed protein	136.361	98.4933	60.5073	233.715	133.251	114.885	74.889	177.164	0.260966
osa-miR156d-new,osa-miR156f-new,osa-miR156h-new,osa-miR156j-new	TTGACAGAAGAGAGTGAGCAC	21	483.186	1283.72	638.509	1038.13	665.072	614.004	428.254	466.464	LOC_Os08g35000	ARID/BRIGHT DNA-binding domain containing protein, expressed	568.995	538.06	483.122	477.954	517.006	497.813	453	462.976	0.261659
osa-miR2864.1	TTTTGCTGCCCTTGTTTTGCA	21	1.47253	1.27013	1.13897	0.900371	0.965781	0.336379	1.01099	0.93451	LOC_Os03g11734	MATE efflux protein, putative, expressed	96.4906	51.9568	34.4843	54.8812	91.6764	55.3325	33.5649	50.6061	0.26378
osa-miR159d	ATTGGATTGAAGGGAGCTCCG	21	3.92675	8.89094	7.06164	3.98736	5.44349	3.92443	2.02197	4.8882	LOC_Os01g59660	MYB family transcription factor, putative, expressed	261.952	200.595	183.359	200.823	185.091	152.612	129.17	150.288	0.268221
osa-miR396a-5p,osa-miR396b-5p	TTCCACAGCTTTCTTGAACTG	21	6.18463	9.67256	8.7701	6.3026	10.3602	5.38207	2.62857	4.16935	LOC_Os01g52640	suppressor of phythchrome A, putative, expressed	6201.22	4653.31	3538.47	4586.22	5681.27	4887.19	3630.5	4603.03	0.270958
osa-miR159c	ATTGGATTGAAGGGAGCTCCA	21	3.92675	8.89094	7.17554	4.11598	5.53129	3.92443	2.02197	4.8882	LOC_Os01g59660	MYB family transcription factor, putative, expressed	261.952	200.595	183.359	200.823	185.091	152.612	129.17	150.288	0.271075
osa-miR3980a-new,osa-miR3980b-new	TCGACGGCCTCAGTCAGGGGC	21	0.981687	1.46554	1.82236	1.15762	0.614588	0.897012	0.404395	0.431312	LOC_Os08g31750	methyltransferase, putative, expressed	868.318	1487.69	1805.91	652.638	838.583	1658.81	1964.71	634.234	0.271272
osa-miR164d	TGGAGAAGCAGGGCACGTGCT	21	0.392675	0.879324	1.13897	0.771747	0.965781	0.897012	0.303296	0.359427	LOC_Os12g41680	No apical meristem protein, putative, expressed	101.836	129.325	89.3162	101.792	81.0013	103.58	75.0823	87.8222	0.271662
osa-miR159e	ATTGGATTGAAGGGAGCTCCT	21	3.92675	8.89094	7.06164	4.11598	5.44349	3.92443	2.02197	4.8882	LOC_Os01g59660	MYB family transcription factor, putative, expressed	261.952	200.595	183.359	200.823	185.091	152.612	129.17	150.288	0.273051
osa-miR2864.1	TTTTGCTGCCCTTGTTTTGCA	21	1.47253	1.27013	1.13897	0.900371	0.965781	0.336379	1.01099	0.93451	LOC_Os05g31920	FYVE zinc finger domain containing protein, expressed	534.361	451.057	434.23	304.373	496.807	461.302	472.587	305.072	0.273187
osa-miR2090-new	AACTCTGATTCTAGAATTTTTGCG	24	2.25788	2.44257	2.16405	3.08699	1.84376	1.00914	1.71868	1.22205	LOC_Os03g21680	phospholipid-transporting ATPase, putative, expressed	1140.03	998.979	771.838	1120.6	1018.5	952.408	760.825	1063.92	0.273247
osa-miR1428e-5p,osa-miR1428f-5p,osa-miR1428g-5p	AATTCACAGGCCCTATCTTGTG	22	0.490844	4.39662	4.6698	1.41487	1.58037	1.90615	4.14505	1.36582	LOC_Os01g66180	cytochrome c, putative, expressed	145.587	130.877	154.389	135.877	162.398	146.391	169.235	124.973	0.273567
osa-miR167d-5p,osa-miR167e-5p,osa-miR167f,osa-miR167g,osa-miR167h-5p,osa-miR167i-5p,osa-miR167j	TGAAGCTGCCAGCATGATCTG	21	66.8529	142.353	109.683	138.271	126.605	89.7012	53.1779	83.6027	LOC_Os01g63290	transporter, major facilitator family, putative, expressed	73.0785	78.3578	105.727	93.4878	56.6033	63.1405	72.8841	68.7733	0.27589
osa-miR5149-new	GAGGAGCTGTGACGATTTGGGACC	24	2.06154	3.5173	1.48067	2.05799	1.75597	1.56977	1.31428	1.43771	LOC_Os02g51930	cytokinin-O-glucosyltransferase 2, putative, expressed	75.0475	73.176	80.2843	72.1546	63.6946	61.2611	63.3949	71.169	0.276493
osa-miR6248-new	TTTGAGGATGGAGGTAGTATC	21	0.392675	1.95405	1.25287	2.57249	1.40477	1.34552	1.41538	1.36582	LOC_Os05g41180	peptidase, T1 family, putative, expressed	301.563	464.355	483.465	368.591	255.591	429.561	399.269	322.381	0.276844
osa-miR167d-5p,osa-miR167e-5p,osa-miR167f,osa-miR167g,osa-miR167h-5p,osa-miR167i-5p,osa-miR167j	TGAAGCTGCCAGCATGATCTG	21	66.8529	142.353	109.683	138.271	126.605	89.7012	53.1779	83.6027	LOC_Os07g49320	HEAT repeat family protein, putative, expressed	348.975	314.637	260.476	342.639	326.492	290.672	259.367	334.074	0.277392
osa-miR160e-5p	TGCCTGGCTCCCTGTATGCCG	21	13.8418	21.1038	13.4399	17.3643	16.0671	9.755	9.60437	12.2924	LOC_Os09g29160	expressed protein	6.36349	6.79484	6.97183	6.55524	6.7761	6.80775	5.89212	7.02929	0.280041
osa-miR160e-5p	TGCCTGGCTCCCTGTATGCCG	21	13.8418	21.1038	13.4399	17.3643	16.0671	9.755	9.60437	12.2924	LOC_Os10g33940	auxin response factor 18, putative, expressed	403.677	292.453	262.133	339.984	372.748	293.687	249.62	327.197	0.282782
osa-miR1850-new	CCAAATTCCCAACTTTTCATC	21	9.12969	8.89094	7.28944	10.29	3.86312	6.61546	7.17801	5.60706	LOC_Os01g59160	UBA/TS-N domain containing protein, expressed	50.7888	74.0908	58.5659	64.413	50.1006	70.4286	72.476	62.6296	0.284618
osa-miR2871a-5p	GACCGTAGAAACTAGCATAGAAAA	24	9.03152	20.9084	14.465	16.9784	10.0968	12.3339	5.76262	6.46968	LOC_Os09g08890	mitochondrial 60S ribosomal protein L5, putative, expressed	92.2632	87.5468	69.0215	69.7162	85.9887	80.4748	67.1003	62.8819	0.288277
osa-miR2877	TTGCATCCTCTGCACTTTGGGCCT	24	77.8478	115.485	59.4545	113.318	44.6893	66.491	66.624	43.6344	LOC_Os01g72190	expressed protein	6.74458	6.4906	5.88665	8.14021	7.17459	5.63007	6.09182	7.11421	0.288518
osa-miR2864.1	TTTTGCTGCCCTTGTTTTGCA	21	1.47253	1.27013	1.13897	0.900371	0.965781	0.336379	1.01099	0.93451	LOC_Os09g07154	expressed protein	36.1849	32.2161	31.6642	33.8594	30.2186	32.864	30.7552	30.2991	0.292313
osa-miR2055	TTTCCTTGGGAAGGTGGTTTC	21	0.78535	0.586216	1.02508	1.67212	0.877983	0.448506	0.202197	0.503198	LOC_Os01g65080	ZOS1-18 - C2H2 zinc finger protein, expressed	9539.74	10436	9272.29	10753.6	9074.27	10027.1	8965.42	10716	0.296839
osa-miR812a-new	AAACGTTGGACACGGATTTTCACG	24	3.04323	3.32189	1.59456	3.21561	0.877983	1.12126	1.81978	1.72525	LOC_Os02g23823	helix-loop-helix DNA-binding domain containing protein, expressed	885.486	1134.72	890.459	1016.39	866.687	1095.23	893.563	1034.32	0.29954
osa-miR156d-new,osa-miR156f-new,osa-miR156h-new,osa-miR156j-new	TTGACAGAAGAGAGTGAGCAC	21	483.186	1283.72	638.509	1038.13	665.072	614.004	428.254	466.464	LOC_Os09g31438	OsSPL17 - SBP-box gene family member, expressed	7.46928	6.9986	6.9069	6.75069	5.77936	6.82281	5.79575	6.26946	0.300341
osa-miR395b,osa-miR395d,osa-miR395e,osa-miR395g,osa-miR395h,osa-miR395i,osa-miR395j,osa-miR395k,osa-miR395l,osa-miR395m,osa-miR395n,osa-miR395p,osa-miR395q,osa-miR395r,osa-miR395s,osa-miR395y	GTGAAGTGTTTGGGGGAACTC	21	7.16632	19.1497	18.1097	9.38959	24.4079	5.9427	8.99778	5.17575	LOC_Os03g53230	bifunctional 3-phosphoadenosine 5-phosphosulfate synthetase, putative, expressed	1073.06	1334.67	1661.1	910.826	1099.42	1361.01	1428.11	925.935	0.303796
osa-miR2055-new	TTTTTCCTTGGGAAGGTGGTT	21	1.96337	4.49432	3.07523	4.11598	4.30212	3.47592	0.909888	2.51599	LOC_Os09g02260	PPR repeat containing protein, putative, expressed	34.984	34.0311	32.479	33.6924	36.9562	28.4442	30.8202	34.1102	0.307724
osa-miR164d	TGGAGAAGCAGGGCACGTGCT	21	0.392675	0.879324	1.13897	0.771747	0.965781	0.897012	0.303296	0.359427	LOC_Os12g05260	phytosulfokines precursor, putative, expressed	615.837	1772.21	1500.18	688.318	564.776	1636.59	1403	840.155	0.310317
osa-miR444d.3	TTGTGGCTTTCTTGCAAGTTG	21	2.84689	8.40243	6.83385	5.53085	5.70689	3.47592	3.74065	3.88181	LOC_Os02g47930	expressed protein	13.8374	19.3182	26.025	18.0072	17.3986	21.4778	21.184	20.5187	0.313199
osa-miR2090-new	AACTCTGATTCTAGAATTTTTGCG	24	2.25788	2.44257	2.16405	3.08699	1.84376	1.00914	1.71868	1.22205	LOC_Os08g15312	chloroplast 50S ribosomal protein L33, putative, expressed	319.332	451.181	321.634	333.703	492.862	258.279	304.754	323.692	0.313278
osa-miR169n,osa-miR169o	TAGCCAAGAATGACTTGCCTA	21	2.35605	2.24716	4.78369	4.63048	5.0923	3.92443	1.01099	3.37861	LOC_Os02g19970	aminotransferase, classes I and II, domain containing protein, expressed	141.124	129.456	124.515	126.803	135.193	126.751	111.644	135.919	0.31341
osa-miRn15-3p	TTAAAATAGTTTGACTTTGACTAA	24	0.392675	1.27013	0.91118	1.029	1.05358	1.23339	0.707691	0.143771	LOC_Os11g10870	dirigent, putative, expressed	171.725	217.513	270.732	179.649	151.822	216.388	257.08	156.937	0.31556
osa-miR2870-new	TTTGGGGAGACAAACTGAAAT	21	0.294506	0.390811	0.113897	1.029	0.438991	0.224253	0	0.215656	LOC_Os02g13800	HSF-type DNA-binding domain containing protein, expressed	158.334	71.1091	45.2014	95.3538	197.646	62.6711	47.0117	91.1443	0.318261
osa-miR1857-new	TTTTTGGAGCATGAGGTTATC	21	0.78535	1.36784	1.48067	0.643122	0.614588	0.336379	0.303296	0.862624	LOC_Os05g40270	expressed protein	180.599	237.832	316.016	212.092	178.785	221.517	292.936	214.78	0.319173
osa-miR5149-new	GAGGAGCTGTGACGATTTGGGACC	24	2.06154	3.5173	1.48067	2.05799	1.75597	1.56977	1.31428	1.43771	LOC_Os12g17830	expressed protein	2485.62	2909	2773.36	2403.16	2345.18	2860.39	2772.2	2081.01	0.319568
osa-miR530-new	TGCATTTGCACCTGCACCTAC	21	46.4338	79.53	86.4482	124.766	34.2413	38.2351	41.7538	70.232	LOC_Os03g18540	expressed protein	51.7848	68.9135	74.5	69.0506	54.1633	64.1052	82.7771	74.8984	0.321218
osa-miR159c	ATTGGATTGAAGGGAGCTCCA	21	3.92675	8.89094	7.17554	4.11598	5.53129	3.92443	2.02197	4.8882	LOC_Os06g35910	FYVE zinc finger domain containing protein, expressed	447.312	649.861	487.368	491.725	437.068	646.864	504.706	532.852	0.323864
osa-miR160a-3p,osa-miR160b-3p	GCGTGCAAGGAGCCAAGCATG	21	1.07986	2.54027	1.48067	1.15762	1.05358	0.560632	0.404395	0.93451	LOC_Os02g49240	expressed protein	236.433	261.216	146.089	271.728	210.227	248.388	139.743	228.088	0.324778
osa-miR6248-new	TTTGAGGATGGAGGTAGTATC	21	0.392675	1.95405	1.25287	2.57249	1.40477	1.34552	1.41538	1.36582	LOC_Os04g41490	DNA-directed RNA polymerase III subunit RPC1, putative, expressed	51.7641	83.9542	126.358	92.1666	63.9934	83.2845	115.511	82.4072	0.324874
osa-miR167d-5p,osa-miR167e-5p,osa-miR167f,osa-miR167g,osa-miR167h-5p,osa-miR167i-5p,osa-miR167j	TGAAGCTGCCAGCATGATCTG	21	66.8529	142.353	109.683	138.271	126.605	89.7012	53.1779	83.6027	LOC_Os06g03830	retinol dehydrogenase, putative, expressed	53.7508	43.344	46.1455	167.945	63.116	52.0041	37.7857	122.957	0.325823
osa-miRn20a-new,osa-miRn20b-new	AAACGTCTTATAACCTGAAACGGA	24	2.94506	3.12649	2.27795	3.85873	1.05358	2.01828	1.92087	1.65336	LOC_Os07g12830	cytochrome b5-like Heme/Steroid binding domain containing protein, expressed	961.523	1260.1	1096.36	1081.62	895.309	1216.99	1119.96	1078.4	0.327674
osa-miR396a-5p,osa-miR396b-5p	TTCCACAGCTTTCTTGAACTG	21	6.18463	9.67256	8.7701	6.3026	10.3602	5.38207	2.62857	4.16935	LOC_Os06g02560	growth-regulating factor, putative, expressed	31.8238	39.7924	40.2719	39.8715	29.2491	35.7476	32.6178	27.2824	0.329983
osa-miR159f	CTTGGATTGAAGGGAGCTCTA	21	12.0748	39.2765	26.9937	21.8662	28.5344	8.52161	10.5143	3.16296	LOC_Os06g40330	MYB family transcription factor, putative, expressed	107.053	124.429	163.158	125.956	86.4824	96.816	106.751	114.417	0.330239
osa-miR1430-new	TGAGGAGATTGCCTCTGTTAGCC	23	3.1414	7.23	7.28944	10.29	4.03872	1.45764	2.52747	1.58148	LOC_Os08g18110	alpha-soluble NSF attachment protein, putative, expressed	1399.14	1427.35	1371.27	1401.19	1372.85	1400.5	1335.48	1385.05	0.333179
osa-miR529b	AGAAGAGAGAGAGTACAGCTT	21	2.55239	0.0977027	2.39185	0	463.487	552.783	386.399	395.945	LOC_Os02g03620	seven in absentia protein family domain containing protein, expressed	43.6898	42.6704	55.3092	46.3046	48.8266	48.7378	55.24	48.9665	0.333825
osa-miR5794	TGAGGAATCACTAGTAGTCGT	21	48.0045	136.588	91.8014	148.819	69.9752	68.6214	42.9669	84.8966	LOC_Os01g59890	pentatricopeptide, putative, expressed	16.3139	18.2789	20.2883	17.756	14.8998	15.7759	18.2198	15.7488	0.333911
osa-miR159f	CTTGGATTGAAGGGAGCTCTA	21	12.0748	39.2765	26.9937	21.8662	28.5344	8.52161	10.5143	3.16296	LOC_Os01g59660	MYB family transcription factor, putative, expressed	261.952	200.595	183.359	200.823	185.091	152.612	129.17	150.288	0.334315
osa-miR1850.1	TGGAAAGTTGGGAGATTGGGG	21	0.589012	1.56324	1.82236	2.44387	0.790185	1.45764	0.606592	1.0064	LOC_Os04g33510	expressed protein	22.7517	28.9117	36.7078	25.4917	19.6946	26.6794	31.2452	25.5165	0.335272
osa-miR2055	TTTCCTTGGGAAGGTGGTTTC	21	0.78535	0.586216	1.02508	1.67212	0.877983	0.448506	0.202197	0.503198	LOC_Os02g19890	stripe rust resistance protein Yr10, putative, expressed	157.504	150.664	155.332	142.798	128.361	132.265	132.604	131.731	0.33646
osa-miR159e	ATTGGATTGAAGGGAGCTCCT	21	3.92675	8.89094	7.06164	4.11598	5.44349	3.92443	2.02197	4.8882	LOC_Os06g35910	FYVE zinc finger domain containing protein, expressed	447.312	649.861	487.368	491.725	437.068	646.864	504.706	532.852	0.336463
osa-miR529b	AGAAGAGAGAGAGTACAGCTT	21	2.55239	0.0977027	2.39185	0	463.487	552.783	386.399	395.945	LOC_Os09g25900	CSLC2 - cellulose synthase-like family C, expressed	55.6061	41.8566	48.6209	38.9664	56.5259	48.902	52.4374	42.9084	0.336945
osa-miR159d	ATTGGATTGAAGGGAGCTCCG	21	3.92675	8.89094	7.06164	3.98736	5.44349	3.92443	2.02197	4.8882	LOC_Os06g35910	FYVE zinc finger domain containing protein, expressed	447.312	649.861	487.368	491.725	437.068	646.864	504.706	532.852	0.338598
osa-miR1850-new	CCAAATTCCCAACTTTTCATC	21	9.12969	8.89094	7.28944	10.29	3.86312	6.61546	7.17801	5.60706	LOC_Os03g55340	pentatricopeptide, putative, expressed	7.27544	8.70216	8.80705	7.53824	5.46954	9.04841	9.03544	8.11095	0.342659
osa-miR6248-new	TTTGAGGATGGAGGTAGTATC	21	0.392675	1.95405	1.25287	2.57249	1.40477	1.34552	1.41538	1.36582	LOC_Os07g46540	condensin complex subunit 1, putative, expressed	58.2347	53.4394	47.3391	65.988	60.8094	48.1342	46.5606	55.2924	0.343134
osa-miR2864.2	TTGTTTTGCATTGTATAGGTA	21	1.07986	1.07473	1.48067	2.95836	2.28276	2.01828	1.01099	1.43771	LOC_Os02g36770	galactosyltransferase family protein, putative, expressed	15.0527	13.1183	13.1321	14.5671	12.6372	14.1128	11.5008	12.7355	0.343319
osa-miR398a	TGTGTTCTCAGGTCACCCCTT	21	0	0	0.797282	0	1.58037	0	0	0.0718854	LOC_Os07g46990	copper/zinc superoxide dismutase, putative, expressed	1172.2	1183.05	1078.07	1073.16	1302.26	1354.61	968.807	961.719	0.344147
osa-miR2090-new	AACTCTGATTCTAGAATTTTTGCG	24	2.25788	2.44257	2.16405	3.08699	1.84376	1.00914	1.71868	1.22205	LOC_Os10g21308	chloroplast 50S ribosomal protein L33, putative, expressed	51.1879	71.7655	56.1922	139.539	88.7678	70.6985	65.6781	99.5347	0.345262
osa-miR5542-new	TTTGAGAAGGTATCATGAGATA	22	5.30111	11.6266	9.1118	12.7338	7.90185	6.05483	4.44834	6.68534	LOC_Os01g66760	inactive receptor kinase At2g26730 precursor, putative, expressed	20.726	107.913	90.9379	37.4331	21.3839	58.506	64.5142	29.6778	0.348409
osa-miR166a-5p,osa-miR166e-5p	GGAATGTTGTCTGGTTCAAGG	21	3.33774	4.59203	3.64472	3.98736	2.01936	2.69103	1.11209	2.37222	LOC_Os03g14260	guanine nucleotide exchange family protein, putative, expressed	309.486	318.471	349.983	337.132	296.57	314.902	318.566	335.737	0.352283
osa-miRn20a-new,osa-miRn20b-new	AAACGTCTTATAACCTGAAACGGA	24	2.94506	3.12649	2.27795	3.85873	1.05358	2.01828	1.92087	1.65336	LOC_Os01g47680	60S ribosomal protein L18a-1, putative, expressed	364.692	396.985	389.7	424.466	369.18	385.186	385.888	423.537	0.352357
osa-miR5542	TTTGAGAAGGTATCATGAGAT	21	1.27619	4.39662	2.05015	4.24461	2.98514	1.79402	1.21318	2.58787	LOC_Os07g42180	exportin 1, putative, expressed	53.241	51.9477	59.3489	64.9037	48.5556	47.9142	52.4631	55.3108	0.354096
osa-miR396a-5p,osa-miR396b-5p	TTCCACAGCTTTCTTGAACTG	21	6.18463	9.67256	8.7701	6.3026	10.3602	5.38207	2.62857	4.16935	LOC_Os11g35030	growth regulating factor protein, putative, expressed	28.546	66.2233	72.0615	34.5281	34.5247	56.854	46.2668	27.3738	0.354516
osa-miR167d-5p,osa-miR167e-5p,osa-miR167f,osa-miR167g,osa-miR167h-5p,osa-miR167i-5p,osa-miR167j	TGAAGCTGCCAGCATGATCTG	21	66.8529	142.353	109.683	138.271	126.605	89.7012	53.1779	83.6027	LOC_Os07g29820	NBS-LRR disease resistance protein, putative, expressed	186.081	192.155	182.965	189.129	170.605	192.462	172.62	162.299	0.360189
osa-miR2055	TTTCCTTGGGAAGGTGGTTTC	21	0.78535	0.586216	1.02508	1.67212	0.877983	0.448506	0.202197	0.503198	LOC_Os04g53720	SNF2 family N-terminal domain containing protein, expressed	143.501	144.489	152.478	142.425	122.031	127.785	137.152	117.051	0.3621
osa-miRn14-new	TTTCCGTGTTCAACTTTGACT	21	1.47253	1.56324	2.05015	2.18662	1.66817	1.45764	0.707691	1.58148	LOC_Os10g41340	palmitoyl-protein thioesterase 1 precursor, putative, expressed	1167.44	1398.39	1531.24	1630.84	1148.37	1404.4	1413.87	1503.49	0.366151
osa-miRn18-3p	TTTTGTTGCAACTTGTAGAAGTTG	24	3.73041	11.3335	7.06164	9.77546	8.42863	5.4942	4.04395	4.96009	LOC_Os05g31740	cytochrome P450 86A2, putative, expressed	56.1377	125.801	112.561	76.6896	55.3494	105.335	93.5048	65.9337	0.367811
osa-miR6248-new	TTTGAGGATGGAGGTAGTATC	21	0.392675	1.95405	1.25287	2.57249	1.40477	1.34552	1.41538	1.36582	LOC_Os01g42970	zinc finger C-x8-C-x5-C-x3-H type family protein, expressed	673.086	644.614	657.662	801.177	662.492	613.301	627.289	820.027	0.372363
osa-miR396a-5p,osa-miR396b-5p	TTCCACAGCTTTCTTGAACTG	21	6.18463	9.67256	8.7701	6.3026	10.3602	5.38207	2.62857	4.16935	LOC_Os04g57070	jasmonate O-methyltransferase, putative, expressed	28.0681	23.0349	21.5874	24.2511	27.9831	22.9402	21.0767	23.6115	0.37383
osa-miR156d-new,osa-miR156f-new,osa-miR156h-new,osa-miR156j-new	TTGACAGAAGAGAGTGAGCAC	21	483.186	1283.72	638.509	1038.13	665.072	614.004	428.254	466.464	LOC_Os06g19470	WW domain containing protein, expressed	255.094	282.922	245.347	274.199	251.682	285.873	267.501	277.191	0.374018
osa-miR6248-new	TTTGAGGATGGAGGTAGTATC	21	0.392675	1.95405	1.25287	2.57249	1.40477	1.34552	1.41538	1.36582	LOC_Os09g40000	AGAP005770-PA, putative, expressed	1263.78	1642.21	1753.99	1552.28	1229.22	1640.9	1706.69	1432.41	0.374028
osa-miR5159	AACTAGAGTGGGTCAACGGGTACC	24	2.25788	4.39662	2.50574	1.92937	1.05358	2.46678	1.92087	1.86902	LOC_Os01g67220	Os1bglu4 - beta-glucosidase-like protein without signal sequence, expressed	868.502	864.09	666.671	816.871	763.01	846.857	578.492	741.817	0.374248
osa-miR162a	TCGATAAACCTCTGCATCCAG	21	81.48	170.98	109	139.3	76.2089	82.4129	84.2152	61.6058	LOC_Os03g15230	DUF292 domain containing protein, expressed	33.4083	35.8543	33.3407	43.5092	28.9333	34.3197	30.9408	39.5854	0.374321
osa-miR2873a	AAGTTTGGACTTAAATTTGGTAAC	24	117.115	192.572	116.062	210.172	118.001	62.6787	55.6043	90.6474	LOC_Os11g02710	retrotransposon protein, putative, Ty1-copia subclass, expressed	24.0667	25.7404	22.108	27.2184	28.914	25.6612	23.2543	25.5537	0.374773
osa-miR444b.1,osa-miR444c.1	TGTTGTCTCAAGCTTGCTGCC	21	58.5086	123.496	114.809	166.955	130.732	67.1637	51.0548	66.5658	LOC_Os02g53260	acetyltransferase, GNAT family, putative, expressed	77.1168	92.2219	103.093	104.414	78.3179	74.1157	88.7503	105.952	0.375197
osa-miRn20a-new,osa-miRn20b-new	AAACGTCTTATAACCTGAAACGGA	24	2.94506	3.12649	2.27795	3.85873	1.05358	2.01828	1.92087	1.65336	LOC_Os06g03830	retinol dehydrogenase, putative, expressed	53.7508	43.344	46.1455	167.945	63.116	52.0041	37.7857	122.957	0.375645
osa-miR160a-3p,osa-miR160b-3p	GCGTGCAAGGAGCCAAGCATG	21	1.07986	2.54027	1.48067	1.15762	1.05358	0.560632	0.404395	0.93451	LOC_Os11g38140	OsFBDUF58 - F-box and DUF domain containing protein, expressed	26.9325	28.8081	28.8744	31.0616	25.6251	23.4873	28.917	24.4576	0.377258
osa-miR167a-5p,osa-miR167b,osa-miR167c-5p	TGAAGCTGCCAGCATGATCTA	21	66.5584	119.197	230.984	189.721	145.833	176.039	67.3317	52.6201	LOC_Os09g37890	serine/threonine-protein kinase receptor precursor, putative, expressed	6.69017	5.9362	7.02755	6.3956	6.18566	5.86815	5.81242	6.22128	0.377647
osa-miRn20a-new,osa-miRn20b-new	AAACGTCTTATAACCTGAAACGGA	24	2.94506	3.12649	2.27795	3.85873	1.05358	2.01828	1.92087	1.65336	LOC_Os02g05340	proteasome/cyclosome repeat containing protein, expressed	702.003	864.73	906.688	743.613	580.184	783.771	831.028	689.237	0.380658
osa-miR2864.1	TTTTGCTGCCCTTGTTTTGCA	21	1.47253	1.27013	1.13897	0.900371	0.965781	0.336379	1.01099	0.93451	LOC_Os04g32620	ethylene-responsive transcription factor ERF114, putative, expressed	75.1634	91.0263	80.2795	78.8069	66.3058	72.4183	69.0011	71.7725	0.381039
osa-miR396c-5p	TTCCACAGCTTTCTTGAACTT	21	68.6199	107.864	144.878	161.424	112.294	100.241	69.657	64.9844	LOC_Os11g35030	growth regulating factor protein, putative, expressed	28.546	66.2233	72.0615	34.5281	34.5247	56.854	46.2668	27.3738	0.384921
osa-miR1863b	AGCTCTGATACCATGTTAACTGTT	24	1.17802	0.879324	1.02508	1.92937	1.22918	0.897012	0.303296	0.790739	LOC_Os07g27110	RNA recognition motif containing protein, expressed	321.401	226.646	220.807	264.791	337.458	245.169	230.132	272.496	0.385092
osa-miR166d-5p	GGAATGTTGTCTGGCTCGAGG	21	3.23957	7.91392	3.53082	8.10334	7.11166	4.70931	3.53845	4.52878	LOC_Os10g26730	exonuclease, putative, expressed	113.85	124.176	121.926	149.871	119.799	129.557	122.577	145.278	0.393328
osa-miR397a-new	TTGAGTGCAGCGTTGATGAAC	21	22.4806	40.4489	36.675	72.5442	55.1373	34.6471	21.6351	39.6807	LOC_Os11g48060	laccase-22 precursor, putative, expressed	60.5257	62.4079	57.8067	68.0059	46.3649	53.3216	45.5	60.8179	0.393765
osa-miR156a,osa-miR156b-5p,osa-miR156c-5p,osa-miR156d,osa-miR156e,osa-miR156f-5p,osa-miR156g-5p,osa-miR156h-5p,osa-miR156i,osa-miR156j-5p	TGACAGAAGAGAGTGAGCAC	20	55.7598	129.358	69.1358	96.7256	66.1999	57.9694	38.1142	41.8373	LOC_Os09g31438	OsSPL17 - SBP-box gene family member, expressed	7.46928	6.9986	6.9069	6.75069	5.77936	6.82281	5.79575	6.26946	0.39762
osa-miR2866-new	TGCTGAGCACAAACTAGAGAA	21	1.27619	4.88513	2.84744	2.95836	2.72175	3.13954	1.71868	1.50959	LOC_Os01g64490	protein kinase domain containing protein, expressed	75.5946	101.9	98.2902	83.2864	73.1111	104.95	109.354	78.9475	0.397745
osa-miR159c	ATTGGATTGAAGGGAGCTCCA	21	3.92675	8.89094	7.17554	4.11598	5.53129	3.92443	2.02197	4.8882	LOC_Os11g02550	expressed protein	200.351	255.959	254.503	219.265	191.289	239.555	235.988	199.15	0.397993
osa-miR530-new	TGCATTTGCACCTGCACCTAC	21	46.4338	79.53	86.4482	124.766	34.2413	38.2351	41.7538	70.232	LOC_Os04g51400	zinc finger, C3HC4 type domain containing protein, expressed	2895.4	3001.94	1763.28	3899.76	2611.01	3114.29	1815.98	3874.98	0.399882
osa-miR159e	ATTGGATTGAAGGGAGCTCCT	21	3.92675	8.89094	7.06164	4.11598	5.44349	3.92443	2.02197	4.8882	LOC_Os11g02550	expressed protein	200.351	255.959	254.503	219.265	191.289	239.555	235.988	199.15	0.400131
osa-miR159d	ATTGGATTGAAGGGAGCTCCG	21	3.92675	8.89094	7.06164	3.98736	5.44349	3.92443	2.02197	4.8882	LOC_Os11g02550	expressed protein	200.351	255.959	254.503	219.265	191.289	239.555	235.988	199.15	0.400313
osa-miR159c	ATTGGATTGAAGGGAGCTCCA	21	3.92675	8.89094	7.17554	4.11598	5.53129	3.92443	2.02197	4.8882	LOC_Os04g44354	UDP-glucoronosyl and UDP-glucosyl transferase domain containing protein, expressed	55.6274	152.732	89.6146	105.042	50.7148	125.218	90.6871	82.2595	0.403071
osa-miR2877	TTGCATCCTCTGCACTTTGGGCCT	24	77.8478	115.485	59.4545	113.318	44.6893	66.491	66.624	43.6344	LOC_Os06g45830	expressed protein	96.3066	111.2	118.349	113.978	94.7538	109.265	107.213	104.997	0.405203
osa-miR397a-new	TTGAGTGCAGCGTTGATGAAC	21	22.4806	40.4489	36.675	72.5442	55.1373	34.6471	21.6351	39.6807	LOC_Os01g63200	laccase precursor protein, putative, expressed	8.85919	10.077	8.58056	10.6588	7.95711	8.83043	9.13124	9.08878	0.405294
osa-miR395b,osa-miR395d,osa-miR395e,osa-miR395g,osa-miR395h,osa-miR395i,osa-miR395j,osa-miR395k,osa-miR395l,osa-miR395m,osa-miR395n,osa-miR395p,osa-miR395q,osa-miR395r,osa-miR395s,osa-miR395y	GTGAAGTGTTTGGGGGAACTC	21	7.16632	19.1497	18.1097	9.38959	24.4079	5.9427	8.99778	5.17575	LOC_Os03g09940	sulfate transporter, putative, expressed	2034.56	1710.83	1846.33	1206.11	2115.72	1871.75	1931.14	1251.94	0.406849
osa-miR1850-new	CCAAATTCCCAACTTTTCATC	21	9.12969	8.89094	7.28944	10.29	3.86312	6.61546	7.17801	5.60706	LOC_Os03g46550	RGH1A, putative, expressed	197.395	310.607	182.313	364.644	178.513	299.506	181.313	315.42	0.409242
osa-miR159d	ATTGGATTGAAGGGAGCTCCG	21	3.92675	8.89094	7.06164	3.98736	5.44349	3.92443	2.02197	4.8882	LOC_Os04g44354	UDP-glucoronosyl and UDP-glucosyl transferase domain containing protein, expressed	55.6274	152.732	89.6146	105.042	50.7148	125.218	90.6871	82.2595	0.410639
osa-miR2877	TTGCATCCTCTGCACTTTGGGCCT	24	77.8478	115.485	59.4545	113.318	44.6893	66.491	66.624	43.6344	LOC_Os05g44590	ATP-dependent protease La, putative, expressed	164.538	210.338	183.718	207.697	160.451	189.94	189.678	215.398	0.410661
osa-miR2864.1	TTTTGCTGCCCTTGTTTTGCA	21	1.47253	1.27013	1.13897	0.900371	0.965781	0.336379	1.01099	0.93451	LOC_Os04g47320	uncharacterized mscS family protein, putative, expressed	24.4399	21.3782	21.2998	20.3581	21.2504	21.3099	19.8278	17.6135	0.413041
osa-miRn15-3p	TTAAAATAGTTTGACTTTGACTAA	24	0.392675	1.27013	0.91118	1.029	1.05358	1.23339	0.707691	0.143771	LOC_Os06g06600	OsFBX187 - F-box domain containing protein, expressed	231.282	366.533	377.986	314.762	263.569	368.75	399.506	305.191	0.414584
osa-miR159e	ATTGGATTGAAGGGAGCTCCT	21	3.92675	8.89094	7.06164	4.11598	5.44349	3.92443	2.02197	4.8882	LOC_Os04g44354	UDP-glucoronosyl and UDP-glucosyl transferase domain containing protein, expressed	55.6274	152.732	89.6146	105.042	50.7148	125.218	90.6871	82.2595	0.415087
osa-miR2055-new	TTTTTCCTTGGGAAGGTGGTT	21	1.96337	4.49432	3.07523	4.11598	4.30212	3.47592	0.909888	2.51599	LOC_Os01g65080	ZOS1-18 - C2H2 zinc finger protein, expressed	9539.74	10436	9272.29	10753.6	9074.27	10027.1	8965.42	10716	0.415218
osa-miR159a.1,osa-miR159b	TTTGGATTGAAGGGAGCTCTG	21	1478.81	2899.13	3024.21	1571.02	1987.31	893.199	793.523	697.576	LOC_Os01g59660	MYB family transcription factor, putative, expressed	261.952	200.595	183.359	200.823	185.091	152.612	129.17	150.288	0.415245
osa-miR2905-new	TTTGTCACTGACATGTGGGCC	21	1.27619	2.05176	1.25287	1.54349	1.40477	0.672759	0.303296	0.718854	LOC_Os01g73530	ABC transporter, ATP-binding protein, putative, expressed	1413.47	1620.27	1332.9	1203.77	1413.53	1535.97	1270.24	1220.68	0.416403
osa-miR2873a	AAGTTTGGACTTAAATTTGGTAAC	24	117.115	192.572	116.062	210.172	118.001	62.6787	55.6043	90.6474	LOC_Os04g47550	expressed protein	74.2852	88.5061	86.1995	100.906	57.9172	87.7314	74.9332	89.5921	0.418649
osa-miR2873a	AAGTTTGGACTTAAATTTGGTAAC	24	117.115	192.572	116.062	210.172	118.001	62.6787	55.6043	90.6474	LOC_Os10g10990	transcription initiation factor IIF, alpha subunit domain containing protein, expressed	842.066	793.317	848.965	958.876	822.366	805.945	793.619	918.254	0.421435
osa-miR444b.1,osa-miR444c.1	TGTTGTCTCAAGCTTGCTGCC	21	58.5086	123.496	114.809	166.955	130.732	67.1637	51.0548	66.5658	LOC_Os02g49840	OsMADS57 - MADS-box family gene with MIKCc type-box, expressed	70.65	90.6839	65.8131	80.503	49.5753	72.3797	48.8276	54.6282	0.423559
osa-miR528-3p	CCTGTGCTTGCCTCTTCCATT	21	123.104	168.928	390.668	38.4587	232.139	414.756	168.734	53.5546	LOC_Os10g24094	expressed protein	136.705	230.559	233.918	184.676	122.203	203.128	193.925	156.994	0.426889
osa-miR5339-new	TGGGAATATTCTTTATCTGTT	21	0.294506	0.683919	0.91118	1.15762	0.790185	0.560632	0.707691	0.287541	LOC_Os10g40220	expressed protein	53.5289	51.2324	46.9267	55.6287	46.0416	42.0035	46.6711	40.3597	0.427797
osa-miR444b.1,osa-miR444c.1	TGTTGTCTCAAGCTTGCTGCC	21	58.5086	123.496	114.809	166.955	130.732	67.1637	51.0548	66.5658	LOC_Os11g33394	plant protein of unknown function domain containing protein, expressed	289.625	269.567	265.199	544.584	373.989	226.884	252.049	526.172	0.428192
osa-miRn15-3p	TTAAAATAGTTTGACTTTGACTAA	24	0.392675	1.27013	0.91118	1.029	1.05358	1.23339	0.707691	0.143771	LOC_Os04g17479	expressed protein	2003.31	3643.34	2607.3	3302.95	1861.29	3726.02	3023.92	2936.78	0.428749
osa-miR529b	AGAAGAGAGAGAGTACAGCTT	21	2.55239	0.0977027	2.39185	0	463.487	552.783	386.399	395.945	LOC_Os04g28420	peptidyl-prolyl isomerase, putative, expressed	123.091	105.702	69.0432	68.0204	152.734	101.998	74.5103	179.436	0.434673
osa-miR2864.2	TTGTTTTGCATTGTATAGGTA	21	1.07986	1.07473	1.48067	2.95836	2.28276	2.01828	1.01099	1.43771	LOC_Os12g10340	NBS-LRR type resistance protein, putative, expressed	10.998	10.1892	11.9493	12.1834	11.0435	9.36164	10.0121	10.5493	0.435797
osa-miR6248-new	TTTGAGGATGGAGGTAGTATC	21	0.392675	1.95405	1.25287	2.57249	1.40477	1.34552	1.41538	1.36582	LOC_Os05g37910	phosphatidic acid phosphatase-related, putative, expressed	116.429	126.645	104.417	131.544	107.334	112.388	87.769	120.887	0.436204
osa-miR5542	TTTGAGAAGGTATCATGAGAT	21	1.27619	4.39662	2.05015	4.24461	2.98514	1.79402	1.21318	2.58787	LOC_Os06g20879	expressed protein	37.9342	47.0099	40.7165	42.9283	27.1582	37.9779	35.0122	34.4574	0.440966
osa-miR5542-new	TTTGAGAAGGTATCATGAGATA	22	5.30111	11.6266	9.1118	12.7338	7.90185	6.05483	4.44834	6.68534	LOC_Os11g14544	expressed protein	1657.79	2067.86	1584.87	4051.01	1703.31	1981.8	1450.18	3967.43	0.443222
osa-miR396c-5p	TTCCACAGCTTTCTTGAACTT	21	68.6199	107.864	144.878	161.424	112.294	100.241	69.657	64.9844	LOC_Os06g19380	expressed protein	11.041	13.0916	14.2156	16.5719	12.3343	12.3624	12.6114	16.0792	0.443242
osa-miR164d	TGGAGAAGCAGGGCACGTGCT	21	0.392675	0.879324	1.13897	0.771747	0.965781	0.897012	0.303296	0.359427	LOC_Os06g46270	no apical meristem protein, putative, expressed	49.7631	64.3089	52.582	42.75	47.2484	55.9641	49.5707	37.8298	0.44678
osa-miR6248-new	TTTGAGGATGGAGGTAGTATC	21	0.392675	1.95405	1.25287	2.57249	1.40477	1.34552	1.41538	1.36582	LOC_Os05g01020	transcriptional repressor, putative, expressed	773.306	847.384	776.665	843.311	687.607	837.688	766.262	824.72	0.446955
osa-miR396a-5p,osa-miR396b-5p	TTCCACAGCTTTCTTGAACTG	21	6.18463	9.67256	8.7701	6.3026	10.3602	5.38207	2.62857	4.16935	LOC_Os06g28060	ATP-binding region, ATPase-like domain containing protein, expressed	290.643	283.588	271.636	275.599	289.879	255.342	270.212	279.517	0.447296
osa-miR396a-5p,osa-miR396b-5p	TTCCACAGCTTTCTTGAACTG	21	6.18463	9.67256	8.7701	6.3026	10.3602	5.38207	2.62857	4.16935	LOC_Os04g24190	growth-regulating factor 11, putative, expressed	62.7158	54.0251	50.7646	54.5962	59.2412	50.2152	49.3593	50.1678	0.448806
osa-miR396c-5p	TTCCACAGCTTTCTTGAACTT	21	68.6199	107.864	144.878	161.424	112.294	100.241	69.657	64.9844	LOC_Os05g10580	cullin family domain containing protein, putative, expressed	15.4766	22.3598	25.108	20.0237	15.4185	20.1464	21.615	17.3206	0.452237
osa-miR5827	TTTGTTGCAATTTGGACTACC	21	47.4155	109.916	78.817	122.965	72.0824	49.3356	41.1472	60.0962	LOC_Os08g07890	NB-ARC domain containing protein, expressed	613.415	586.364	395.379	711.594	547.321	537.982	397.313	653.568	0.452311
osa-miR394	TTGGCATTCTGTCCACCTCC	20	21.4989	40.3512	33.4859	37.5583	46.3575	21.0798	16.9846	23.9378	LOC_Os11g01869	double-stranded RNA binding motif containing protein, expressed	322.028	348.055	347.108	358.89	339.697	355.347	323.082	342.48	0.456923
osa-miR1850.1	TGGAAAGTTGGGAGATTGGGG	21	0.589012	1.56324	1.82236	2.44387	0.790185	1.45764	0.606592	1.0064	LOC_Os02g05244	expressed protein	60.9368	81.1454	93.9493	80.0575	59.0195	76.3593	89.365	75.8584	0.457523
osa-miR2055-new	TTTTTCCTTGGGAAGGTGGTT	21	1.96337	4.49432	3.07523	4.11598	4.30212	3.47592	0.909888	2.51599	LOC_Os05g50120	CGMC_MAPKCMGC_2.3 - CGMC includes CDA, MAPK, GSK3, and CLKC kinases, expressed	44.236	47.4147	35.4771	46.7176	45.1233	48.4197	39.5121	47.2876	0.463551
osa-miR444d.3	TTGTGGCTTTCTTGCAAGTTG	21	2.84689	8.40243	6.83385	5.53085	5.70689	3.47592	3.74065	3.88181	LOC_Os01g03070	transposon protein, putative, unclassified, expressed	517.857	664.324	723.887	672.945	557.269	683.59	650.167	594.005	0.464455
osa-miR160a-5p,osa-miR160b-5p,osa-miR160c-5p,osa-miR160d-5p	TGCCTGGCTCCCTGTATGCCA	21	28.4689	40.8397	39.1807	28.8119	30.6416	20.407	17.5912	22.5001	LOC_Os09g29160	expressed protein	6.36349	6.79484	6.97183	6.55524	6.7761	6.80775	5.89212	7.02929	0.46556
osa-miR444c-new	CGGCAAGCTAGAGACAGCAAC	21	424.58	805.168	611.06	1017.81	620.909	544.935	271.046	459.419	LOC_Os06g12790	ras-related protein, putative, expressed	159.173	134.953	141.175	167.211	143.595	126.875	120.539	155.003	0.465716
osa-miR444d.3	TTGTGGCTTTCTTGCAAGTTG	21	2.84689	8.40243	6.83385	5.53085	5.70689	3.47592	3.74065	3.88181	LOC_Os02g49840	OsMADS57 - MADS-box family gene with MIKCc type-box, expressed	70.65	90.6839	65.8131	80.503	49.5753	72.3797	48.8276	54.6282	0.469797
osa-miR6248-new	TTTGAGGATGGAGGTAGTATC	21	0.392675	1.95405	1.25287	2.57249	1.40477	1.34552	1.41538	1.36582	LOC_Os01g52790	cytochrome P450 72A1, putative, expressed	89.2968	130.819	110.223	107.461	79.5139	111.207	89.6632	97.3538	0.472178
osa-miR159d	ATTGGATTGAAGGGAGCTCCG	21	3.92675	8.89094	7.06164	3.98736	5.44349	3.92443	2.02197	4.8882	LOC_Os06g40330	MYB family transcription factor, putative, expressed	107.053	124.429	163.158	125.956	86.4824	96.816	106.751	114.417	0.474232
osa-miR6248-new	TTTGAGGATGGAGGTAGTATC	21	0.392675	1.95405	1.25287	2.57249	1.40477	1.34552	1.41538	1.36582	LOC_Os03g60890	calmodulin binding protein, putative, expressed	386.599	411.681	391.054	427.666	361.903	430.028	397.589	423.917	0.475023
osa-miR5083-new	CAATGGATCCTTCTGAGCCT	20	21.7935	61.6504	32.5747	53.765	55.4885	45.0748	34.1714	40.9747	LOC_Os08g03760	hypothetical protein	13.462	13.605	13.2027	13.8388	14.3907	12.8825	13.4262	13.5208	0.476004
osa-miR166a-5p,osa-miR166e-5p	GGAATGTTGTCTGGTTCAAGG	21	3.33774	4.59203	3.64472	3.98736	2.01936	2.69103	1.11209	2.37222	LOC_Os09g25520	expressed protein	9.43779	10.3348	10.7653	11.8576	9.26339	10.4974	9.88363	10.6398	0.477327
osa-miR159e	ATTGGATTGAAGGGAGCTCCT	21	3.92675	8.89094	7.06164	4.11598	5.44349	3.92443	2.02197	4.8882	LOC_Os06g40330	MYB family transcription factor, putative, expressed	107.053	124.429	163.158	125.956	86.4824	96.816	106.751	114.417	0.479947
osa-miR169b,osa-miR169c	CAGCCAAGGATGACTTGCCGG	21	0.78535	1.85635	2.05015	1.67212	1.40477	1.34552	0.909888	1.29394	LOC_Os10g20990	ribosomal protein S12 containing protein, expressed	2408.34	3037.91	3680.51	3195.59	2473.83	3408.23	3380.8	2620.9	0.483577
osa-miR159c	ATTGGATTGAAGGGAGCTCCA	21	3.92675	8.89094	7.17554	4.11598	5.53129	3.92443	2.02197	4.8882	LOC_Os06g40330	MYB family transcription factor, putative, expressed	107.053	124.429	163.158	125.956	86.4824	96.816	106.751	114.417	0.483993
osa-miR160a-3p,osa-miR160b-3p	GCGTGCAAGGAGCCAAGCATG	21	1.07986	2.54027	1.48067	1.15762	1.05358	0.560632	0.404395	0.93451	LOC_Os07g37130	FUR1, putative, expressed	29.1451	47.4437	52.1823	36.3541	19.257	37.6366	36.1597	28.7112	0.493762
osa-miR2055-new	TTTTTCCTTGGGAAGGTGGTT	21	1.96337	4.49432	3.07523	4.11598	4.30212	3.47592	0.909888	2.51599	LOC_Os11g47970	AAA-type ATPase family protein, putative, expressed	63227.1	61906.5	55787.3	63798.6	62207.3	62323.8	55559.4	62979.7	0.493832
osa-miRn20a-new,osa-miRn20b-new	AAACGTCTTATAACCTGAAACGGA	24	2.94506	3.12649	2.27795	3.85873	1.05358	2.01828	1.92087	1.65336	LOC_Os09g13440	expressed protein	319.237	261.522	160.97	265.78	252.122	152.229	106.483	170.569	0.495737
osa-miR167a-5p,osa-miR167b,osa-miR167c-5p	TGAAGCTGCCAGCATGATCTA	21	66.5584	119.197	230.984	189.721	145.833	176.039	67.3317	52.6201	LOC_Os07g29820	NBS-LRR disease resistance protein, putative, expressed	186.081	192.155	182.965	189.129	170.605	192.462	172.62	162.299	0.499974
osa-miR530-new	TGCATTTGCACCTGCACCTAC	21	46.4338	79.53	86.4482	124.766	34.2413	38.2351	41.7538	70.232	LOC_Os01g16180	MT-A70 domain containing protein, expressed	353.994	380.829	449.427	456.126	401.823	391.1	450.648	423.802	0.500243
osa-miR156c-3p,osa-miR156g-3p	GCTCACTTCTCTCTCTGTCAGC	22	1.27619	1.27013	0.683385	1.54349	1.05358	0.448506	0.303296	0.287541	LOC_Os07g15370	metal transporter Nramp6, putative, expressed	32.0084	25.1609	27.0325	38.1261	31.4059	24.3015	24.6344	33.3468	0.50193
osa-miR160a-3p,osa-miR160b-3p	GCGTGCAAGGAGCCAAGCATG	21	1.07986	2.54027	1.48067	1.15762	1.05358	0.560632	0.404395	0.93451	LOC_Os02g56000	26S protease regulatory subunit 6A, putative, expressed	1500	1511.14	1453.71	1442.65	1486.18	1490.91	1380.78	1371.53	0.502947
osa-miR169i-5p.2	TGGTGATAAGGGTGTAGCTCTG	22	0.294506	0.977027	2.16405	3.60149	0.614588	0.897012	0	1.86902	LOC_Os05g40720	glycosyl transferase, family 8, putative, expressed	20.272	21.6454	27.2404	24.2696	20.4919	18.4295	23.472	20.968	0.503435
osa-miRn20a-new,osa-miRn20b-new	AAACGTCTTATAACCTGAAACGGA	24	2.94506	3.12649	2.27795	3.85873	1.05358	2.01828	1.92087	1.65336	LOC_Os05g10310	acid phosphatase, putative, expressed	144.177	966.703	479.547	761.197	142.295	783.902	422.226	485.474	0.508212
osa-miR530-new	TGCATTTGCACCTGCACCTAC	21	46.4338	79.53	86.4482	124.766	34.2413	38.2351	41.7538	70.232	LOC_Os12g44340	ATMAP70 protein, putative, expressed	84.3495	73.3075	113.54	93.8447	75.0893	65.0834	90.5216	83.9852	0.517975
osa-miRn20a-new,osa-miRn20b-new	AAACGTCTTATAACCTGAAACGGA	24	2.94506	3.12649	2.27795	3.85873	1.05358	2.01828	1.92087	1.65336	LOC_Os07g02150	3-5 exonuclease domain-containing protein, putative, expressed	105.137	103.273	94.0863	104.927	100.215	101.442	102.216	99.957	0.523955
osa-miR1850.1	TGGAAAGTTGGGAGATTGGGG	21	0.589012	1.56324	1.82236	2.44387	0.790185	1.45764	0.606592	1.0064	LOC_Os03g01216	phosphatidylserine decarboxylase, putative, expressed	29.2626	44.6065	71.426	55.8274	29.5162	39.4801	57.5463	48.3991	0.524096
osa-miRn20a-new,osa-miRn20b-new	AAACGTCTTATAACCTGAAACGGA	24	2.94506	3.12649	2.27795	3.85873	1.05358	2.01828	1.92087	1.65336	LOC_Os07g37680	expressed protein	107.088	129.659	129.722	140.544	113.293	117.786	119.553	126.107	0.525234
osa-miR1857-new	TTTTTGGAGCATGAGGTTATC	21	0.78535	1.36784	1.48067	0.643122	0.614588	0.336379	0.303296	0.862624	LOC_Os12g17550	expressed protein	69.2047	69.4695	67.7596	67.9664	67.2612	67.1758	53.9917	66.0665	0.526426
osa-miR5542	TTTGAGAAGGTATCATGAGAT	21	1.27619	4.39662	2.05015	4.24461	2.98514	1.79402	1.21318	2.58787	LOC_Os11g14544	expressed protein	1657.79	2067.86	1584.87	4051.01	1703.31	1981.8	1450.18	3967.43	0.52874
osa-miR397a-new	TTGAGTGCAGCGTTGATGAAC	21	22.4806	40.4489	36.675	72.5442	55.1373	34.6471	21.6351	39.6807	LOC_Os01g63190	laccase precursor protein, putative, expressed	51.2575	22.5483	27.8916	105.79	66.3496	40.0424	32.964	129.173	0.528757
osa-miR397a-new	TTGAGTGCAGCGTTGATGAAC	21	22.4806	40.4489	36.675	72.5442	55.1373	34.6471	21.6351	39.6807	LOC_Os10g09870	HVA22, putative, expressed	28.4577	23.5048	30.4934	37.3889	26.5645	23.5966	26.4864	34.5453	0.530816
osa-miR2865-new	AGCAGTCGACTGTACCGTGCCT	22	0.294506	1.75865	1.02508	1.54349	0.965781	0.560632	0.505493	0.646968	LOC_Os01g70850	esterase, putative, expressed	317.077	593.303	411.846	296.936	251.309	416.494	279.445	208.674	0.532858
osa-miR156d-new,osa-miR156f-new,osa-miR156h-new,osa-miR156j-new	TTGACAGAAGAGAGTGAGCAC	21	483.186	1283.72	638.509	1038.13	665.072	614.004	428.254	466.464	LOC_Os02g07780	OsSPL4 - SBP-box gene family member, expressed	413.584	451.162	408.41	377.653	372.398	410.103	380.221	337.983	0.536519
osa-miR2873a	AAGTTTGGACTTAAATTTGGTAAC	24	117.115	192.572	116.062	210.172	118.001	62.6787	55.6043	90.6474	LOC_Os02g32610	protein kinase domain containing protein, expressed	494.783	392.069	344.354	703.203	468.051	374.08	324.518	577.677	0.543923
osa-miR397a-new	TTGAGTGCAGCGTTGATGAAC	21	22.4806	40.4489	36.675	72.5442	55.1373	34.6471	21.6351	39.6807	LOC_Os01g63180	laccase-6 precursor, putative, expressed	24.2418	26.1633	23.4163	28.7523	20.4617	23.739	18.5035	22.3321	0.547093
osa-miR166a-5p,osa-miR166e-5p	GGAATGTTGTCTGGTTCAAGG	21	3.33774	4.59203	3.64472	3.98736	2.01936	2.69103	1.11209	2.37222	LOC_Os06g01304	spotted leaf 11, putative, expressed	447.355	486.149	394.047	451.311	436.981	436.244	403.331	447.617	0.54744
osa-miR167a-5p,osa-miR167b,osa-miR167c-5p	TGAAGCTGCCAGCATGATCTA	21	66.5584	119.197	230.984	189.721	145.833	176.039	67.3317	52.6201	LOC_Os01g63290	transporter, major facilitator family, putative, expressed	73.0785	78.3578	105.727	93.4878	56.6033	63.1405	72.8841	68.7733	0.549685
osa-miR1849	TATCGTATCCTAGGTTGGTTT	21	0.687181	1.85635	1.13897	1.92937	1.84376	0.672759	0.303296	1.0064	LOC_Os12g44010	purple acid phosphatase precursor, putative, expressed	35.4563	37.5728	32.9037	43.2852	36.061	35.5407	35.9741	35.3676	0.551632
osa-miRn20a-new,osa-miRn20b-new	AAACGTCTTATAACCTGAAACGGA	24	2.94506	3.12649	2.27795	3.85873	1.05358	2.01828	1.92087	1.65336	LOC_Os03g27830	expressed protein	140.763	177.076	192.635	175.34	127.87	162.436	162.773	131.031	0.558187
osa-miR171i-new	TTGAGCCGCGTCAATATCTCT	21	7.16632	11.5289	12.6426	11.9621	10.009	9.53075	8.69449	5.67894	LOC_Os03g08230	sodium/calcium exchanger protein, putative, expressed	518.845	667.722	664.752	638.221	481.918	588.365	581.22	589.504	0.561866
osa-miR529b	AGAAGAGAGAGAGTACAGCTT	21	2.55239	0.0977027	2.39185	0	463.487	552.783	386.399	395.945	LOC_Os01g60650	non-green plastid inner envelope membrane protein, putative, expressed	451.609	489.737	538.296	485.992	957.484	612.634	584.6	1422.03	0.564518
osa-miR1850.1	TGGAAAGTTGGGAGATTGGGG	21	0.589012	1.56324	1.82236	2.44387	0.790185	1.45764	0.606592	1.0064	LOC_Os03g63260	pentatricopeptide, putative, expressed	4.71348	4.74296	5.67356	5.34204	4.16298	5.09497	5.20126	4.94761	0.568419
osa-miR1425-5p	TAGGATTCAATCCTTGCTGCT	21	724.976	1268.18	1074.28	1781.71	1089.84	696.642	500.742	742.791	LOC_Os10g35436	Rf1, mitochondrial precursor, putative, expressed	20.8465	18.631	21.1644	24.567	14.4212	16.6942	18.0405	16.9739	0.568999
osa-miR2905-new	TTTGTCACTGACATGTGGGCC	21	1.27619	2.05176	1.25287	1.54349	1.40477	0.672759	0.303296	0.718854	LOC_Os08g44150	transmembrane 9 superfamily member, putative, expressed	9.07082	8.58669	7.15274	9.75781	7.61477	7.12693	6.15332	8.96608	0.569141
osa-miR2873a	AAGTTTGGACTTAAATTTGGTAAC	24	117.115	192.572	116.062	210.172	118.001	62.6787	55.6043	90.6474	LOC_Os12g07480	TCP family transcription factor, putative, expressed	26.836	49.8808	27.2271	100.326	24.0641	41.6814	25.3394	72.3523	0.573577
osa-miR2118o	CTCCTGATGCCTCCCAAGCCTA	22	0.687181	1.46554	3.53082	3.21561	1.75597	5.04569	2.12307	1.65336	LOC_Os04g25740	expressed protein	602.017	1149.79	1233.31	1315.38	673.351	1209.63	1379.42	1093.12	0.574421
osa-miR5542-new	TTTGAGAAGGTATCATGAGATA	22	5.30111	11.6266	9.1118	12.7338	7.90185	6.05483	4.44834	6.68534	LOC_Os07g42180	exportin 1, putative, expressed	53.241	51.9477	59.3489	64.9037	48.5556	47.9142	52.4631	55.3108	0.580296
osa-miR169i-5p.2	TGGTGATAAGGGTGTAGCTCTG	22	0.294506	0.977027	2.16405	3.60149	0.614588	0.897012	0	1.86902	LOC_Os02g03220	protein binding protein, putative, expressed	341.321	343.621	329.254	350.415	332.729	325.726	312.772	354.593	0.581715
osa-miR2873a	AAGTTTGGACTTAAATTTGGTAAC	24	117.115	192.572	116.062	210.172	118.001	62.6787	55.6043	90.6474	LOC_Os04g52640	SHR5-receptor-like kinase, putative, expressed	140.174	114.159	92.3301	130.693	124.043	95.0815	89.9826	109.934	0.583744
osa-miR1425-5p	TAGGATTCAATCCTTGCTGCT	21	724.976	1268.18	1074.28	1781.71	1089.84	696.642	500.742	742.791	LOC_Os10g35240	Rf1, mitochondrial precursor, putative, expressed	6.67039	6.7942	7.49255	7.58047	4.93695	4.81512	5.95456	5.39152	0.586643
osa-miRn20a-new,osa-miRn20b-new	AAACGTCTTATAACCTGAAACGGA	24	2.94506	3.12649	2.27795	3.85873	1.05358	2.01828	1.92087	1.65336	LOC_Os11g02660	hydrolase, alpha/beta fold family domain containing protein, expressed	46.1402	86.4083	67.8347	89.657	45.0926	80.5809	60.521	67.4637	0.58724
osa-miR6248-new	TTTGAGGATGGAGGTAGTATC	21	0.392675	1.95405	1.25287	2.57249	1.40477	1.34552	1.41538	1.36582	LOC_Os01g59920	cysteine synthase, chloroplast precursor, putative, expressed	4.71914	5.00096	5.78074	6.55797	6.44218	5.03705	5.46293	5.42553	0.589407
osa-miR396a-5p,osa-miR396b-5p	TTCCACAGCTTTCTTGAACTG	21	6.18463	9.67256	8.7701	6.3026	10.3602	5.38207	2.62857	4.16935	LOC_Os07g40820	PPR repeat domain containing protein, putative, expressed	5.79853	5.78454	5.32878	5.58407	6.07318	5.20251	5.48628	5.29654	0.592982
osa-miR2864.1	TTTTGCTGCCCTTGTTTTGCA	21	1.47253	1.27013	1.13897	0.900371	0.965781	0.336379	1.01099	0.93451	LOC_Os06g10230	receptor-like protein kinase 5 precursor, putative, expressed	34.575	29.8091	33.3219	31.131	29.0683	29.6723	31.3504	31.4211	0.593679
osa-miRn15-3p	TTAAAATAGTTTGACTTTGACTAA	24	0.392675	1.27013	0.91118	1.029	1.05358	1.23339	0.707691	0.143771	LOC_Os01g38190	plant protein of unknown function domain containing protein, expressed	37.1259	38.5095	38.4511	36.04	33.6812	44.3661	39.5163	30.4347	0.597378
osa-miR444b.1,osa-miR444c.1	TGTTGTCTCAAGCTTGCTGCC	21	58.5086	123.496	114.809	166.955	130.732	67.1637	51.0548	66.5658	LOC_Os10g33840	expressed protein	19.8818	19.0453	20.4601	28.8952	25.0463	19.2655	21.1719	24.0534	0.602098
osa-miR5542-new	TTTGAGAAGGTATCATGAGATA	22	5.30111	11.6266	9.1118	12.7338	7.90185	6.05483	4.44834	6.68534	LOC_Os06g20879	expressed protein	37.9342	47.0099	40.7165	42.9283	27.1582	37.9779	35.0122	34.4574	0.603747
osa-miR2864.1	TTTTGCTGCCCTTGTTTTGCA	21	1.47253	1.27013	1.13897	0.900371	0.965781	0.336379	1.01099	0.93451	LOC_Os07g41600	proline-rich protein, putative, expressed	24.2744	22.0397	20.6716	21.5738	22.0913	20.4778	23.0804	19.5239	0.605183
osa-miR159a.1,osa-miR159b	TTTGGATTGAAGGGAGCTCTG	21	1478.81	2899.13	3024.21	1571.02	1987.31	893.199	793.523	697.576	LOC_Os06g40330	MYB family transcription factor, putative, expressed	107.053	124.429	163.158	125.956	86.4824	96.816	106.751	114.417	0.606566
osa-miR2055	TTTCCTTGGGAAGGTGGTTTC	21	0.78535	0.586216	1.02508	1.67212	0.877983	0.448506	0.202197	0.503198	LOC_Os08g39030	expressed protein	21.1228	17.8051	18.2729	27.2918	18.7761	16.9427	20.4376	22.7652	0.606807
osa-miRn15-3p	TTAAAATAGTTTGACTTTGACTAA	24	0.392675	1.27013	0.91118	1.029	1.05358	1.23339	0.707691	0.143771	LOC_Os08g41000	extracellular ligand-gated ion channel, putative, expressed	428.336	519.068	433.417	437.927	435.048	586.992	487.215	421.359	0.614396
osa-miR2873a	AAGTTTGGACTTAAATTTGGTAAC	24	117.115	192.572	116.062	210.172	118.001	62.6787	55.6043	90.6474	LOC_Os01g15470	protein kinase, putative, expressed	361.197	399.83	368.556	371.533	286.352	353.915	302.74	296.963	0.615534
osa-miRn10-5p	TATGTTTGACCAAATTTATAG	21	2.15971	1.46554	2.16405	0.514498	1.58037	1.00914	0.808789	2.87541	LOC_Os04g47780	transmembrane amino acid transporter protein, putative, expressed	693.013	473.411	415.788	707.482	903.64	431.489	345.929	1474.83	0.616857
osa-miR2865-new	AGCAGTCGACTGTACCGTGCCT	22	0.294506	1.75865	1.02508	1.54349	0.965781	0.560632	0.505493	0.646968	LOC_Os03g20310	transcription factor HBP-1b, putative, expressed	618.073	701.975	619.791	707.052	621.946	678.321	612.87	681.043	0.622219
osa-miR156a,osa-miR156b-5p,osa-miR156c-5p,osa-miR156d,osa-miR156e,osa-miR156f-5p,osa-miR156g-5p,osa-miR156h-5p,osa-miR156i,osa-miR156j-5p	TGACAGAAGAGAGTGAGCAC	20	55.7598	129.358	69.1358	96.7256	66.1999	57.9694	38.1142	41.8373	LOC_Os02g07780	OsSPL4 - SBP-box gene family member, expressed	413.584	451.162	408.41	377.653	372.398	410.103	380.221	337.983	0.631245
osa-miR530-3p	AGGTGCAGAGGCAGATGCAAC	21	2.84689	5.76446	15.1484	7.58884	3.33633	7.84885	6.16702	6.68534	LOC_Os05g09650	ubiquinone biosynthesis protein COQ4, putative, expressed	229.569	308.942	348.883	394.109	257.825	310.448	334.984	334.17	0.63167
osa-miR1850.1	TGGAAAGTTGGGAGATTGGGG	21	0.589012	1.56324	1.82236	2.44387	0.790185	1.45764	0.606592	1.0064	LOC_Os09g24820	ZF-HD protein dimerisation region containing protein, expressed	2273.27	2883.59	2385.42	2819.24	2181.48	2921.89	2479.83	2434.29	0.632767
osa-miR2864.1	TTTTGCTGCCCTTGTTTTGCA	21	1.47253	1.27013	1.13897	0.900371	0.965781	0.336379	1.01099	0.93451	LOC_Os02g47150	DNA topoisomerase 2, putative, expressed	44.4585	43.3512	39.3596	43.1917	44.6637	35.5517	37.6102	43.4153	0.634923
osa-miR397a-new	TTGAGTGCAGCGTTGATGAAC	21	22.4806	40.4489	36.675	72.5442	55.1373	34.6471	21.6351	39.6807	LOC_Os07g38150	expressed protein	174.225	220.801	180.273	341.246	207.787	210.272	210.049	323.874	0.652824
osa-miR1857-new	TTTTTGGAGCATGAGGTTATC	21	0.78535	1.36784	1.48067	0.643122	0.614588	0.336379	0.303296	0.862624	LOC_Os01g52560	Plant PDR ABC transporter associated domain containing protein, expressed	91.7433	99.3274	103.07	105.452	81.1865	83.2606	87.8083	91.82	0.653735
osa-miR156d-new,osa-miR156f-new,osa-miR156h-new,osa-miR156j-new	TTGACAGAAGAGAGTGAGCAC	21	483.186	1283.72	638.509	1038.13	665.072	614.004	428.254	466.464	LOC_Os02g04680	OsSPL3 - SBP-box gene family member, expressed	68.8763	68.9597	66.352	69.7836	61.7159	62.2999	58.616	61.0552	0.66004
osa-miR2873a	AAGTTTGGACTTAAATTTGGTAAC	24	117.115	192.572	116.062	210.172	118.001	62.6787	55.6043	90.6474	LOC_Os03g30519	expressed protein	60.0091	71.3069	65.2781	86.6345	55.0442	62.8737	58.17	75.3063	0.662387
osa-miR5827	TTTGTTGCAATTTGGACTACC	21	47.4155	109.916	78.817	122.965	72.0824	49.3356	41.1472	60.0962	LOC_Os11g44310	calmodulin binding protein, putative, expressed	18.5042	20.8754	19.6421	20.8667	15.8551	19.0318	15.9508	19.4669	0.663449
osa-miR2870-new	TTTGGGGAGACAAACTGAAAT	21	0.294506	0.390811	0.113897	1.029	0.438991	0.224253	0	0.215656	LOC_Os12g01190	RNA recognition motif containing protein, putative, expressed	1044	984.861	921.2	1018.39	973.483	923.192	874.162	955.222	0.674657
osa-miR408-5p	CAGGGATGAGGCAGAGCATGG	21	28.3708	11.5289	41.8004	2.44387	66.7267	53.1479	12.4351	7.83551	LOC_Os06g19130	cadmium tolerance factor, putative, expressed	7.79521	7.34794	6.94777	7.5283	8.4543	8.53406	6.68529	7.19236	0.689669
osa-miR398a-new	GGAGTGGTACTGAGAACACAGG	22	1.66887	0	2.27795	0.128624	10.7114	0	0.505493	0	LOC_Os07g18154	aldehyde oxidase 4, putative, expressed	9.72856	8.86115	9.2197	8.76545	9.66835	8.76432	8.57896	8.92006	0.692316
osa-miR1850-new	CCAAATTCCCAACTTTTCATC	21	9.12969	8.89094	7.28944	10.29	3.86312	6.61546	7.17801	5.60706	LOC_Os09g26530	expressed protein	10.0015	11.7998	13.5033	14.6724	8.51618	9.21916	8.35485	8.30966	0.70071
osa-miR2870-new	TTTGGGGAGACAAACTGAAAT	21	0.294506	0.390811	0.113897	1.029	0.438991	0.224253	0	0.215656	LOC_Os10g10360	NBS-LRR disease resistance protein, putative, expressed	56.4436	53.6931	53.3688	60.0912	56.8278	49.2783	50.3453	57.9478	0.707009
osa-miR1846e	CAACGAGGAGGCCGGGACCA	20	0.196337	0.0977027	0.45559	0.643122	0.0877983	1.12126	0.404395	0.287541	LOC_Os05g33760	PPR repeat domain containing protein, putative, expressed	15.8616	14.9954	17.272	17.0814	15.5922	16.7809	16.2098	15.4538	0.710183
osa-miR5827	TTTGTTGCAATTTGGACTACC	21	47.4155	109.916	78.817	122.965	72.0824	49.3356	41.1472	60.0962	LOC_Os08g34850	retrotransposon protein, putative, unclassified, expressed	74.9808	136.68	113.599	124.789	63.4156	101.202	91.3561	85.6436	0.719081
osa-miR1850-new	CCAAATTCCCAACTTTTCATC	21	9.12969	8.89094	7.28944	10.29	3.86312	6.61546	7.17801	5.60706	LOC_Os06g08280	protein kinase domain containing protein, expressed	53.7255	62.9953	58.5195	59.2519	49.3109	55.0684	58.762	50.8291	0.723898
osa-miR6248-new	TTTGAGGATGGAGGTAGTATC	21	0.392675	1.95405	1.25287	2.57249	1.40477	1.34552	1.41538	1.36582	LOC_Os02g30140	expressed protein	61.4492	64.0685	69.0174	75.0228	64.0535	64.9033	67.1214	68.5071	0.728695
osa-miR156a,osa-miR156b-5p,osa-miR156c-5p,osa-miR156d,osa-miR156e,osa-miR156f-5p,osa-miR156g-5p,osa-miR156h-5p,osa-miR156i,osa-miR156j-5p	TGACAGAAGAGAGTGAGCAC	20	55.7598	129.358	69.1358	96.7256	66.1999	57.9694	38.1142	41.8373	LOC_Os02g04680	OsSPL3 - SBP-box gene family member, expressed	68.8763	68.9597	66.352	69.7836	61.7159	62.2999	58.616	61.0552	0.730787
osa-miR156a,osa-miR156b-5p,osa-miR156c-5p,osa-miR156d,osa-miR156e,osa-miR156f-5p,osa-miR156g-5p,osa-miR156h-5p,osa-miR156i,osa-miR156j-5p	TGACAGAAGAGAGTGAGCAC	20	55.7598	129.358	69.1358	96.7256	66.1999	57.9694	38.1142	41.8373	LOC_Os06g45310	OsSPL11 - SBP-box gene family member, expressed	331.462	382.704	341.756	359.386	289.705	316.585	290.749	345.212	0.734715
osa-miR1425-5p	TAGGATTCAATCCTTGCTGCT	21	724.976	1268.18	1074.28	1781.71	1089.84	696.642	500.742	742.791	LOC_Os02g54440	transposon protein, putative, Pong sub-class, expressed	5.33009	5.03753	4.84369	6.13668	5.48955	5.25403	4.52272	4.61016	0.744246
osa-miR396c-5p	TTCCACAGCTTTCTTGAACTT	21	68.6199	107.864	144.878	161.424	112.294	100.241	69.657	64.9844	LOC_Os06g02560	growth-regulating factor, putative, expressed	31.8238	39.7924	40.2719	39.8715	29.2491	35.7476	32.6178	27.2824	0.747387
osa-miR2871a-new	TGACCGTAGAAACTAGCATAG	21	18.5539	71.8115	45.1034	66.6275	33.7145	41.9353	21.4329	26.5976	LOC_Os10g02930	helicase SEN1, putative, expressed	1289.13	1537.3	1407.74	1411.27	1193.54	1478.54	1285.09	1318.32	0.756577
osa-miR1425-5p	TAGGATTCAATCCTTGCTGCT	21	724.976	1268.18	1074.28	1781.71	1089.84	696.642	500.742	742.791	LOC_Os10g35230	Rf1, mitochondrial precursor, putative, expressed	11.1562	12.4583	13.2767	19.8215	9.33387	10.8618	11.3182	12.8169	0.75682
osa-miR2873a	AAGTTTGGACTTAAATTTGGTAAC	24	117.115	192.572	116.062	210.172	118.001	62.6787	55.6043	90.6474	LOC_Os01g06280	TKL_IRAK_CrRLK1L-1.4 - The CrRLK1L-1 subfamily has homology to the CrRLK1L homolog, expressed	873.01	944.607	961.553	1049.78	932.533	917.172	872.39	912.841	0.761331
osa-miR530-new	TGCATTTGCACCTGCACCTAC	21	46.4338	79.53	86.4482	124.766	34.2413	38.2351	41.7538	70.232	LOC_Os03g63950	plastid-specific 30S ribosomal protein 1, chloroplast precursor, putative, expressed	422.253	1242.2	2768	5347.96	692.17	1052.22	2381.09	4376.35	0.773106
osa-miR2866-new	TGCTGAGCACAAACTAGAGAA	21	1.27619	4.88513	2.84744	2.95836	2.72175	3.13954	1.71868	1.50959	LOC_Os12g33946	cytochrome c oxidase subunit 1, putative, expressed	2913.77	4054.77	2949.57	2515.89	3128.77	3081.15	2844.33	2228.79	0.781737
osa-miR1850.1	TGGAAAGTTGGGAGATTGGGG	21	0.589012	1.56324	1.82236	2.44387	0.790185	1.45764	0.606592	1.0064	LOC_Os04g02070	expressed protein	275.287	337.635	341.907	398.655	262.928	301.889	308.159	334.794	0.852311
osa-miR162b	TCGATAAGCCTCTGCATCCAG	21	14.9216	28.3338	17.6541	21.0944	11.1504	10.9884	10.9187	10.064	LOC_Os05g50380	glucose-1-phosphate adenylyltransferase large subunit, chloroplast precursor, putative, expressed	434.978	573.115	452.622	491.949	364.598	476.848	380.627	410.013	0.864193
osa-miRn9-new	TTATAAGTCGTTTGACTTTT	20	0.196337	0.195405	0.227795	1.54349	0.614588	0.897012	0.404395	0.431312	LOC_Os09g24390	zinc knuckle family protein, expressed	23.9549	21.8139	21.9659	28.0911	24.783	25.5014	24.7569	24.4622	0.907236
